# Supplementary material for: 2-[3-(1H-Benzimidazol-2-yl)prop­yl]-1H-benzimidazol-3-ium 3,4,5-tri­hydroxy­benzoate trihydrate
Source: IUCrdata. 2025 Mar 27;10(Pt 3):x250256. doi: 10.1107/S2414314625002561 (PMC11969397; doi:10.1107/S2414314625002561)
Supplement: Supplementary file 1 [file x-10-x250256-sup1.cif]

##############################################################################
#                                                                            #
# This CIF contains the data for a data article accepted for                 #
# publication in IUCrData. It conforms to the requirements of                #
# Notes for Authors for IUCrData, and has been                               #
# peer reviewed under the auspices of IUCrData.                              #
#                                                                            #
# Full details of the Crystallographic Information File format               #
# are given in the paper "The Crystallographic Information File (CIF):       #
# a New Standard Archive File for Crystallography" by S. R. Hall, F. H.      #
# Allen and I. D. Brown [Acta Cryst. (1991), A47, 655-685].                  #
#                                                                            #
# The current version of the core CIF dictionary is obtainable from          #
# ftp://ftp.iucr.org/pub/cif_core.dic.                                       #
#                                                                            #
# Software is freely available for graphical display of the structure(s)     #
# in this CIF. For information consult the CIF software page                 #
# http://www.iucr.org/resources/cif/software.                                #
#                                                                            #
# This file may be used for bona fide research purposes within the           #
# scientific community so long as proper attribution is given to the data    # 
# article from which it was obtained.                                        #
#                                                                            #
##############################################################################
data_I
_audit_creation_method     SHELXL-2019/3
_database_code_CSD     ?
_chemical_name_systematic
;
2-[3-(1<i>H</i>-Benzimidazol-2-yl)propyl]-1<i>H</i>-benzimidazol-3-ium
3,4,5-trihydroxybenzoate trihydrate
;
_chemical_name_common     ?
_chemical_formula_moiety     'C17 H17 N4 +, C7 H5 O5 -, 3(H2 O)'
_chemical_formula_sum     'C24 H28 N4 O8'
_chemical_formula_iupac     'C17 H17 N4 +, C7 H5 O5 -, 3H2 O'
_chemical_formula_weight     500.50
_chemical_melting_point     ?
_chemical_absolute_configuration     .
_space_group_crystal_system     monoclinic
_space_group_name_H-M_alt     'P 21/c'
_space_group_name_Hall     '-P 2ybc'
loop_
    _space_group_symop_operation_xyz
    'x, y, z'
    '-x, y+1/2, -z+1/2'
    '-x, -y, -z'
    'x, -y-1/2, z-1/2'
_cell_length_a     19.1096(3)
_cell_length_b     13.69762(18)
_cell_length_c     18.5399(2)
_cell_angle_alpha     90
_cell_angle_beta     96.4031(12)
_cell_angle_gamma     90
_cell_volume     4822.66(11)
_cell_formula_units_Z     8
_cell_measurement_reflns_used     34690
_cell_measurement_theta_min     1.8230
_cell_measurement_theta_max     31.9890
_cell_measurement_temperature     296(2)
_exptl_crystal_description     trapezoid
_exptl_crystal_colour     brown
_exptl_crystal_size_max     0.655
_exptl_crystal_size_mid     0.493
_exptl_crystal_size_min     0.121
_exptl_crystal_density_diffrn     1.379
_exptl_crystal_density_meas     ?
_exptl_crystal_density_method     ?
_exptl_crystal_F_000     2112
loop_
    _exptl_crystal_face_index_h
    _exptl_crystal_face_index_k
    _exptl_crystal_face_index_l
    _exptl_crystal_face_perp_dist
    -2 2 26 0.1836
    1 16 -15 0.2098
    27 1 1 0.0443
    -26 0 -2 0.0738
    -20 -12 9 0.2516
    26 -1 4 0.0531
    14 14 -13 0.1767
    -21 -1 18 0.1738
    -22 3 16 0.1920
    -8 17 -8 0.2508
    21 -11 -8 0.1348
    21 0 -18 0.1857
    4 -16 -14 0.1720
    4 -13 -19 0.2076
    -20 -10 -8 0.1113
    -8 12 -19 0.2531
_exptl_absorpt_coefficient_mu     0.105
_exptl_absorpt_correction_type     multi-scan
_exptl_absorpt_process_details
;
(CrysAlisPro; Rigaku OD, 2022)
;
_exptl_absorpt_correction_T_min     0.90596
_exptl_absorpt_correction_T_max     1.00000
_diffrn_ambient_temperature     296(2)
_diffrn_source     'Sealed X-ray tube'
_diffrn_radiation_type     MoK\a
_diffrn_radiation_wavelength     0.71073
_diffrn_measurement_device_type     'Xcalibur, Atlas, Gemini'
_diffrn_measurement_device     'four-circle diffractometer'
_diffrn_measurement_method     '\w scans'
_diffrn_detector     'CCD plate'
_diffrn_measurement_specimen_support     'Mitegen'
_diffrn_detector_area_resol_mean     10.5564
_diffrn_reflns_number     115888
_diffrn_reflns_av_R_equivalents     0.0774
_diffrn_reflns_av_unetI/netI     0.0319
_diffrn_reflns_theta_min     1.833
_diffrn_reflns_theta_max     30.506
_diffrn_reflns_theta_full     25.242
_diffrn_measured_fraction_theta_max     1.000
_diffrn_measured_fraction_theta_full     1.000
_diffrn_reflns_limit_h_min     -27
_diffrn_reflns_limit_h_max     27
_diffrn_reflns_limit_k_min     -19
_diffrn_reflns_limit_k_max     19
_diffrn_reflns_limit_l_min     -26
_diffrn_reflns_limit_l_max     26
_diffrn_radiation_probe     x-ray
_refine_special_details
;
All O- and N-bonded H atoms were found in difference maps and
refined with free coordinates, while C-bonded H atoms were placed in
calculated positions. H atoms were refined with calculated isotropic
displacement parameters, using <i>U</i>~iso~(H) = <i>xU</i>~eq~(parent atoms),
<i>x</i> = 1.5 if the parent atom is O, and <i>x</i> = 1.2 otherwise. No
geometric restraints were applied, in order to obtain unbiased dimensions for
hydrogen bonds.
;
_reflns_number_total     14720
_reflns_number_gt     10544
_reflns_threshold_expression     'I > 2\s(I)'
_refine_ls_structure_factor_coef     Fsqd
_refine_ls_matrix_type     full
_refine_ls_R_factor_all     0.0719
_refine_ls_R_factor_gt     0.0492
_refine_ls_wR_factor_gt     0.1292
_refine_ls_wR_factor_ref     0.1452
_refine_ls_goodness_of_fit_ref     1.038
_refine_ls_restrained_S_all     1.038
_refine_ls_number_reflns     14720
_refine_ls_number_parameters     722
_refine_ls_number_restraints     0
_refine_ls_number_constraints     0
_refine_ls_hydrogen_treatment     mixed
_refine_ls_weighting_scheme     calc
_refine_ls_weighting_details
              'w=1/[\s^2^(Fo^2^)+(0.0739P)^2^+0.6719P] where P=(Fo^2^+2Fc^2^)/3'
_atom_sites_solution_hydrogens     mixed
_atom_sites_solution_primary     dual
_atom_sites_solution_secondary     difmap
_refine_ls_shift/su_max     0.001
_refine_ls_shift/su_mean     0.000
_refine_diff_density_max     0.539
_refine_diff_density_min     -0.289
_refine_ls_extinction_method
;
SHELXL-2019/3 (Sheldrick, 2015b)
;
_refine_ls_extinction_coef     0.00053(19)
_refine_ls_extinction_expression
                                  'Fc^*^=kFc[1+0.001xFc^2^\l^3^/sin(2\q)]^-1/4^'
loop_
    _atom_type_symbol
    _atom_type_description
    _atom_type_scat_dispersion_real
    _atom_type_scat_dispersion_imag
    _atom_type_scat_source
    'C' 'C' 0.0033 0.0016
                         'International Tables Vol C Tables 4.2.6.8 and 6.1.1.4'
    'H' 'H' 0.0000 0.0000
                         'International Tables Vol C Tables 4.2.6.8 and 6.1.1.4'
    'N' 'N' 0.0061 0.0033
                         'International Tables Vol C Tables 4.2.6.8 and 6.1.1.4'
    'O' 'O' 0.0106 0.0060
                         'International Tables Vol C Tables 4.2.6.8 and 6.1.1.4'
_computing_data_collection
;
CrysAlisPro (Rigaku OD, 2022)
;
_computing_cell_refinement
;
CrysAlisPro (Rigaku OD, 2022)
;
_computing_data_reduction
;
CrysAlisPro (Rigaku OD, 2022)
;
_computing_structure_solution
;
<i>SHELXT2018/2</i> (Sheldrick, 2015a)
;
_computing_structure_refinement
;
<i>SHELXL2019/3</i> (Sheldrick, 2015b)
;
_computing_molecular_graphics
;
XP in SHELXTL-Plus (Sheldrick, 2008) and Mercury (Macrae <i>et al.</i>,
2020)
;
_computing_publication_material
;
PublCif (Westrip, 2010)
;
loop_
    _atom_site_type_symbol
    _atom_site_label
    _atom_site_fract_x
    _atom_site_fract_y
    _atom_site_fract_z
    _atom_site_U_iso_or_equiv
    _atom_site_adp_type
    _atom_site_calc_flag
    _atom_site_occupancy
    _atom_site_disorder_assembly
    _atom_site_disorder_group
    N N1 0.55021(6) 0.85336(9) 0.51878(6) 0.0410(3) Uani d 1 . .
    H H1 0.5912(10) 0.8474(13) 0.5106(10) 0.049 Uiso d 1 . .
    N N2 0.43524(6) 0.82506(8) 0.51117(6) 0.0372(2) Uani d 1 . .
    N N3 0.52713(6) 0.73150(9) 0.23807(6) 0.0376(2) Uani d 1 . .
    H H3 0.5667(9) 0.7051(12) 0.2585(9) 0.045 Uiso d 1 . .
    N N4 0.41720(6) 0.77296(8) 0.21795(6) 0.0369(2) Uani d 1 . .
    H H4 0.3718(9) 0.7759(12) 0.2215(9) 0.044 Uiso d 1 . .
    C C1 0.49459(7) 0.80468(10) 0.48456(7) 0.0354(3) Uani d 1 . .
    C C2 0.50350(7) 0.73891(11) 0.42227(7) 0.0414(3) Uani d 1 . .
    H H2A 0.533825 0.685033 0.439461 0.050 Uiso calc 1 . .
    H H2B 0.526999 0.774747 0.386800 0.050 Uiso calc 1 . .
    C C3 0.43522(8) 0.69805(11) 0.38527(7) 0.0414(3) Uani d 1 . .
    H H3A 0.401692 0.750812 0.375210 0.050 Uiso calc 1 . .
    H H3B 0.415691 0.652436 0.417694 0.050 Uiso calc 1 . .
    C C4 0.44582(8) 0.64570(10) 0.31390(7) 0.0401(3) Uani d 1 . .
    H H4A 0.483627 0.598510 0.322936 0.048 Uiso calc 1 . .
    H H4B 0.403179 0.610461 0.296658 0.048 Uiso calc 1 . .
    C C5 0.46305(7) 0.71502(10) 0.25702(7) 0.0355(3) Uani d 1 . .
    C C6 0.52320(7) 0.80228(10) 0.18440(7) 0.0363(3) Uani d 1 . .
    C C7 0.57440(8) 0.84553(12) 0.14697(8) 0.0472(3) Uani d 1 . .
    H H7 0.621668 0.828365 0.155748 0.057 Uiso calc 1 . .
    C C8 0.55114(10) 0.91515(12) 0.09623(9) 0.0534(4) Uani d 1 . .
    H H8 0.583527 0.945422 0.069696 0.064 Uiso calc 1 . .
    C C9 0.48050(10) 0.94136(12) 0.08362(8) 0.0533(4) Uani d 1 . .
    H H9 0.467233 0.989058 0.049086 0.064 Uiso calc 1 . .
    C C10 0.42940(9) 0.89916(11) 0.12051(8) 0.0465(3) Uani d 1 . .
    H H10 0.382221 0.916829 0.111873 0.056 Uiso calc 1 . .
    C C11 0.45284(7) 0.82876(10) 0.17126(7) 0.0361(3) Uani d 1 . .
    C C12 0.52597(7) 0.91080(10) 0.57163(7) 0.0386(3) Uani d 1 . .
    C C13 0.55887(9) 0.97515(13) 0.62200(9) 0.0538(4) Uani d 1 . .
    H H13 0.607032 0.987016 0.625226 0.065 Uiso calc 1 . .
    C C14 0.51623(11) 1.02099(13) 0.66740(9) 0.0595(4) Uani d 1 . .
    H H14 0.536547 1.064161 0.702378 0.071 Uiso calc 1 . .
    C C15 0.44410(10) 1.00457(12) 0.66236(8) 0.0529(4) Uani d 1 . .
    H H15 0.417313 1.037534 0.693492 0.063 Uiso calc 1 . .
    C C16 0.41135(8) 0.94012(11) 0.61192(8) 0.0439(3) Uani d 1 . .
    H H16 0.363096 0.928962 0.608597 0.053 Uiso calc 1 . .
    C C17 0.45356(7) 0.89261(10) 0.56630(7) 0.0349(3) Uani d 1 . .
    N N5 0.09472(7) 0.38806(10) 0.36023(8) 0.0495(3) Uani d 1 . .
    H H5 0.1403(11) 0.3806(14) 0.3680(10) 0.059 Uiso d 1 . .
    N N6 -0.01011(7) 0.45637(11) 0.36410(8) 0.0521(3) Uani d 1 . .
    N N7 0.10001(7) 0.85178(10) 0.56524(7) 0.0456(3) Uani d 1 . .
    H H7A 0.1453(10) 0.8453(13) 0.5791(10) 0.055 Uiso d 1 . .
    N N8 -0.00373(7) 0.80897(10) 0.51594(8) 0.0483(3) Uani d 1 . .
    H H8A -0.0379(10) 0.7772(14) 0.4859(10) 0.058 Uiso d 1 . .
    C C18 0.06447(8) 0.78607(11) 0.52270(8) 0.0455(3) Uani d 1 . .
    C C19 0.09867(9) 0.70444(14) 0.48780(12) 0.0624(5) Uani d 1 . .
    H H19A 0.132165 0.674085 0.524166 0.075 Uiso calc 1 . .
    H H19B 0.125282 0.731627 0.450975 0.075 Uiso calc 1 . .
    C C20 0.05109(8) 0.62524(12) 0.45272(9) 0.0492(3) Uani d 1 . .
    H H20A 0.019172 0.652790 0.413636 0.059 Uiso calc 1 . .
    H H20B 0.023248 0.597311 0.488226 0.059 Uiso calc 1 . .
    C C21 0.09585(10) 0.54661(15) 0.42316(14) 0.0730(6) Uani d 1 . .
    H H21A 0.125815 0.577390 0.390850 0.088 Uiso calc 1 . .
    H H21B 0.126381 0.519348 0.463457 0.088 Uiso calc 1 . .
    C C22 0.05788(8) 0.46473(12) 0.38334(9) 0.0488(3) Uani d 1 . .
    C C23 0.04746(8) 0.32482(11) 0.32295(8) 0.0448(3) Uani d 1 . .
    C C24 0.05564(9) 0.23748(13) 0.28724(10) 0.0566(4) Uani d 1 . .
    H H24 0.099755 0.209510 0.285394 0.068 Uiso calc 1 . .
    C C25 -0.00474(10) 0.19407(14) 0.25462(11) 0.0628(4) Uani d 1 . .
    H H25 -0.001440 0.135152 0.230306 0.075 Uiso calc 1 . .
    C C26 -0.07055(10) 0.23635(15) 0.25720(11) 0.0656(5) Uani d 1 . .
    H H26 -0.110197 0.205101 0.234366 0.079 Uiso calc 1 . .
    C C27 -0.07857(9) 0.32305(15) 0.29257(10) 0.0609(4) Uani d 1 . .
    H H27 -0.122870 0.350593 0.294063 0.073 Uiso calc 1 . .
    C C28 -0.01816(8) 0.36856(12) 0.32624(8) 0.0460(3) Uani d 1 . .
    C C29 0.05361(7) 0.92069(11) 0.58757(8) 0.0439(3) Uani d 1 . .
    C C30 0.06356(9) 1.00275(13) 0.63086(9) 0.0548(4) Uani d 1 . .
    H H30 0.108105 1.021570 0.651519 0.066 Uiso calc 1 . .
    C C31 0.00397(9) 1.05547(14) 0.64194(10) 0.0592(4) Uani d 1 . .
    H H31 0.008415 1.111115 0.670836 0.071 Uiso calc 1 . .
    C C32 -0.06267(9) 1.02692(14) 0.61067(11) 0.0597(4) Uani d 1 . .
    H H32 -0.101573 1.063905 0.619671 0.072 Uiso calc 1 . .
    C C33 -0.07269(8) 0.94611(13) 0.56710(10) 0.0559(4) Uani d 1 . .
    H H33 -0.117224 0.927811 0.546088 0.067 Uiso calc 1 . .
    C C34 -0.01281(8) 0.89285(11) 0.55594(8) 0.0447(3) Uani d 1 . .
    C C35 0.27578(7) 1.15743(9) 0.54421(6) 0.0327(2) Uani d 1 . .
    C C36 0.26578(6) 1.11098(9) 0.47017(6) 0.0311(2) Uani d 1 . .
    C C37 0.26289(7) 1.16953(9) 0.40831(7) 0.0347(3) Uani d 1 . .
    H H37 0.269002 1.236684 0.412910 0.042 Uiso calc 1 . .
    C C38 0.25090(7) 1.12754(9) 0.33992(7) 0.0347(3) Uani d 1 . .
    C C39 0.24579(7) 1.02643(9) 0.33266(7) 0.0349(3) Uani d 1 . .
    C C40 0.24977(7) 0.96838(9) 0.39459(7) 0.0353(3) Uani d 1 . .
    C C41 0.25794(7) 1.01032(9) 0.46320(7) 0.0341(3) Uani d 1 . .
    H H41 0.258181 0.971322 0.504286 0.041 Uiso calc 1 . .
    O O1 0.32408(6) 1.21949(8) 0.55594(6) 0.0507(3) Uani d 1 . .
    O O2 0.23473(6) 1.13157(8) 0.58882(5) 0.0456(2) Uani d 1 . .
    O O3 0.24418(7) 1.17940(8) 0.27628(5) 0.0503(3) Uani d 1 . .
    H H3C 0.2437(11) 1.2442(18) 0.2827(12) 0.075 Uiso d 1 . .
    O O4 0.23704(7) 0.98745(8) 0.26442(5) 0.0509(3) Uani d 1 . .
    H H4C 0.2448(11) 0.9203(17) 0.2666(12) 0.076 Uiso d 1 . .
    O O5 0.24291(7) 0.87063(7) 0.38227(6) 0.0525(3) Uani d 1 . .
    H H5A 0.2628(11) 0.8359(17) 0.4219(13) 0.079 Uiso d 1 . .
    C C42 0.25350(6) 0.71858(8) 0.17515(6) 0.0291(2) Uani d 1 . .
    C C43 0.25385(6) 0.63616(8) 0.22838(6) 0.0273(2) Uani d 1 . .
    C C44 0.24764(6) 0.54077(8) 0.20308(6) 0.0305(2) Uani d 1 . .
    H H44 0.242484 0.528655 0.153415 0.037 Uiso calc 1 . .
    C C45 0.24910(7) 0.46333(8) 0.25170(6) 0.0310(2) Uani d 1 . .
    C C46 0.25561(6) 0.48180(8) 0.32612(6) 0.0288(2) Uani d 1 . .
    C C47 0.26286(6) 0.57789(8) 0.35153(6) 0.0302(2) Uani d 1 . .
    C C48 0.26155(6) 0.65504(8) 0.30281(6) 0.0305(2) Uani d 1 . .
    H H48 0.265776 0.718937 0.319694 0.037 Uiso calc 1 . .
    O O6 0.27500(5) 0.80143(6) 0.19854(5) 0.0387(2) Uani d 1 . .
    O O7 0.23446(5) 0.70082(7) 0.10908(5) 0.0376(2) Uani d 1 . .
    O O8 0.24400(6) 0.36817(6) 0.23073(5) 0.0468(3) Uani d 1 . .
    H H8B 0.2433(11) 0.3648(15) 0.1836(13) 0.070 Uiso d 1 . .
    O O9 0.25344(5) 0.40454(6) 0.37215(5) 0.0369(2) Uani d 1 . .
    H H9A 0.2689(10) 0.4163(14) 0.4144(11) 0.055 Uiso d 1 . .
    O O10 0.26956(6) 0.58675(7) 0.42477(5) 0.0461(3) Uani d 1 . .
    H H10A 0.2798(11) 0.6453(16) 0.4390(11) 0.069 Uiso d 1 . .
    O O11 0.23828(10) 0.94991(12) 0.08817(8) 0.0787(4) Uani d 1 . .
    H H11A 0.2465(16) 0.906(2) 0.1228(18) 0.118 Uiso d 1 . .
    H H11B 0.2023(17) 0.987(2) 0.1081(17) 0.118 Uiso d 1 . .
    O O12 0.64430(7) 0.66889(11) 0.31948(7) 0.0594(3) Uani d 1 . .
    H H12A 0.6632(13) 0.7109(18) 0.3574(14) 0.089 Uiso d 1 . .
    H H12B 0.6785(14) 0.6568(19) 0.2968(14) 0.089 Uiso d 1 . .
    O O13 0.29935(5) 0.75961(7) 0.48875(5) 0.03507(19) Uani d 1 . .
    H H13A 0.3455(10) 0.7797(13) 0.4988(10) 0.053 Uiso d 1 . .
    H H13B 0.2836(9) 0.7643(13) 0.5301(10) 0.053 Uiso d 1 . .
    O O14 0.31027(8) 0.41737(10) 0.50706(6) 0.0626(3) Uani d 1 . .
    H H14A 0.3083(13) 0.357(2) 0.5319(14) 0.094 Uiso d 1 . .
    H H14B 0.2845(14) 0.461(2) 0.5353(14) 0.094 Uiso d 1 . .
    O O15 -0.11852(9) 0.73643(15) 0.43842(15) 0.1198(9) Uani d 1 . .
    H H15A -0.147(2) 0.775(3) 0.427(2) 0.180 Uiso d 1 . .
    H H15B -0.128(2) 0.681(3) 0.418(2) 0.180 Uiso d 1 . .
    O O16 -0.13294(8) 0.56909(11) 0.35690(9) 0.0709(4) Uani d 1 . .
    H H16A -0.1558(15) 0.562(2) 0.3116(16) 0.106 Uiso d 1 . .
    H H16B -0.0854(16) 0.536(2) 0.3645(15) 0.106 Uiso d 1 . .
loop_
    _atom_site_aniso_label
    _atom_site_aniso_U_11
    _atom_site_aniso_U_22
    _atom_site_aniso_U_33
    _atom_site_aniso_U_12
    _atom_site_aniso_U_13
    _atom_site_aniso_U_23
    N1 0.0319(5) 0.0501(7) 0.0416(6) -0.0034(5) 0.0066(5) -0.0024(5)
    N2 0.0371(6) 0.0425(6) 0.0326(5) -0.0037(5) 0.0058(4) -0.0039(4)
    N3 0.0360(6) 0.0433(6) 0.0336(5) 0.0031(5) 0.0044(4) 0.0000(4)
    N4 0.0338(5) 0.0386(6) 0.0379(5) -0.0027(4) 0.0020(4) -0.0025(4)
    C1 0.0369(6) 0.0383(6) 0.0314(6) -0.0017(5) 0.0050(5) 0.0021(5)
    C2 0.0419(7) 0.0472(8) 0.0357(6) 0.0017(6) 0.0073(5) -0.0041(6)
    C3 0.0450(7) 0.0451(7) 0.0353(6) -0.0038(6) 0.0103(5) -0.0035(5)
    C4 0.0480(7) 0.0376(7) 0.0357(6) -0.0034(6) 0.0091(5) -0.0029(5)
    C5 0.0378(6) 0.0369(6) 0.0318(6) -0.0028(5) 0.0038(5) -0.0073(5)
    C6 0.0407(7) 0.0377(6) 0.0309(6) -0.0007(5) 0.0049(5) -0.0039(5)
    C7 0.0461(8) 0.0524(8) 0.0451(8) -0.0020(6) 0.0140(6) -0.0008(6)
    C8 0.0675(10) 0.0501(9) 0.0458(8) -0.0057(8) 0.0210(7) 0.0031(7)
    C9 0.0748(11) 0.0446(8) 0.0405(7) -0.0003(7) 0.0059(7) 0.0060(6)
    C10 0.0518(8) 0.0433(7) 0.0424(7) 0.0022(6) -0.0032(6) 0.0008(6)
    C11 0.0397(7) 0.0365(6) 0.0315(6) -0.0025(5) 0.0016(5) -0.0053(5)
    C12 0.0415(7) 0.0392(7) 0.0350(6) -0.0058(5) 0.0038(5) 0.0022(5)
    C13 0.0526(9) 0.0544(9) 0.0529(9) -0.0165(7) -0.0005(7) -0.0075(7)
    C14 0.0825(12) 0.0467(9) 0.0481(9) -0.0158(8) 0.0018(8) -0.0122(7)
    C15 0.0768(11) 0.0429(8) 0.0408(7) 0.0014(7) 0.0151(7) -0.0046(6)
    C16 0.0483(8) 0.0458(8) 0.0393(7) 0.0008(6) 0.0119(6) -0.0011(6)
    C17 0.0396(6) 0.0354(6) 0.0297(5) -0.0029(5) 0.0045(5) 0.0013(5)
    N5 0.0361(6) 0.0516(7) 0.0598(8) 0.0016(5) 0.0005(5) -0.0060(6)
    N6 0.0370(6) 0.0601(8) 0.0593(8) 0.0018(6) 0.0062(5) -0.0065(6)
    N7 0.0347(6) 0.0530(7) 0.0470(7) 0.0068(5) -0.0043(5) -0.0031(5)
    N8 0.0349(6) 0.0508(7) 0.0576(8) 0.0022(5) -0.0021(5) -0.0050(6)
    C18 0.0387(7) 0.0486(8) 0.0479(8) 0.0040(6) -0.0006(6) -0.0005(6)
    C19 0.0428(8) 0.0587(10) 0.0837(13) 0.0053(7) -0.0021(8) -0.0204(9)
    C20 0.0428(8) 0.0547(9) 0.0499(8) -0.0002(7) 0.0046(6) -0.0064(7)
    C21 0.0437(9) 0.0670(12) 0.1053(16) 0.0046(8) -0.0051(9) -0.0332(11)
    C22 0.0392(7) 0.0531(9) 0.0538(8) 0.0011(6) 0.0038(6) -0.0050(7)
    C23 0.0411(7) 0.0486(8) 0.0444(7) -0.0036(6) 0.0037(6) 0.0028(6)
    C24 0.0540(9) 0.0527(9) 0.0630(10) 0.0015(7) 0.0057(8) -0.0018(8)
    C25 0.0681(11) 0.0561(10) 0.0645(10) -0.0119(9) 0.0085(9) -0.0095(8)
    C26 0.0567(10) 0.0724(12) 0.0672(11) -0.0215(9) 0.0044(8) -0.0088(9)
    C27 0.0401(8) 0.0767(12) 0.0661(11) -0.0092(8) 0.0072(7) -0.0058(9)
    C28 0.0393(7) 0.0545(9) 0.0445(7) -0.0052(6) 0.0064(6) 0.0020(6)
    C29 0.0386(7) 0.0526(8) 0.0399(7) 0.0068(6) 0.0012(5) 0.0013(6)
    C30 0.0464(8) 0.0643(10) 0.0519(9) 0.0023(7) -0.0023(7) -0.0102(8)
    C31 0.0571(10) 0.0621(10) 0.0589(10) 0.0063(8) 0.0080(8) -0.0122(8)
    C32 0.0483(9) 0.0616(10) 0.0710(11) 0.0117(8) 0.0153(8) -0.0025(9)
    C33 0.0361(7) 0.0602(10) 0.0715(11) 0.0057(7) 0.0062(7) -0.0013(8)
    C34 0.0379(7) 0.0486(8) 0.0471(8) 0.0030(6) 0.0029(6) 0.0018(6)
    C35 0.0389(6) 0.0273(5) 0.0310(5) 0.0043(5) 0.0007(5) 0.0023(4)
    C36 0.0330(6) 0.0290(5) 0.0311(5) 0.0014(4) 0.0029(4) 0.0011(4)
    C37 0.0420(7) 0.0262(5) 0.0361(6) -0.0002(5) 0.0061(5) 0.0032(5)
    C38 0.0419(7) 0.0310(6) 0.0315(6) 0.0025(5) 0.0057(5) 0.0070(5)
    C39 0.0408(6) 0.0325(6) 0.0305(6) 0.0023(5) 0.0002(5) 0.0015(5)
    C40 0.0441(7) 0.0264(6) 0.0344(6) 0.0013(5) -0.0003(5) 0.0013(4)
    C41 0.0435(7) 0.0279(6) 0.0304(6) 0.0005(5) 0.0015(5) 0.0047(4)
    O1 0.0561(6) 0.0516(6) 0.0435(5) -0.0157(5) 0.0018(5) -0.0086(5)
    O2 0.0578(6) 0.0472(6) 0.0334(5) -0.0042(5) 0.0114(4) 0.0003(4)
    O3 0.0840(8) 0.0333(5) 0.0340(5) 0.0042(5) 0.0084(5) 0.0103(4)
    O4 0.0819(8) 0.0373(5) 0.0315(5) 0.0053(5) -0.0029(5) -0.0017(4)
    O5 0.0904(8) 0.0260(5) 0.0381(5) 0.0017(5) -0.0065(5) -0.0002(4)
    C42 0.0245(5) 0.0295(5) 0.0332(5) -0.0008(4) 0.0024(4) 0.0047(4)
    C43 0.0284(5) 0.0253(5) 0.0282(5) -0.0012(4) 0.0027(4) 0.0022(4)
    C44 0.0369(6) 0.0287(5) 0.0260(5) -0.0013(4) 0.0040(4) -0.0006(4)
    C45 0.0393(6) 0.0232(5) 0.0309(5) -0.0006(4) 0.0048(4) -0.0020(4)
    C46 0.0335(6) 0.0247(5) 0.0282(5) -0.0007(4) 0.0043(4) 0.0023(4)
    C47 0.0371(6) 0.0277(5) 0.0259(5) -0.0030(4) 0.0044(4) -0.0013(4)
    C48 0.0382(6) 0.0236(5) 0.0297(5) -0.0029(4) 0.0031(4) -0.0014(4)
    O6 0.0449(5) 0.0267(4) 0.0435(5) -0.0046(4) 0.0004(4) 0.0055(4)
    O7 0.0393(5) 0.0422(5) 0.0307(4) -0.0077(4) 0.0011(3) 0.0071(4)
    O8 0.0875(8) 0.0230(4) 0.0298(4) -0.0028(4) 0.0067(5) -0.0031(3)
    O9 0.0537(6) 0.0272(4) 0.0295(4) -0.0034(4) 0.0033(4) 0.0043(3)
    O10 0.0817(8) 0.0313(5) 0.0252(4) -0.0098(5) 0.0055(4) -0.0021(3)
    O11 0.1061(12) 0.0686(9) 0.0664(9) 0.0174(8) 0.0319(8) 0.0241(7)
    O12 0.0491(7) 0.0839(9) 0.0438(6) 0.0090(6) -0.0017(5) -0.0066(6)
    O13 0.0400(5) 0.0350(5) 0.0302(4) -0.0022(4) 0.0038(4) -0.0040(3)
    O14 0.0956(10) 0.0511(7) 0.0407(6) 0.0071(7) 0.0048(6) 0.0052(5)
    O15 0.0562(9) 0.0945(13) 0.196(2) 0.0233(8) -0.0446(11) -0.0667(14)
    O16 0.0526(7) 0.0784(9) 0.0787(9) 0.0016(6) -0.0064(6) -0.0155(7)
_geom_special_details     ?
loop_
    _geom_bond_atom_site_label_1
    _geom_bond_atom_site_label_2
    _geom_bond_site_symmetry_2
    _geom_bond_distance
    _geom_bond_publ_flag
    N1 C1 . 1.3514(17) ?
    N1 C12 . 1.3766(18) ?
    N1 H1 . 0.818(18) ?
    N2 C1 . 1.3162(17) ?
    N2 C17 . 1.3942(16) ?
    N3 C5 . 1.3304(17) ?
    N3 C6 . 1.3852(17) ?
    N3 H3 . 0.885(17) ?
    N4 C5 . 1.3344(17) ?
    N4 C11 . 1.3890(17) ?
    N4 H4 . 0.878(17) ?
    C1 C2 . 1.4894(18) ?
    C2 C3 . 1.512(2) ?
    C2 H2A . 0.9700 ?
    C2 H2B . 0.9700 ?
    C3 C4 . 1.5381(18) ?
    C3 H3A . 0.9700 ?
    C3 H3B . 0.9700 ?
    C4 C5 . 1.4832(19) ?
    C4 H4A . 0.9700 ?
    C4 H4B . 0.9700 ?
    C6 C11 . 1.3876(19) ?
    C6 C7 . 1.393(2) ?
    C7 C8 . 1.378(2) ?
    C7 H7 . 0.9300 ?
    C8 C9 . 1.391(3) ?
    C8 H8 . 0.9300 ?
    C9 C10 . 1.380(2) ?
    C9 H9 . 0.9300 ?
    C10 C11 . 1.386(2) ?
    C10 H10 . 0.9300 ?
    C12 C13 . 1.383(2) ?
    C12 C17 . 1.3987(18) ?
    C13 C14 . 1.385(3) ?
    C13 H13 . 0.9300 ?
    C14 C15 . 1.389(3) ?
    C14 H14 . 0.9300 ?
    C15 C16 . 1.384(2) ?
    C15 H15 . 0.9300 ?
    C16 C17 . 1.3934(19) ?
    C16 H16 . 0.9300 ?
    N5 C22 . 1.360(2) ?
    N5 C23 . 1.380(2) ?
    N5 H5 . 0.87(2) ?
    N6 C22 . 1.3135(19) ?
    N6 C28 . 1.392(2) ?
    N7 C18 . 1.332(2) ?
    N7 C29 . 1.3895(19) ?
    N7 H7A . 0.879(19) ?
    N8 C18 . 1.3326(19) ?
    N8 C34 . 1.389(2) ?
    N8 H8A . 0.919(19) ?
    C18 C19 . 1.480(2) ?
    C19 C20 . 1.515(2) ?
    C19 H19A . 0.9700 ?
    C19 H19B . 0.9700 ?
    C20 C21 . 1.515(2) ?
    C20 H20A . 0.9700 ?
    C20 H20B . 0.9700 ?
    C21 C22 . 1.487(2) ?
    C21 H21A . 0.9700 ?
    C21 H21B . 0.9700 ?
    C23 C24 . 1.385(2) ?
    C23 C28 . 1.397(2) ?
    C24 C25 . 1.377(3) ?
    C24 H24 . 0.9300 ?
    C25 C26 . 1.390(3) ?
    C25 H25 . 0.9300 ?
    C26 C27 . 1.373(3) ?
    C26 H26 . 0.9300 ?
    C27 C28 . 1.397(2) ?
    C27 H27 . 0.9300 ?
    C29 C30 . 1.382(2) ?
    C29 C34 . 1.391(2) ?
    C30 C31 . 1.383(2) ?
    C30 H30 . 0.9300 ?
    C31 C32 . 1.395(3) ?
    C31 H31 . 0.9300 ?
    C32 C33 . 1.371(3) ?
    C32 H32 . 0.9300 ?
    C33 C34 . 1.392(2) ?
    C33 H33 . 0.9300 ?
    C35 O2 . 1.2528(16) ?
    C35 O1 . 1.2558(16) ?
    C35 C36 . 1.5057(17) ?
    C36 C41 . 1.3914(17) ?
    C36 C37 . 1.3955(17) ?
    C37 C38 . 1.3879(18) ?
    C37 H37 . 0.9300 ?
    C38 O3 . 1.3708(15) ?
    C38 C39 . 1.3939(18) ?
    C39 O4 . 1.3662(15) ?
    C39 C40 . 1.3917(17) ?
    C40 O5 . 1.3621(15) ?
    C40 C41 . 1.3886(17) ?
    C41 H41 . 0.9300 ?
    O3 H3C . 0.90(2) ?
    O4 H4C . 0.93(2) ?
    O5 H5A . 0.92(2) ?
    C42 O7 . 1.2621(15) ?
    C42 O6 . 1.2668(15) ?
    C42 C43 . 1.4990(15) ?
    C43 C44 . 1.3888(16) ?
    C43 C48 . 1.3956(16) ?
    C44 C45 . 1.3903(16) ?
    C44 H44 . 0.9300 ?
    C45 O8 . 1.3606(14) ?
    C45 C46 . 1.3947(16) ?
    C46 O9 . 1.3630(14) ?
    C46 C47 . 1.3996(16) ?
    C47 O10 . 1.3550(14) ?
    C47 C48 . 1.3885(16) ?
    C48 H48 . 0.9300 ?
    O8 H8B . 0.87(2) ?
    O9 H9A . 0.82(2) ?
    O10 H10A . 0.86(2) ?
    O11 H11A . 0.88(3) ?
    O11 H11B . 0.96(3) ?
    O12 H12A . 0.95(3) ?
    O12 H12B . 0.83(3) ?
    O13 H13A . 0.923(19) ?
    O13 H13B . 0.856(19) ?
    O14 H14A . 0.94(3) ?
    O14 H14B . 0.97(3) ?
    O15 H15A . 0.77(5) ?
    O15 H15B . 0.86(5) ?
    O16 H16A . 0.91(3) ?
    O16 H16B . 1.01(3) ?
loop_
    _geom_angle_atom_site_label_1
    _geom_angle_atom_site_label_2
    _geom_angle_atom_site_label_3
    _geom_angle_site_symmetry_1
    _geom_angle_site_symmetry_3
    _geom_angle
    _geom_angle_publ_flag
    C1 N1 C12 . . 107.86(11) ?
    C1 N1 H1 . . 125.6(13) ?
    C12 N1 H1 . . 126.4(13) ?
    C1 N2 C17 . . 105.01(11) ?
    C5 N3 C6 . . 109.30(12) ?
    C5 N3 H3 . . 125.9(11) ?
    C6 N3 H3 . . 124.7(11) ?
    C5 N4 C11 . . 109.12(11) ?
    C5 N4 H4 . . 125.5(11) ?
    C11 N4 H4 . . 125.3(11) ?
    N2 C1 N1 . . 112.64(12) ?
    N2 C1 C2 . . 126.63(12) ?
    N1 C1 C2 . . 120.70(12) ?
    C1 C2 C3 . . 114.09(11) ?
    C1 C2 H2A . . 108.7 ?
    C3 C2 H2A . . 108.7 ?
    C1 C2 H2B . . 108.7 ?
    C3 C2 H2B . . 108.7 ?
    H2A C2 H2B . . 107.6 ?
    C2 C3 C4 . . 111.90(11) ?
    C2 C3 H3A . . 109.2 ?
    C4 C3 H3A . . 109.2 ?
    C2 C3 H3B . . 109.2 ?
    C4 C3 H3B . . 109.2 ?
    H3A C3 H3B . . 107.9 ?
    C5 C4 C3 . . 111.97(11) ?
    C5 C4 H4A . . 109.2 ?
    C3 C4 H4A . . 109.2 ?
    C5 C4 H4B . . 109.2 ?
    C3 C4 H4B . . 109.2 ?
    H4A C4 H4B . . 107.9 ?
    N3 C5 N4 . . 108.90(12) ?
    N3 C5 C4 . . 125.47(12) ?
    N4 C5 C4 . . 125.61(12) ?
    N3 C6 C11 . . 106.44(11) ?
    N3 C6 C7 . . 132.10(13) ?
    C11 C6 C7 . . 121.46(13) ?
    C8 C7 C6 . . 116.32(15) ?
    C8 C7 H7 . . 121.8 ?
    C6 C7 H7 . . 121.8 ?
    C7 C8 C9 . . 121.76(15) ?
    C7 C8 H8 . . 119.1 ?
    C9 C8 H8 . . 119.1 ?
    C10 C9 C8 . . 122.38(15) ?
    C10 C9 H9 . . 118.8 ?
    C8 C9 H9 . . 118.8 ?
    C9 C10 C11 . . 115.77(14) ?
    C9 C10 H10 . . 122.1 ?
    C11 C10 H10 . . 122.1 ?
    C10 C11 C6 . . 122.31(13) ?
    C10 C11 N4 . . 131.45(13) ?
    C6 C11 N4 . . 106.24(11) ?
    N1 C12 C13 . . 132.94(14) ?
    N1 C12 C17 . . 104.87(11) ?
    C13 C12 C17 . . 122.20(14) ?
    C12 C13 C14 . . 116.43(15) ?
    C12 C13 H13 . . 121.8 ?
    C14 C13 H13 . . 121.8 ?
    C13 C14 C15 . . 122.15(15) ?
    C13 C14 H14 . . 118.9 ?
    C15 C14 H14 . . 118.9 ?
    C16 C15 C14 . . 121.27(15) ?
    C16 C15 H15 . . 119.4 ?
    C14 C15 H15 . . 119.4 ?
    C15 C16 C17 . . 117.35(14) ?
    C15 C16 H16 . . 121.3 ?
    C17 C16 H16 . . 121.3 ?
    C16 C17 N2 . . 129.79(13) ?
    C16 C17 C12 . . 120.59(13) ?
    N2 C17 C12 . . 109.61(11) ?
    C22 N5 C23 . . 108.04(13) ?
    C22 N5 H5 . . 125.5(13) ?
    C23 N5 H5 . . 126.5(13) ?
    C22 N6 C28 . . 105.22(13) ?
    C18 N7 C29 . . 109.59(12) ?
    C18 N7 H7A . . 121.7(12) ?
    C29 N7 H7A . . 128.4(12) ?
    C18 N8 C34 . . 108.88(13) ?
    C18 N8 H8A . . 124.5(12) ?
    C34 N8 H8A . . 126.3(12) ?
    N7 C18 N8 . . 108.99(13) ?
    N7 C18 C19 . . 123.26(14) ?
    N8 C18 C19 . . 127.71(14) ?
    C18 C19 C20 . . 117.10(14) ?
    C18 C19 H19A . . 108.0 ?
    C20 C19 H19A . . 108.0 ?
    C18 C19 H19B . . 108.0 ?
    C20 C19 H19B . . 108.0 ?
    H19A C19 H19B . . 107.3 ?
    C19 C20 C21 . . 109.17(13) ?
    C19 C20 H20A . . 109.8 ?
    C21 C20 H20A . . 109.8 ?
    C19 C20 H20B . . 109.8 ?
    C21 C20 H20B . . 109.8 ?
    H20A C20 H20B . . 108.3 ?
    C22 C21 C20 . . 116.86(15) ?
    C22 C21 H21A . . 108.1 ?
    C20 C21 H21A . . 108.1 ?
    C22 C21 H21B . . 108.1 ?
    C20 C21 H21B . . 108.1 ?
    H21A C21 H21B . . 107.3 ?
    N6 C22 N5 . . 112.22(14) ?
    N6 C22 C21 . . 127.87(15) ?
    N5 C22 C21 . . 119.87(14) ?
    N5 C23 C24 . . 132.79(15) ?
    N5 C23 C28 . . 104.44(14) ?
    C24 C23 C28 . . 122.76(14) ?
    C25 C24 C23 . . 116.70(16) ?
    C25 C24 H24 . . 121.6 ?
    C23 C24 H24 . . 121.6 ?
    C24 C25 C26 . . 121.48(18) ?
    C24 C25 H25 . . 119.3 ?
    C26 C25 H25 . . 119.3 ?
    C27 C26 C25 . . 121.75(17) ?
    C27 C26 H26 . . 119.1 ?
    C25 C26 H26 . . 119.1 ?
    C26 C27 C28 . . 117.95(17) ?
    C26 C27 H27 . . 121.0 ?
    C28 C27 H27 . . 121.0 ?
    N6 C28 C27 . . 130.56(15) ?
    N6 C28 C23 . . 110.07(13) ?
    C27 C28 C23 . . 119.36(16) ?
    C30 C29 N7 . . 132.42(14) ?
    C30 C29 C34 . . 121.87(14) ?
    N7 C29 C34 . . 105.71(13) ?
    C29 C30 C31 . . 116.66(15) ?
    C29 C30 H30 . . 121.7 ?
    C31 C30 H30 . . 121.7 ?
    C30 C31 C32 . . 121.36(17) ?
    C30 C31 H31 . . 119.3 ?
    C32 C31 H31 . . 119.3 ?
    C33 C32 C31 . . 122.16(16) ?
    C33 C32 H32 . . 118.9 ?
    C31 C32 H32 . . 118.9 ?
    C32 C33 C34 . . 116.59(15) ?
    C32 C33 H33 . . 121.7 ?
    C34 C33 H33 . . 121.7 ?
    N8 C34 C29 . . 106.83(13) ?
    N8 C34 C33 . . 131.82(15) ?
    C29 C34 C33 . . 121.35(15) ?
    O2 C35 O1 . . 125.40(12) ?
    O2 C35 C36 . . 117.21(11) ?
    O1 C35 C36 . . 117.39(11) ?
    C41 C36 C37 . . 119.94(11) ?
    C41 C36 C35 . . 120.32(11) ?
    C37 C36 C35 . . 119.72(11) ?
    C38 C37 C36 . . 120.01(11) ?
    C38 C37 H37 . . 120.0 ?
    C36 C37 H37 . . 120.0 ?
    O3 C38 C37 . . 124.17(11) ?
    O3 C38 C39 . . 115.65(11) ?
    C37 C38 C39 . . 120.17(11) ?
    O4 C39 C40 . . 122.04(12) ?
    O4 C39 C38 . . 118.54(11) ?
    C40 C39 C38 . . 119.42(11) ?
    O5 C40 C41 . . 123.99(11) ?
    O5 C40 C39 . . 115.34(11) ?
    C41 C40 C39 . . 120.64(11) ?
    C40 C41 C36 . . 119.67(11) ?
    C40 C41 H41 . . 120.2 ?
    C36 C41 H41 . . 120.2 ?
    C38 O3 H3C . . 113.6(14) ?
    C39 O4 H4C . . 110.0(14) ?
    C40 O5 H5A . . 110.5(14) ?
    O7 C42 O6 . . 123.53(11) ?
    O7 C42 C43 . . 118.25(10) ?
    O6 C42 C43 . . 118.15(10) ?
    C44 C43 C48 . . 120.26(10) ?
    C44 C43 C42 . . 119.49(10) ?
    C48 C43 C42 . . 120.24(10) ?
    C43 C44 C45 . . 120.27(11) ?
    C43 C44 H44 . . 119.9 ?
    C45 C44 H44 . . 119.9 ?
    O8 C45 C44 . . 123.37(11) ?
    O8 C45 C46 . . 116.88(10) ?
    C44 C45 C46 . . 119.74(10) ?
    O9 C46 C45 . . 118.23(10) ?
    O9 C46 C47 . . 121.88(10) ?
    C45 C46 C47 . . 119.88(10) ?
    O10 C47 C48 . . 125.21(11) ?
    O10 C47 C46 . . 114.60(10) ?
    C48 C47 C46 . . 120.19(10) ?
    C47 C48 C43 . . 119.63(10) ?
    C47 C48 H48 . . 120.2 ?
    C43 C48 H48 . . 120.2 ?
    C45 O8 H8B . . 109.2(14) ?
    C46 O9 H9A . . 114.3(13) ?
    C47 O10 H10A . . 112.5(14) ?
    H11A O11 H11B . . 99(2) ?
    H12A O12 H12B . . 104(2) ?
    H13A O13 H13B . . 102.7(16) ?
    H14A O14 H14B . . 103(2) ?
    H15A O15 H15B . . 112(4) ?
    H16A O16 H16B . . 114(2) ?
loop_
    _geom_torsion_atom_site_label_1
    _geom_torsion_atom_site_label_2
    _geom_torsion_atom_site_label_3
    _geom_torsion_atom_site_label_4
    _geom_torsion_site_symmetry_1
    _geom_torsion_site_symmetry_2
    _geom_torsion_site_symmetry_3
    _geom_torsion_site_symmetry_4
    _geom_torsion
    _geom_torsion_publ_flag
    C17 N2 C1 N1 . . . . 0.55(15) ?
    C17 N2 C1 C2 . . . . -177.43(13) ?
    C12 N1 C1 N2 . . . . -0.45(16) ?
    C12 N1 C1 C2 . . . . 177.66(12) ?
    N2 C1 C2 C3 . . . . 3.7(2) ?
    N1 C1 C2 C3 . . . . -174.12(13) ?
    C1 C2 C3 C4 . . . . 170.03(12) ?
    C2 C3 C4 C5 . . . . -69.39(16) ?
    C6 N3 C5 N4 . . . . -0.36(14) ?
    C6 N3 C5 C4 . . . . -178.65(12) ?
    C11 N4 C5 N3 . . . . 0.53(14) ?
    C11 N4 C5 C4 . . . . 178.82(12) ?
    C3 C4 C5 N3 . . . . 101.02(15) ?
    C3 C4 C5 N4 . . . . -76.99(16) ?
    C5 N3 C6 C11 . . . . 0.06(14) ?
    C5 N3 C6 C7 . . . . 179.51(14) ?
    N3 C6 C7 C8 . . . . -179.78(14) ?
    C11 C6 C7 C8 . . . . -0.4(2) ?
    C6 C7 C8 C9 . . . . 0.6(2) ?
    C7 C8 C9 C10 . . . . -0.5(3) ?
    C8 C9 C10 C11 . . . . 0.1(2) ?
    C9 C10 C11 C6 . . . . 0.1(2) ?
    C9 C10 C11 N4 . . . . 179.24(14) ?
    N3 C6 C11 C10 . . . . 179.59(12) ?
    C7 C6 C11 C10 . . . . 0.1(2) ?
    N3 C6 C11 N4 . . . . 0.26(14) ?
    C7 C6 C11 N4 . . . . -179.27(12) ?
    C5 N4 C11 C10 . . . . -179.73(14) ?
    C5 N4 C11 C6 . . . . -0.49(14) ?
    C1 N1 C12 C13 . . . . -179.66(16) ?
    C1 N1 C12 C17 . . . . 0.14(15) ?
    N1 C12 C13 C14 . . . . 179.88(16) ?
    C17 C12 C13 C14 . . . . 0.1(2) ?
    C12 C13 C14 C15 . . . . -0.8(3) ?
    C13 C14 C15 C16 . . . . 0.8(3) ?
    C14 C15 C16 C17 . . . . -0.2(2) ?
    C15 C16 C17 N2 . . . . -179.85(14) ?
    C15 C16 C17 C12 . . . . -0.5(2) ?
    C1 N2 C17 C16 . . . . 178.96(14) ?
    C1 N2 C17 C12 . . . . -0.45(14) ?
    N1 C12 C17 C16 . . . . -179.28(13) ?
    C13 C12 C17 C16 . . . . 0.5(2) ?
    N1 C12 C17 N2 . . . . 0.18(14) ?
    C13 C12 C17 N2 . . . . -179.98(14) ?
    C29 N7 C18 N8 . . . . 0.08(18) ?
    C29 N7 C18 C19 . . . . 177.95(16) ?
    C34 N8 C18 N7 . . . . -0.18(18) ?
    C34 N8 C18 C19 . . . . -177.93(17) ?
    N7 C18 C19 C20 . . . . 168.86(16) ?
    N8 C18 C19 C20 . . . . -13.7(3) ?
    C18 C19 C20 C21 . . . . -177.53(18) ?
    C19 C20 C21 C22 . . . . -177.07(19) ?
    C28 N6 C22 N5 . . . . 0.20(19) ?
    C28 N6 C22 C21 . . . . 177.97(19) ?
    C23 N5 C22 N6 . . . . 0.1(2) ?
    C23 N5 C22 C21 . . . . -177.85(17) ?
    C20 C21 C22 N6 . . . . 7.4(3) ?
    C20 C21 C22 N5 . . . . -175.00(17) ?
    C22 N5 C23 C24 . . . . 178.69(18) ?
    C22 N5 C23 C28 . . . . -0.39(17) ?
    N5 C23 C24 C25 . . . . -179.23(17) ?
    C28 C23 C24 C25 . . . . -0.3(3) ?
    C23 C24 C25 C26 . . . . 0.3(3) ?
    C24 C25 C26 C27 . . . . -0.3(3) ?
    C25 C26 C27 C28 . . . . 0.2(3) ?
    C22 N6 C28 C27 . . . . -179.17(18) ?
    C22 N6 C28 C23 . . . . -0.45(18) ?
    C26 C27 C28 N6 . . . . 178.48(17) ?
    C26 C27 C28 C23 . . . . -0.1(3) ?
    N5 C23 C28 N6 . . . . 0.52(17) ?
    C24 C23 C28 N6 . . . . -178.67(15) ?
    N5 C23 C28 C27 . . . . 179.40(15) ?
    C24 C23 C28 C27 . . . . 0.2(2) ?
    C18 N7 C29 C30 . . . . -179.43(17) ?
    C18 N7 C29 C34 . . . . 0.05(17) ?
    N7 C29 C30 C31 . . . . -179.88(17) ?
    C34 C29 C30 C31 . . . . 0.7(2) ?
    C29 C30 C31 C32 . . . . -0.1(3) ?
    C30 C31 C32 C33 . . . . -0.5(3) ?
    C31 C32 C33 C34 . . . . 0.6(3) ?
    C18 N8 C34 C29 . . . . 0.21(18) ?
    C18 N8 C34 C33 . . . . -179.73(17) ?
    C30 C29 C34 N8 . . . . 179.40(15) ?
    N7 C29 C34 N8 . . . . -0.16(17) ?
    C30 C29 C34 C33 . . . . -0.7(2) ?
    N7 C29 C34 C33 . . . . 179.79(15) ?
    C32 C33 C34 N8 . . . . 179.93(17) ?
    C32 C33 C34 C29 . . . . 0.0(3) ?
    O2 C35 C36 C41 . . . . -47.51(17) ?
    O1 C35 C36 C41 . . . . 133.14(13) ?
    O2 C35 C36 C37 . . . . 131.13(13) ?
    O1 C35 C36 C37 . . . . -48.22(17) ?
    C41 C36 C37 C38 . . . . 1.20(19) ?
    C35 C36 C37 C38 . . . . -177.45(12) ?
    C36 C37 C38 O3 . . . . 177.07(13) ?
    C36 C37 C38 C39 . . . . -3.7(2) ?
    O3 C38 C39 O4 . . . . 2.09(19) ?
    C37 C38 C39 O4 . . . . -177.18(12) ?
    O3 C38 C39 C40 . . . . -177.97(12) ?
    C37 C38 C39 C40 . . . . 2.8(2) ?
    O4 C39 C40 O5 . . . . -1.3(2) ?
    C38 C39 C40 O5 . . . . 178.80(13) ?
    O4 C39 C40 C41 . . . . -179.33(13) ?
    C38 C39 C40 C41 . . . . 0.7(2) ?
    O5 C40 C41 C36 . . . . 178.87(13) ?
    C39 C40 C41 C36 . . . . -3.2(2) ?
    C37 C36 C41 C40 . . . . 2.27(19) ?
    C35 C36 C41 C40 . . . . -179.09(12) ?
    O7 C42 C43 C44 . . . . 13.10(16) ?
    O6 C42 C43 C44 . . . . -164.16(11) ?
    O7 C42 C43 C48 . . . . -167.98(11) ?
    O6 C42 C43 C48 . . . . 14.77(17) ?
    C48 C43 C44 C45 . . . . -0.05(18) ?
    C42 C43 C44 C45 . . . . 178.87(11) ?
    C43 C44 C45 O8 . . . . -179.34(12) ?
    C43 C44 C45 C46 . . . . 1.12(18) ?
    O8 C45 C46 O9 . . . . -2.70(17) ?
    C44 C45 C46 O9 . . . . 176.87(11) ?
    O8 C45 C46 C47 . . . . 178.41(11) ?
    C44 C45 C46 C47 . . . . -2.02(18) ?
    O9 C46 C47 O10 . . . . 1.88(17) ?
    C45 C46 C47 O10 . . . . -179.27(11) ?
    O9 C46 C47 C48 . . . . -176.98(11) ?
    C45 C46 C47 C48 . . . . 1.87(18) ?
    O10 C47 C48 C43 . . . . -179.53(12) ?
    C46 C47 C48 C43 . . . . -0.81(18) ?
    C44 C43 C48 C47 . . . . -0.10(18) ?
    C42 C43 C48 C47 . . . . -179.02(11) ?
loop_
    _geom_hbond_atom_site_label_D
    _geom_hbond_atom_site_label_H
    _geom_hbond_atom_site_label_A
    _geom_hbond_site_symmetry_A
    _geom_hbond_distance_DH
    _geom_hbond_distance_HA
    _geom_hbond_distance_DA
    _geom_hbond_angle_DHA
    _geom_hbond_publ_flag
    N1 H1 O1 3_676 0.818(18) 2.330(18) 3.0706(17) 150.9(16) yes
    N3 H3 O12 . 0.885(17) 1.830(18) 2.6968(17) 166.0(16) yes
    N4 H4 O6 . 0.878(17) 1.884(18) 2.7290(15) 160.9(16) yes
    N5 H5 O9 . 0.87(2) 2.18(2) 3.0248(17) 162.9(18) yes
    N7 H7A O7 4_576 0.879(19) 1.84(2) 2.7045(15) 165.7(18) yes
    N8 H8A O15 . 0.919(19) 1.78(2) 2.676(2) 165.3(18) yes
    O3 H3C O8 1_565 0.90(2) 1.95(2) 2.7201(14) 142.6(19) yes
    O4 H4C O6 . 0.93(2) 2.18(2) 2.9509(14) 139.8(19) yes
    O5 H5A O13 . 0.92(2) 1.71(2) 2.6263(14) 173(2) yes
    O8 H8B O2 4_575 0.87(2) 1.75(2) 2.6171(13) 174(2) yes
    O9 H9A O14 . 0.82(2) 1.81(2) 2.6193(15) 168.4(19) yes
    O10 H10A O13 . 0.86(2) 1.83(2) 2.6808(13) 168(2) yes
    O11 H11A O6 . 0.88(3) 2.04(3) 2.9148(17) 174(3) yes
    O11 H11B O16 2 0.96(3) 1.91(3) 2.865(2) 175(3) yes
    O12 H12A O1 3_676 0.95(3) 1.86(3) 2.7796(17) 162(2) yes
    O12 H12B O3 2_645 0.83(3) 2.14(3) 2.9254(18) 158(2) yes
    O13 H13A N2 . 0.923(19) 1.81(2) 2.7348(15) 175.0(17) yes
    O13 H13B O7 4_576 0.856(19) 1.89(2) 2.7249(13) 165.5(18) yes
    O14 H14A O1 1_545 0.94(3) 1.96(3) 2.8608(18) 160(2) yes
    O14 H14B O11 4_576 0.97(3) 1.85(3) 2.814(2) 177(2) yes
    O15 H15A O2 3_576 0.77(5) 2.10(5) 2.865(2) 171(5) yes
    O15 H15B O16 . 0.86(5) 1.91(5) 2.742(2) 165(4) yes
    O16 H16A O4 2_545 0.91(3) 2.22(3) 3.0444(18) 150(2) yes
    O16 H16B N6 . 1.01(3) 1.80(3) 2.800(2) 167(2) yes
_shelx_space_group_comment     ?
_shelx_estimated_absorpt_T_min     0.935
_shelx_estimated_absorpt_T_max     0.987
_shelx_hkl_file
;
   0   0   2 843.004 31.0887   5
   0   0  -2 897.574 34.1175   4
   0   0   2 287.466 19.1351   4
   0   0   2 835.875 33.0021   9
   0   0  -2 323.971 21.1130   9
   0   0   2 366.695 22.0810   2
   0   0  -2 861.280 33.5119   2
   0   0  -3 0.34774 9.49389   4
   0   0   3-0.33335 8.73665   5
   0   0   3 17.5132 12.2022   4
   0   0   3 2.23357 6.87470  10
   0   0  -3-2.43200 6.77737   9
   0   0  -3 6.65121 8.13974  10
   0   0   3 9.53732 10.1291   9
   0   0   3 0.79961 9.02196   2
   0   0  -3 36.0550 12.7873   2
   0   0  -4 26545.0 273.619   4
   0   0   4 22328.0 229.620   4
   0   0   4 23501.1 231.718   5
   0   0  -4 21704.8 192.727  10
   0   0  -4 23832.7 251.406   9
   0   0   4 23494.8 245.087   9
   0   0   4 23368.6 195.764  10
   0   0  -4 22682.7 239.219   2
   0   0   4 23724.4 246.739   2
   0   0   5-2.91152 12.9510   5
   0   0  -5 4.18755 13.9609   4
   0   0   5 6.65665 16.8933   4
   0   0   5 2.00098 9.03160  10
   0   0  -5 12.0194 14.2495   9
   0   0   5 3.16912 17.4638   9
   0   0  -5 2.99844 10.4515  10
   0   0   5 5.11243 13.0177   2
   0   0  -5-8.34838 15.9469   2
   0   0   6 8795.30 177.172   4
   0   0   6 9218.43 178.647   5
   0   0  -6 9493.17 188.352   4
   0   0   6 8716.30 186.564   9
   0   0  -6 8314.94 147.311  10
   0   0   6 8999.79 149.576  10
   0   0  -6 9442.13 192.630   9
   0   0  -6 8818.67 182.323   2
   0   0   6 9238.54 188.175   2
   0   0   7 9.88152 16.2765   5
   0   0  -7-1.21446 13.2403   4
   0   0   7 10.7306 19.2424   4
   0   0  -7-23.2058 18.1614   9
   0   0   7 13.2959 13.4910  10
   0   0   7-1.58952 18.9761   9
   0   0  -7 4.86393 12.4580  10
   0   0  -7 5.27550 20.0889   2
   0   0   7 0.18626 12.0180   2
   0   0   8 8478.34 206.429   4
   0   0   8 9015.02 204.403   5
   0   0   8 8914.36 169.975  10
   0   0   8 8444.85 212.458   9
   0   0  -8 7972.26 166.514  10
   0   0   8 9175.96 216.839   2
   0   0  -8 8215.77 204.231   2
   0   0   9-0.62230 22.2970   4
   0   0   9 7.98516 14.4291  10
   0   0  -9-10.9559 15.7194  10
   0   0   9-12.6783 30.5606   9
   0   0  -9 27.3599 22.9965   2
   0   0  10 2362.34 124.732   4
   0   0 -10 2319.97 100.235  10
   0   0  10 2335.71 127.863   9
   0   0  10 2470.97 99.5190  10
   0   0 -10 2591.60 128.761   2
   0   0  11-9.40522 32.4407   4
   0   0  11-18.6349 30.0671   9
   0   0 -11 2.12840 19.3561  10
   0   0 -11-12.4107 26.8962   2
   0   0  12 11537.0 301.294   4
   0   0  12 11399.8 309.211   9
   0   0 -12 11575.8 299.300   2
   0   0  13 14.3292 30.7545   4
   0   0 -13 44.7346 34.9336   2
   0   0  13 69.8657 39.1029   9
   0   0  14 170.414 52.3418   4
   0   0 -14 191.161 50.9144   2
   0   0  14 187.101 57.4925   9
   0   0 -14 192.237 49.4553   6
   0   0  15-17.0240 46.0546   4
   0   0 -15-14.8970 35.1957   2
   0   0  15-19.7979 40.6374   9
   0   0 -15 11.6751 33.5181   6
   0   0  16 2382.67 166.721   4
   0   0 -16 2450.73 167.375   2
   0   0  16 2361.67 170.333   9
   0   0 -16 2495.22 162.320   6
   0   0  17 39.1606 42.5515   4
   0   0 -17 26.3800 41.5400   2
   0   0  17 71.0144 51.1478   9
   0   0 -17 55.6641 38.9525   6
   0   0  18 245.964 71.7076   4
   0   0 -18 209.390 60.9733   2
   0   0  18 233.620 74.1524   9
   0   0 -18 267.216 67.0022   6
   0   0  19 18.5220 50.5303   4
   0   0 -19 0.74021 39.1867   2
   0   0  19-14.8930 44.2027   9
   0   0 -19 52.6214 39.2048   6
   0   0  20 1762.28 166.155   4
   0   0 -20 2013.92 173.087   2
   0   0  20 2032.98 180.405   9
   0   0 -20 1826.92 175.794  11
   0   0 -20 1926.11 164.249   6
   0   0  21 11.7431 49.2681   4
   0   0 -21 18.2740 48.7283   2
   0   0  21-8.30797 52.6822   9
   0   0 -21 15.7550 45.3146  11
   0   0 -21 64.1168 50.0187   6
   0   0  22 3.07390 42.9521   4
   0   0 -22 30.2150 45.5492   2
   0   0 -22 42.2962 60.4277  11
   0   0  22-41.1195 65.5416   9
   0   0 -22 54.0335 49.2874   6
   0   0  23 61.5671 65.2537   4
   0   0 -23-92.4261 63.4106   2
   0   0  23 27.0877 58.5679   9
   0   0 -23-27.9186 60.9419  11
   0   0 -23 31.0103 47.3207   6
   0   0  24 54.7298 55.1132   4
   0   0 -24 24.6332 43.8243   2
   0   0 -24-22.5859 42.3624  11
   0   0  24-31.0584 58.2893   9
   0   0 -24-2.81377 38.6824   6
   0   0  25-28.9620 53.3809   4
   0   0 -25 115.586 68.7006   2
   0   0 -25 109.446 73.1762  11
   0   0  25 15.5692 50.7087   9
   0   0 -25-0.38495 47.1249   6
   0   0  26-96.8921 70.7934   4
   0   0 -26-37.1690 64.5709   2
   0   0 -26-17.4635 69.3504  11
   0   0  26 109.833 70.2953   9
   0   0 -26 34.5425 44.1176   6
   0   0  27 124.945 75.4281   4
   0   0 -27 13.5004 47.7626   2
   0   0 -27-39.0106 69.7000  11
   0   0  27-66.3540 67.0640   9
   0   0 -27 38.4509 53.6213   6
   0   0  28 14.3353 44.6851   4
   0   0 -28-51.3280 59.2913  11
   0   0  28 39.5843 56.4215   9
   0   0  29-15.9418 52.2767   4
   0   0  29-86.4167 70.8772   9
   0  -1   1 16054.1 140.909   5
   0  -1  -1 13865.3 135.931   4
   0  -1  -1 16192.2 138.766   2
   0   1   1 721.251 30.8718   2
   0  -1   1 15869.2 131.128   1
   0  -1  -1 107.892 12.8117   9
   0  -1   1 15663.1 140.023  11
   0   1   1 16193.6 129.603   9
   0   1  -1 15867.0 142.185   7
   0  -1   1 15147.8 140.480   6
   0  -1  -2 51591.8 292.755   4
   0  -1   2 52287.1 309.711   5
   0  -1   2 49678.8 265.003   4
   0   1  -2 50270.3 273.396   4
   0  -1  -2 51909.1 306.196   2
   0   1  -2 50451.6 230.854   9
   0  -1   2 51054.1 229.519   9
   0  -1   2 49513.5 295.646  11
   0   1   2 54300.6 298.418   9
   0   1  -2 2252.02 62.1033   6
   0   1  -2 54109.2 309.666   7
   0  -1   2 52896.9 296.773   6
   0   1   3 14924.3 179.497   4
   0  -1  -3 27128.3 244.017   4
   0  -1   3 28019.6 257.094   5
   0  -1   3 26433.4 222.612   4
   0   1  -3 27150.3 230.361   4
   0   1  -3 27678.3 251.782   5
   0   1  -3 26746.0 186.320   2
   0   1   3 325.550 34.4098   2
   0  -1   3 26700.5 190.911   2
   0  -1  -3 26173.6 255.295   2
   0   1  -3 26927.9 211.625   9
   0  -1   3 27088.1 211.746   9
   0   1   3 26940.6 247.174   9
   0  -1   3 6616.78 127.546   7
   0   1  -3 27861.3 254.617   7
   0  -1   3 27438.4 244.406   6
   0   1  -3 26739.0 240.008   6
   0   1  -4 70173.8 419.212   4
   0   1  -4 74654.8 455.798   5
   0   1   4 73051.7 448.241   4
   0  -1   4 76982.3 472.801   5
   0  -1  -4 74251.5 452.991   4
   0  -1   4 70031.0 407.758   4
   0   1   4 50592.6 395.214   2
   0   1  -4 74097.3 376.259   2
   0  -1  -4 75364.6 479.229   2
   0  -1   4 78218.5 397.055   2
   0   1   4 74259.1 464.500   9
   0  -1   4 72485.9 408.058   9
   0  -1  -4 2815.71 95.7402   9
   0   1  -4 76432.2 415.023   9
   0   1  -4 72088.8 441.689   6
   0  -1   4 74713.2 475.370   7
   0  -1  -5 282.460 33.5127   4
   0   1   5 265.077 33.8991   4
   0   1  -5 241.465 32.1534   5
   0   1  -5 223.217 27.0348   4
   0  -1   5 244.441 32.5093   5
   0  -1   5 226.506 27.3695   4
   0   1   5 208.356 22.0985   5
   0  -1  -5 264.563 33.6353   2
   0   1   5 304.720 36.1948   2
   0   1  -5 222.525 25.7654   2
   0  -1   5 228.213 26.6179   2
   0  -1  -5 246.151 25.7471  10
   0  -1   5 245.725 24.2566  10
   0  -1  -5 276.427 34.3259   9
   0   1   5 248.593 35.1925   9
   0   1  -5 218.903 28.4685   9
   0  -1   5 274.125 33.4293   9
   0   1  -5 236.034 30.1914   6
   0  -1   5 238.159 31.1301   7
   0  -1   6 5013.28 142.945   5
   0  -1  -6 4821.21 136.433   4
   0  -1   6 5501.11 146.889   4
   0   1   6 4924.42 117.632   5
   0   1  -6 4962.19 133.927   4
   0   1   6 4579.56 135.667   4
   0  -1   6 4789.37 125.480   2
   0   1  -6 4552.58 121.587   2
   0   1   6 4892.38 146.773   2
   0  -1  -6 4676.82 145.379   2
   0   1  -6 4901.23 133.441   9
   0  -1   6 5006.07 114.439  10
   0   1   6 4628.07 141.136   9
   0  -1  -6 4729.78 113.757  10
   0  -1   6 4604.36 130.693   9
   0  -1  -6 5235.33 149.260   9
   0  -1  -6 4826.85 88.4561   8
   0  -1   6 5414.59 152.667   7
   0   1  -6 4604.42 133.300   6
   0  -1  -7 10451.7 216.270   4
   0   1  -7 10437.7 208.038   4
   0  -1   7 10756.7 218.650   4
   0  -1   7 10845.6 225.721   5
   0   1   7 10442.8 187.758   5
   0   1   7 9864.94 214.528   4
   0   1  -7 9946.84 195.794   2
   0  -1  -7 10148.3 225.406   2
   0   1   7 10505.5 230.784   2
   0  -1   7 10444.1 202.609   2
   0  -1   7 9649.91 203.931   9
   0   1  -7 10491.8 211.174   9
   0  -1  -7 9989.66 177.341  10
   0  -1   7 10709.7 180.306  10
   0   1   7 9647.39 218.797   9
   0   1  -7 9375.50 204.888   6
   0  -1  -7 10141.8 134.490   8
   0  -1   7 10957.6 231.911   7
   0   1   8 4838.57 140.444   5
   0   1   8 4498.96 155.729   4
   0  -1   8 4922.26 154.920   4
   0   1  -8 4618.89 143.297   2
   0  -1   8 3247.85 121.298   2
   0  -1  -8 4787.99 163.265   2
   0  -1   8 4793.02 126.147  10
   0  -1  -8 4510.00 128.396  10
   0  -1   8 4673.34 153.387   9
   0   1   8 4501.51 161.355   9
   0  -1  -8 4606.86 92.1689   8
   0   1  -8 4486.00 151.022   6
   0  -1   9 4999.22 166.985   4
   0   1   9 5278.09 156.105   5
   0   1   9 4999.25 173.135   4
   0  -1   9 5318.39 166.792   2
   0  -1  -9 4993.44 178.747   2
   0   1  -9 4877.42 157.507   2
   0  -1  -9 4889.46 139.851  10
   0   1   9 5090.08 182.201   9
   0  -1   9 5183.85 138.585  10
   0  -1   9 4893.18 168.752   9
   0  -1  -9 4973.30 96.1788   8
   0   1  -9 4889.55 167.681   6
   0   1  10 4231.01 169.525   4
   0  -1  10 4480.88 166.127   4
   0   1 -10 4295.77 157.209   2
   0  -1 -10 4592.08 179.723   2
   0  -1 -10 4381.95 139.415  10
   0  -1  10 4638.35 137.094  10
   0   1  10 4637.01 183.684   9
   0  -1  10 4352.87 168.855   9
   0  -1 -10 4119.59 88.2545   8
   0   1 -10 4363.55 166.187   6
   0   1  11 7267.94 230.960   4
   0  -1  11 7234.33 221.657   4
   0   1 -11 7042.64 216.043   2
   0  -1 -11 7020.92 234.298   2
   0   1  11 6735.05 231.922   9
   0  -1  11 7372.63 182.405  10
   0  -1 -11 7160.67 187.294  10
   0  -1  11 7207.19 228.908   9
   0   1 -11 7265.36 226.351   6
   0  -1 -11 7135.75 116.796   8
   0   1  12-20.7341 39.1753   4
   0  -1  12 8.98055 27.7601   4
   0  -1 -12-4.53804 41.7686   2
   0   1 -12 9.15317 24.6675   2
   0  -1  12 6.08618 30.9012   9
   0  -1 -12 32.3783 28.0036  10
   0   1  12-30.9935 37.9303   9
   0  -1  12 35.6943 18.2070  10
   0  -1 -12 1.09389 8.42014   8
   0   1 -12 9.82854 25.0592   6
   0   1  13 463.330 67.8380   4
   0  -1  13 363.812 59.6207   4
   0   1 -13 438.341 61.9883   2
   0  -1 -13 491.492 75.0622   2
   0   1  13 539.529 79.4509   9
   0  -1 -13 415.630 50.7541  10
   0  -1  13 476.051 71.1041   9
   0   1 -13 511.799 71.6854   6
   0  -1 -13 470.227 29.8847   8
   0   1  14 2086.84 143.713   4
   0  -1  14 1980.35 137.603   4
   0   1 -14 1904.72 131.239   2
   0  -1 -14 1894.49 142.923   2
   0  -1 -14 1880.55 108.088  10
   0  -1  14 1863.72 138.082   9
   0   1  14 2019.98 149.761   9
   0  -1 -14 1991.26 52.7597   8
   0   1 -14 1992.61 137.759   6
   0   1  15 6953.19 272.035   4
   0  -1  15 7315.22 273.422   4
   0  -1 -15 7118.85 279.618   2
   0   1 -15 7112.39 259.869   2
   0  -1 -15 7116.33 217.518  10
   0  -1  15 6664.41 265.983   9
   0   1  15 7302.32 286.040   9
   0   1 -15 6841.44 280.996  11
   0   1 -15 6923.38 262.645   6
   0   1  16 53.3469 46.2485   4
   0  -1  16 73.0799 47.9193   4
   0   1 -16 59.4501 40.3016   2
   0  -1 -16 116.833 51.8562   2
   0  -1  16 106.780 51.9347   9
   0   1  16 74.8238 45.9710   9
   0   1 -16 89.6558 47.7750  11
   0   1 -16 111.739 45.5495   6
   0   1  17 699.984 99.6971   4
   0  -1  17 766.178 105.021   4
   0   1 -17 768.722 95.2849   2
   0  -1 -17 758.267 101.447   2
   0  -1  17 840.960 103.354   9
   0   1 -17 717.038 102.812  11
   0   1  17 873.259 113.941   9
   0  -1 -17 734.614 94.0965   6
   0   1 -17 694.432 96.4081   6
   0   1  18 16.6770 42.8237   4
   0  -1  18-28.7281 47.8286   4
   0   1 -18 38.2136 41.6969   2
   0  -1 -18-29.3391 47.7526   2
   0   1  18 38.2349 48.9634   9
   0  -1  18 31.6603 47.7006   9
   0   1 -18 31.6360 41.5698  11
   0  -1 -18-3.87411 31.4946   6
   0   1 -18 10.6300 36.1617   6
   0  -1  19 532.986 91.3571   4
   0   1  19 505.865 93.5008   4
   0   1 -19 623.462 94.6930   2
   0  -1 -19 488.244 90.8026   2
   0  -1  19 607.808 102.489   9
   0   1  19 525.432 98.5786   9
   0   1 -19 548.291 99.3685  11
   0  -1 -19 539.711 87.8650   6
   0   1 -19 517.591 87.4738   6
   0   1  20 217.988 65.1117   4
   0  -1  20 191.755 67.0469   4
   0  -1 -20 225.392 72.2800   2
   0   1 -20 207.707 61.9552   2
   0   1  20 263.684 81.4159   9
   0   1 -20 201.495 66.3918  11
   0  -1  20 233.613 71.3136   9
   0  -1 -20 210.789 62.5304   6
   0   1 -20 216.735 63.1564   6
   0  -1  21 543.788 103.008   4
   0   1  21 406.643 92.8174   4
   0   1 -21 441.049 88.3782   2
   0  -1 -21 470.769 91.9422   2
   0   1 -21 482.338 99.7144  11
   0  -1  21 676.746 114.574   9
   0   1  21 521.506 104.036   9
   0  -1 -21 513.806 93.3704   6
   0   1 -21 466.376 89.3590   6
   0  -1  22 654.716 113.535   4
   0   1  22 594.959 111.916   4
   0  -1 -22 655.454 115.230   2
   0   1 -22 480.824 94.2332   2
   0  -1  22 670.229 113.805   9
   0   1 -22 470.640 101.566  11
   0   1  22 648.875 117.430   9
   0  -1 -22 493.633 97.3936   6
   0   1 -22 427.596 92.7417   6
   0   1  23 734.514 132.009   4
   0  -1  23 579.609 107.116   4
   0  -1 -23 632.106 111.498   2
   0   1 -23 633.074 107.961   2
   0  -1 -23 715.699 128.117  11
   0   1  23 562.994 114.545   9
   0   1 -23 674.207 120.215  11
   0  -1  23 558.038 109.497   9
   0  -1 -23 610.169 105.617   6
   0   1 -23 718.027 115.429   6
   0   1  24 24.5009 51.0397   4
   0  -1  24 37.6092 50.7523   4
   0   1 -24 89.1891 56.3582   2
   0  -1 -24 118.748 69.5266   2
   0   1  24 128.200 73.6042   9
   0   1 -24 44.0442 59.5419  11
   0  -1 -24 60.1898 67.6588  11
   0  -1  24 78.7282 70.4015   9
   0   1 -24 24.9538 50.8662   6
   0  -1 -24 51.9064 41.2181   6
   0   1  25 27.3434 53.8856   4
   0  -1  25 27.2339 56.4329   4
   0   1 -25 70.8195 58.8952   2
   0  -1 -25 43.6327 44.4292   2
   0  -1 -25 80.5257 60.1655  11
   0   1  25-9.59639 75.5866   9
   0   1 -25 53.9132 68.4909  11
   0  -1  25 98.4952 62.4888   9
   0  -1 -25 3.39846 45.1165   6
   0   1 -25 36.1099 50.6402   6
   0   1  26 138.484 75.0664   4
   0  -1  26 247.884 81.6368   4
   0  -1 -26 226.426 76.3592   2
   0   1 -26 332.329 85.4360   2
   0  -1 -26 241.582 88.1276  11
   0   1 -26 346.367 104.496  11
   0  -1  26 281.384 93.1465   9
   0   1  26 364.291 98.7923   9
   0   1 -26 521.307 111.766   6
   0  -1 -26 219.427 66.3763   6
   0  -1  27 166.122 84.1534   4
   0   1  27 107.818 69.6897   4
   0  -1 -27 131.896 72.5544   2
   0  -1 -27 23.6074 57.4634  11
   0   1  27 245.183 95.4373   9
   0  -1  27 47.1996 45.2818   9
   0   1 -27 126.645 78.2811  11
   0   1 -27 1.75338 48.9122   6
   0  -1  28 293.617 100.232   4
   0   1  28 115.329 72.5898   4
   0   1  28 324.872 98.6682   9
   0  -1 -28 393.082 116.481  11
   0   1 -28 314.478 101.340  11
   0  -1  28 393.650 104.176   9
   0  -1 -28 261.538 85.8409   2
   0   1  29-74.2562 67.3763   4
   0  -1  29-56.1342 62.0180   4
   0   1  29 7.43333 59.3586   9
   0  -1  29 101.500 70.9168   9
   0  -2   0 6464.73 96.4093   5
   0   2   0 5851.53 91.2235   5
   0  -2   0 6588.86 116.364   6
   0   2   0 6351.65 83.3187   2
   0  -2   0 6464.76 84.1101   2
   0  -2   0 6599.85 80.7448   9
   0   2   0 6394.47 78.4972   9
   0   2   0 6659.60 107.916   7
   0  -2   0 6713.54 108.752   7
   0   2  -1 722.034 37.9813   5
   0  -2  -1 776.417 41.6499   4
   0   2  -1-10.1341 8.57173   6
   0   2   1 740.154 27.1027   5
   0  -2   1 659.692 39.4619   6
   0  -2   1 775.042 40.4531   5
   0   2   1 661.270 35.7487   2
   0  -2  -1 738.963 36.1805   2
   0  -2   1 719.308 38.1018   1
   0   2   1 739.935 33.1288   9
   0   2  -1-4.22887 6.17232  11
   0  -2  -1 782.123 34.7467   9
   0  -2   1 714.739 39.4155  11
   0   2  -1 744.376 40.8422   7
   0  -2   1 766.362 41.1935   7
   0   2   1 758.864 35.1268   7
   0   2  -2 157.481 21.0878   5
   0   2  -2-13.8892 11.5265   6
   0  -2   2 4035.76 67.2417   3
   0  -2  -2 7964.19 137.168   4
   0  -2   2 4248.63 102.071   5
   0   2   2 4191.55 100.775   2
   0  -2  -2 3922.95 97.2439   2
   0   2  -2-8.77813 11.6851   1
   0  -2   2 4119.19 94.9074   1
   0  -2   2 4134.51 102.258  11
   0  -2  -2 4296.90 95.3806   9
   0   2   2 4143.59 93.0846   9
   0  -2   2 4103.47 102.884   6
   0   2  -2 4032.51 102.429   7
   0  -2   2 184.388 22.9827   7
   0  -2   3 6823.39 129.132   4
   0  -2   3 7160.19 147.140   5
   0  -2  -3 7260.73 144.964   4
   0   2   3-16.0659 14.7791   4
   0  -2  -3 6610.07 142.227   2
   0   2   3 4706.76 119.886   2
   0  -2   3 7063.05 143.781  11
   0  -2   3 7690.40 107.216   9
   0   2   3 6909.00 137.186   9
   0   2  -3 6900.04 102.085   9
   0  -2  -3 6228.94 128.719   9
   0  -2   3-1.50957 5.97267   7
   0  -2   3 7434.75 146.653   6
   0   2  -3 6444.03 142.026   7
   0   2  -3 3813.25 106.924   6
   0  -2   4 379402. 1172.96   5
   0  -2   4 294953. 914.225   4
   0  -2  -4 336882. 1063.63   4
   0  -2  -4 364206. 1148.64   2
   0  -2   4 362432. 714.783   2
   0   2  -4 399514. 740.674   2
   0   2  -4 369047. 873.330   9
   0   2   4 371444. 1111.89   9
   0   2  -4 20992.1 270.040  11
   0  -2  -4 82893.6 531.124   9
   0  -2   4 351962. 858.769   9
   0  -2   4 307873. 1039.55  11
   0   2  -4 361452. 1146.04   7
   0  -2   4 361451. 1104.31   6
   0  -2   5 135404. 756.964   5
   0   2   5 130719. 714.522   4
   0  -2   5 119144. 629.717   4
   0  -2  -5 135498. 721.694   4
   0   2  -5 127701. 669.897   4
   0   2  -5 127342. 721.725   5
   0   2  -5 124283. 491.844   2
   0   2   5 1527.82 85.9719   2
   0  -2   5 129945. 517.485   2
   0  -2  -5 135999. 764.663   2
   0   2   5 134841. 736.984   9
   0   2  -5 131782. 593.490   9
   0  -2   5 130897. 723.616  11
   0   2  -5 105258. 658.370  11
   0  -2   5 125543. 588.729   9
   0   2  -5 129232. 706.868   6
   0   2  -5 127467. 736.153   7
   0  -2   5 136217. 722.259   6
   0  -2   5 113981. 692.796   7
   0   2  -6 2193.01 102.402   5
   0   2  -6 2305.73 96.6398   4
   0  -2   6 2278.13 92.5252   4
   0  -2  -6 2367.81 102.331   4
   0   2   6 2223.76 102.159   4
   0  -2   6 2530.94 110.974   5
   0   2  -6 2054.18 74.9088   2
   0  -2  -6 2288.90 108.155   2
   0   2   6 1565.54 88.4347   2
   0  -2   6 2281.98 78.4034   2
   0   2  -6 2476.68 90.8133   9
   0  -2   6 2304.80 88.2801   9
   0   2  -6 2155.96 102.521  11
   0   2   6 2416.66 110.664   9
   0   2  -6 2201.37 99.6406   6
   0  -2   6 2300.07 107.100   7
   0  -2   7 31705.1 371.159   4
   0   2  -7 32552.4 383.729   4
   0   2  -7 31924.0 406.045   5
   0   2   7 31169.3 399.965   4
   0   2   7 32201.0 304.460   5
   0  -2   7 33011.5 334.938   2
   0  -2  -7 31459.2 424.107   2
   0   2  -7 29041.2 307.691   2
   0  -2  -7 31247.8 337.093  10
   0   2   7 32179.9 416.074   9
   0  -2   7 30515.3 351.149   9
   0  -2   7 33311.9 334.515  10
   0   2  -7 30662.6 407.209  11
   0   2  -7 33747.2 366.716   9
   0  -2  -7 31441.5 288.998   8
   0   2  -7 31650.9 399.759   6
   0  -2   8 4106.39 144.238   4
   0   2   8 4086.98 117.848   5
   0   2   8 3847.57 150.067   4
   0   2  -8 3916.35 125.524   2
   0  -2   8 4419.10 132.924   2
   0  -2  -8 3988.91 159.060   2
   0   2  -8 4379.93 142.417   9
   0  -2   8 4290.43 125.711  10
   0   2  -8 4051.16 156.364  11
   0   2   8 3916.42 156.560   9
   0  -2   8 3832.04 135.606   9
   0  -2  -8 4030.84 129.459  10
   0  -2  -8 3975.78 105.801   8
   0   2  -8 4121.89 151.035   6
   0  -2   9 641.499 64.4988   4
   0   2   9 679.480 68.8179   4
   0   2   9 634.000 50.8694   5
   0  -2  -9 558.274 66.4036   2
   0   2  -9 601.750 54.6652   2
   0  -2   9 429.635 45.1026   2
   0   2  -9-29.8211 27.7689  11
   0   2   9 621.080 70.2402   9
   0  -2   9 627.408 52.4357  10
   0  -2  -9 572.861 53.8284  10
   0  -2   9 702.989 64.8752   9
   0   2  -9 703.731 68.3021   6
   0  -2  -9 592.300 43.5964   8
   0  -2  10 10792.4 275.042   4
   0   2  10 10392.5 217.748   5
   0   2  10 9914.40 265.911   4
   0   2 -10 9699.26 224.177   2
   0  -2 -10 9667.66 272.738   2
   0  -2 -10 9988.83 221.497  10
   0   2  10 10086.8 279.332   9
   0  -2  10 10130.8 214.612  10
   0  -2  10 9953.66 249.132   9
   0   2 -10 9848.68 259.516   6
   0  -2 -10 9985.18 173.544   8
   0  -2  11 2317.92 129.485   4
   0   2  11 2240.24 134.837   4
   0   2 -11 2161.29 113.275   2
   0  -2 -11 2121.69 136.429   2
   0   2 -11 1215.48 102.784  11
   0  -2  11 2159.55 124.768   9
   0   2  11 2301.17 141.584   9
   0  -2  11 2238.66 103.523  10
   0  -2 -11 2148.90 107.732  10
   0  -2 -11 2273.91 84.7989   8
   0   2 -11 2162.96 128.995   6
   0  -2  12 37.3382 35.8853   4
   0   2  12 18.7111 34.8231   4
   0   2 -12 22.4880 21.7238   2
   0  -2 -12 76.6728 43.5244   2
   0   2 -12 60.8605 40.6529  11
   0  -2  12 69.2538 36.3375   9
   0   2  12 45.3761 37.9583   9
   0  -2 -12 47.3790 25.1239  10
   0  -2  12 66.3508 23.7700  10
   0   2 -12-3.72964 32.9147   6
   0  -2 -12 41.1460 14.7876   8
   0  -2  13 523.133 69.3486   4
   0   2  13 517.628 77.3106   4
   0   2 -13 561.909 67.8278   2
   0  -2 -13 544.137 79.2473   2
   0   2 -13 574.139 84.2894  11
   0  -2 -13 578.484 63.9542  10
   0   2  13 555.322 80.0823   9
   0  -2  13 486.817 69.1563   9
   0  -2 -13 547.379 43.9768   8
   0   2 -13 492.464 69.7469   6
   0  -2  14 104.976 41.4110   4
   0   2  14 57.0663 42.7175   4
   0  -2 -14 54.7571 36.5624   2
   0   2 -14 48.8899 33.2111   2
   0  -2 -14 62.2258 29.2820  10
   0   2 -14 79.1570 45.4231  11
   0   2  14 72.6790 44.0228   9
   0  -2  14 124.948 45.2959   9
   0   2 -14 72.1408 36.3312   6
   0  -2 -14 78.3140 19.3820   8
   0  -2  15 2276.86 151.269   4
   0   2  15 2335.29 164.992   4
   0   2 -15 2049.16 135.873   2
   0  -2 -15 2104.16 162.864   2
   0   2 -15 2170.63 163.336  11
   0  -2 -15 2266.42 127.888  10
   0  -2  15 2280.06 151.707   9
   0   2  15 2328.88 165.746   9
   0  -2 -15 2288.68 82.2278   8
   0   2 -15 2207.31 152.736   6
   0  -2  16 553.794 84.1485   4
   0   2  16 470.339 86.0139   4
   0  -2 -16 601.491 95.7670   2
   0   2 -16 459.755 72.7927   2
   0  -2 -16 458.023 62.5042  10
   0   2 -16 422.374 80.7773  11
   0  -2  16 474.393 79.0386   9
   0   2  16 591.703 101.405   9
   0   2 -16 456.844 77.2753   6
   0  -2 -16 493.941 37.0719   8
   0  -2  17 763.655 98.1532   4
   0   2  17 717.400 104.499   4
   0   2 -17 804.131 95.8287   2
   0  -2 -17 771.764 107.449   2
   0  -2  17 892.253 112.291   9
   0   2 -17 708.471 105.048  11
   0   2  17 887.438 120.707   9
   0  -2 -17 753.989 78.4330  10
   0  -2 -17 714.607 36.9533   8
   0   2 -17 727.339 96.4121   6
   0  -2  18 126.883 51.5708   4
   0   2  18 61.3900 54.7685   4
   0   2 -18 81.3672 39.7268   2
   0  -2 -18 94.5513 47.6337   2
   0   2 -18 62.2220 47.4767  11
   0  -2 -18 69.6117 33.9313  10
   0  -2  18 70.8420 50.6794   9
   0   2  18 183.444 68.2365   9
   0   2 -18 139.422 57.4758   6
   0   2  19 560.246 97.0731   4
   0  -2  19 514.083 91.4762   4
   0   2 -19 243.192 58.8389   2
   0  -2 -19 593.178 103.079   2
   0  -2  19 485.519 90.7252   9
   0   2 -19 573.726 103.506  11
   0   2  19 667.687 108.433   9
   0   2 -19 576.607 91.8552   6
   0  -2  20 8.06826 40.3628   4
   0   2  20 23.4909 58.7818   4
   0   2 -20 21.3976 35.4152   2
   0  -2 -20 0.44018 50.3715   2
   0  -2  20 23.1028 44.3497   9
   0   2  20-51.6322 59.0467   9
   0   2 -20 61.1455 53.4162  11
   0   2 -20 23.2190 36.9570   6
   0  -2 -20 22.6576 42.8008   6
   0  -2  21 1236.00 149.012   4
   0   2  21 1087.65 147.780   4
   0  -2 -21 1171.36 146.673   2
   0   2 -21 1076.02 124.126   2
   0   2  21 1125.89 146.821   9
   0   2 -21 1176.04 151.408  11
   0  -2  21 1101.96 139.575   9
   0  -2 -21 1217.29 136.267   6
   0   2 -21 1150.06 138.495   6
   0  -2  22 63.9211 61.0952   4
   0   2  22 52.9488 68.0914   4
   0   2 -22 57.3736 40.5458   2
   0  -2 -22 98.5471 66.1676   2
   0  -2  22 55.9067 45.4759   9
   0   2 -22 41.5497 56.7905  11
   0   2  22 55.2066 53.9483   9
   0  -2 -22-6.79633 44.4265   6
   0   2 -22 66.7987 51.3957   6
   0  -2  23-5.55263 47.8861   4
   0   2  23-5.07959 48.9468   4
   0  -2 -23-32.3111 50.4063   2
   0   2 -23 40.0615 45.9524   2
   0   2  23 17.9456 63.2504   9
   0   2 -23-41.4833 71.8744  11
   0  -2  23 86.4313 69.3747   9
   0  -2 -23-51.3977 51.9034   6
   0   2 -23 39.8386 53.1793   6
   0  -2  24 581.184 117.399   4
   0   2  24 679.299 129.312   4
   0  -2 -24 681.345 124.872   2
   0   2 -24 681.668 108.652   2
   0  -2  24 630.724 113.866   9
   0   2 -24 771.140 142.145  11
   0   2  24 617.550 125.845   9
   0  -2 -24 669.953 114.964   6
   0   2 -24 595.123 115.546   6
   0   2  25 847.824 142.244   4
   0  -2  25 839.232 136.218   4
   0   2 -25 898.359 127.895   2
   0  -2 -25 763.782 130.578   2
   0  -2  25 754.698 130.078   9
   0  -2 -25 714.549 136.817  11
   0   2 -25 677.488 137.510  11
   0   2  25 881.850 142.329   9
   0   2 -25 752.850 123.317   6
   0  -2 -25 800.392 122.915   6
   0   2 -26 130.120 71.2918   6
   0   2  26 10.4980 56.1406   4
   0  -2  26 129.050 78.4646   4
   0  -2 -26-43.8484 72.1688   2
   0   2 -26 173.348 91.4661  11
   0  -2 -26 97.3809 71.4867  11
   0   2  26-87.1324 62.9122   9
   0  -2  26-46.2391 54.1855   9
   0  -2 -26 5.19314 46.6036   6
   0  -2  27-104.964 73.0560   4
   0   2  27 11.9040 60.1795   4
   0   2 -27 86.8492 57.0425   6
   0  -2 -27-33.6368 62.1199  11
   0  -2  27-193.558 92.0298   9
   0   2  27 66.6711 61.0172   9
   0   2 -27-48.4018 74.9301  11
   0  -2 -27-76.2621 69.7260   2
   0   2  28-5.10563 47.6851   4
   0  -2  28 69.0657 62.6609   4
   0   2 -28 100.187 80.5700  11
   0   2  28 29.1197 65.6980   9
   0  -2  28 200.650 86.1543   9
   0  -2 -28 17.8920 74.8233  11
   0  -2 -28-32.3228 58.6305   2
   0  -2  29 21.2798 56.4265   4
   0   2  29-205.633 92.3539   4
   0  -2 -29-113.566 79.1218   2
   0  -2  29 104.166 75.2418   9
   0  -3   0 8.10496 11.1745   5
   0   3   0 3.93036 12.4983   5
   0  -3   0-13.8217 13.0419   6
   0  -3   0-11.2287 10.5331   2
   0   3   0 11.2054 9.62912   2
   0  -3   0 16.9189 15.7627  11
   0  -3   0-0.21418 7.30911   9
   0  -3   0 12.1798 13.7737   7
   0   3   0 12.0134 14.0193   7
   0   3   1 9620.14 126.136   5
   0  -3   1 10633.0 185.246   6
   0  -3   1 10021.4 164.265   5
   0  -3  -1 10392.3 131.918   5
   0   3  -1 9677.63 159.991   5
   0  -3  -1 11238.4 187.014   4
   0   3  -1 10145.3 101.081   2
   0  -3  -1 9630.18 148.608   2
   0  -3   1 10188.0 175.153   1
   0  -3   1 9087.86 95.8406   2
   0   3   1 9607.26 148.872   2
   0  -3   1 10170.3 175.858  11
   0  -3  -1 10251.6 142.549   9
   0   3   1 10013.3 138.504   9
   0   3  -1 9512.47 170.312   7
   0  -3  -1 10154.0 155.563   7
   0  -3   1 10347.5 175.758   7
   0   3   1 10681.0 161.361   7
   0  -3   2 38570.8 352.013   5
   0   3   2 39199.6 223.173   5
   0   3  -2 36649.3 214.583   3
   0  -3  -2 40011.6 364.471   4
   0   3  -2 34552.2 331.862   5
   0   3   2 4782.22 127.777   4
   0  -3  -2 35484.6 325.260   2
   0  -3   2 37321.6 218.693   3
   0   3   2 39555.0 339.923   2
   0  -3   2 37982.6 338.372   1
   0   3   2 37659.3 301.774   9
   0  -3   2 38445.0 360.223  11
   0  -3  -2 39553.1 320.301   9
   0   3  -2 35929.2 350.816   7
   0  -3   2 38967.7 367.224   7
   0  -3   2 38960.2 372.890   6
   0   3   2 37396.5 296.394   7
   0   3  -3 5655.87 157.243   6
   0  -3   3 269617. 1004.77   5
   0  -3  -3 269455. 991.429   4
   0   3  -3 94334.5 585.323   5
   0  -3   3 268382. 666.904   3
   0  -3   3 246091. 900.633   1
   0  -3  -3 261212. 965.882   2
   0  -3   3 218645. 580.936   9
   0  -3  -3 283606. 951.020   9
   0  -3   3 241554. 955.928  11
   0   3   3 264537. 902.253   9
   0  -3   3 264374. 1004.58   6
   0   3  -3 264502. 1006.37   7
   0  -3  -4 149227. 788.320   4
   0  -3   4 148013. 793.611   5
   0   3   4 149536. 792.408   2
   0  -3  -4 141088. 775.595   2
   0  -3   4 138458. 719.610   1
   0   3  -4 63932.5 519.155  11
   0  -3   4 143181. 535.147   9
   0   3   4 134048. 709.623   9
   0  -3  -4 147554. 745.795   9
   0  -3   4 140714. 766.200  11
   0  -3   4 144612. 774.662   6
   0   3  -4 137011. 774.021   7
   0   3  -4 137531. 767.541   6
   0  -3   5 27177.4 326.824   4
   0  -3  -5 28503.7 359.332   4
   0   3   5 22160.2 317.491   4
   0  -3   5 28659.3 373.907   5
   0  -3   5 32866.1 215.348   2
   0  -3  -5 27845.0 370.813   2
   0   3   5 23082.8 336.166   2
   0   3  -5 27853.4 192.182   2
   0   3  -5 25933.8 346.439  11
   0   3   5 29181.0 357.342   9
   0  -3  -5 29900.2 363.286   9
   0  -3   5 29119.8 372.436  11
   0   3  -5 28163.0 265.957   9
   0  -3   5 26869.7 263.571   9
   0   3  -5 26146.1 356.113   6
   0   3  -5 27343.5 367.862   7
   0  -3   5 28478.5 363.931   6
   0   3   6 9068.94 217.849   4
   0  -3   6 8780.60 195.789   4
   0   3  -6 9171.61 220.949   5
   0  -3   6 9068.27 135.879   2
   0   3  -6 8733.90 130.203   2
   0  -3  -6 8805.19 224.342   2
   0   3  -6 9186.68 168.723   9
   0  -3   6 9291.06 171.841   9
   0   3  -6 9062.12 217.934  11
   0   3   6 9207.96 217.260   9
   0   3  -6 9024.70 225.849   7
   0  -3   6 7785.24 208.180   6
   0   3  -6 8505.55 211.691   6
   0   3  -7 2918.20 134.342   5
   0   3   7 2989.24 130.650   4
   0  -3   7 3014.70 120.276   4
   0   3  -7 2943.98 87.7446   2
   0  -3  -7 2739.83 132.994   2
   0  -3   7 2920.06 88.5871   2
   0   3  -7 2781.86 102.009   9
   0   3   7 2951.21 131.264   9
   0  -3   7 2744.84 103.867   9
   0   3  -7 3066.14 134.545  11
   0   3  -7 2817.58 133.974   7
   0   3  -7 2831.50 127.891   6
   0  -3   7 2468.58 61.8693   8
   0   3   8 2790.58 135.289   4
   0  -3   8 2759.47 119.912   4
   0   3  -8 2699.40 135.230   5
   0  -3  -8 2819.08 141.537   2
   0  -3   8 2880.16 99.4635   2
   0   3  -8 2873.00 98.2701   2
   0  -3   8 2885.67 114.348   9
   0   3  -8 2876.68 112.429   9
   0   3   8 2804.80 136.729   9
   0  -3  -8 2816.52 102.914   8
   0  -3   8 2510.81 56.9179   8
   0   3  -8 2487.21 129.154   6
   0   3   9 16839.2 341.805   4
   0   3   9 16178.4 235.847   5
   0  -3   9 16454.9 308.960   4
   0  -3   9 14015.3 238.127   2
   0   3  -9 16334.0 252.772   2
   0  -3  -9 16672.6 355.669   2
   0  -3   9 17215.2 281.757  10
   0  -3   9 15936.6 285.656   9
   0  -3  -9 16089.9 283.957  10
   0   3   9 16638.0 348.479   9
   0   3  -9 16110.4 329.818   6
   0  -3  -9 15771.6 249.322   8
   0  -3  10 2483.28 126.921   4
   0   3  10 2511.52 99.5109   5
   0   3  10 2538.82 141.217   4
   0   3 -10 2421.76 105.551   2
   0  -3 -10 2440.37 142.574   2
   0  -3  10 1628.52 87.6909   2
   0  -3 -10 2363.41 114.251  10
   0   3  10 2281.86 137.270   9
   0  -3  10 2456.98 109.927  10
   0  -3  10 2321.47 117.576   9
   0  -3 -10 2514.27 101.628   8
   0   3 -10 2593.54 144.050   6
   0   3  11 874.201 64.1309   5
   0  -3  11 841.019 81.1926   4
   0   3  11 806.988 89.1300   4
   0  -3 -11 809.324 90.9066   2
   0   3 -11 726.091 62.8535   2
   0   3  11 864.870 91.7769   9
   0   3 -11 858.434 93.4610  11
   0  -3 -11 739.021 68.1806  10
   0  -3  11 752.369 72.5660   9
   0  -3  11 830.539 67.0841  10
   0   3 -11 725.369 81.0875   6
   0  -3 -11 788.609 57.4142   8
   0  -3  12-2.11451 31.3971   4
   0   3  12 14.6248 35.5874   4
   0   3 -12 34.1228 19.9822   2
   0  -3 -12-2.75300 32.7115   2
   0  -3 -12 7.26206 21.0494  10
   0  -3  12 43.5698 31.2241   9
   0   3 -12 12.5004 29.8194  11
   0   3  12-32.7048 42.4605   9
   0  -3 -12 12.9167 14.9702   8
   0   3 -12 31.7624 28.5182   6
   0   3  13 10218.4 321.908   4
   0  -3  13 10642.0 307.436   4
   0  -3 -13 9813.58 321.744   2
   0   3 -13 9801.42 254.374   2
   0   3 -13 9956.52 323.627  11
   0   3  13 10891.3 338.630   9
   0  -3  13 10073.5 284.624   9
   0  -3 -13 9875.99 259.838  10
   0   3 -13 10074.1 308.875   6
   0  -3 -13 10056.4 205.545   8
   0   3  14 1310.61 120.777   4
   0  -3  14 1345.51 114.573   4
   0   3 -14 1273.84 97.9396   2
   0  -3 -14 1157.09 122.543   2
   0   3  14 1259.51 124.457   9
   0  -3 -14 1197.49 97.7428  10
   0  -3  14 1234.22 107.830   9
   0   3 -14 1241.08 122.386  11
   0  -3 -14 1204.61 73.2673   8
   0   3 -14 1252.71 115.430   6
   0   3  15 494.734 90.2216   4
   0  -3  15 429.491 73.5660   4
   0   3 -15 551.185 71.0269   2
   0  -3 -15 605.127 95.6485   2
   0   3 -15 537.950 90.4041  11
   0   3  15 561.534 92.8474   9
   0  -3  15 556.485 79.5343   9
   0  -3 -15 566.115 69.6418  10
   0  -3 -15 576.079 51.4035   8
   0   3 -15 572.829 83.9641   6
   0  -3  16 464.784 76.7568   4
   0   3  16 342.813 82.8660   4
   0   3 -16 479.637 68.0971   2
   0  -3 -16 385.053 82.1397   2
   0  -3 -16 508.158 69.0265  10
   0   3 -16 424.345 81.9752  11
   0  -3  16 514.820 81.3815   9
   0   3  16 509.632 88.4615   9
   0  -3 -16 422.389 44.1456   8
   0   3 -16 430.743 82.8976   6
   0   3  17 30.1573 50.8163   4
   0  -3  17 38.3152 38.5512   4
   0  -3 -17 97.1570 66.4440   2
   0   3 -17 121.696 44.5604   2
   0  -3 -17 52.4858 32.4306  10
   0  -3  17 82.8317 47.8264   9
   0   3  17 16.6565 53.0782   9
   0   3 -17 2.33524 48.5299  11
   0  -3 -17 70.9687 22.5619   8
   0   3 -17-20.1725 47.6889   6
   0   3  18 523.466 95.7490   4
   0  -3  18 515.032 86.0921   4
   0   3 -18 568.853 78.2328   2
   0  -3 -18 588.474 102.008   2
   0   3  18 510.276 95.3801   9
   0  -3  18 526.288 86.9677   9
   0   3 -18 521.745 100.319  11
   0  -3 -18 593.169 75.3968  10
   0   3 -18 531.412 90.7828   6
   0  -3  19 1.60764 43.4362   4
   0   3  19 17.9980 53.4852   4
   0  -3 -19 9.63220 56.7598   2
   0   3 -19-32.5765 35.2361   2
   0  -3 -19-13.8815 22.0013  10
   0   3  19-4.60933 67.6362   9
   0  -3  19-34.4023 44.6043   9
   0   3 -19 58.2034 57.1199  11
   0   3 -19-32.2214 50.6843   6
   0  -3  20 395.461 82.4545   4
   0   3  20 325.928 85.1306   4
   0   3 -20 303.761 66.4419   2
   0  -3 -20 260.461 74.9238   2
   0  -3 -20 308.498 58.7641  10
   0   3  20 371.168 92.4747   9
   0  -3  20 289.472 64.6359   9
   0   3 -20 324.251 80.3900  11
   0   3 -20 393.615 81.9570   6
   0  -3  21 42.3743 50.5843   4
   0   3  21 41.3944 54.7150   4
   0   3 -21 47.7936 36.9219   2
   0  -3 -21 86.1457 66.2766   2
   0   3 -21 53.7207 62.8725  11
   0  -3  21 65.3203 53.9430   9
   0   3  21 76.6647 63.4168   9
   0   3 -21-8.09518 48.1667   6
   0  -3  22 320.136 83.8909   4
   0   3  22 312.614 90.5173   4
   0   3 -22 242.474 63.8483   2
   0  -3 -22 213.680 73.1028   2
   0   3  22 250.619 90.4010   9
   0   3 -22 234.982 73.8365  11
   0  -3  22 373.600 90.5937   9
   0  -3 -22 254.766 70.8886   6
   0   3 -22 161.348 60.9087   6
   0   3  23 28.5536 46.5750   4
   0  -3  23-39.5600 44.1369   4
   0  -3 -23 52.2973 74.4210   2
   0   3 -23-72.4268 50.9006   2
   0  -3  23 50.3792 51.5855   9
   0   3  23 6.02651 58.7561   9
   0   3 -23 2.04707 52.2992  11
   0   3 -23-50.5455 69.3564   6
   0  -3 -23-20.7035 35.5211   6
   0   3  24 17.9087 43.2880   4
   0  -3  24-70.3899 62.4362   4
   0   3 -24 48.1417 49.0396   6
   0  -3 -24-85.4868 69.9150   2
   0   3 -24 74.1372 63.6455  11
   0   3  24 74.5388 70.3254   9
   0  -3  24-1.13229 51.9605   9
   0  -3 -24 42.7396 52.8400   6
   0   3 -25 428.361 98.1835   6
   0  -3  25 215.594 74.0192   4
   0   3  25 343.717 100.099   4
   0  -3 -25 294.910 91.7615   2
   0  -3  25 294.567 86.2446   9
   0   3 -25 421.269 118.254  11
   0   3  25 301.168 93.1231   9
   0  -3 -25 323.704 85.0414   6
   0   3  26 215.637 89.2153   4
   0  -3  26 171.577 72.0751   4
   0   3 -26 290.777 93.4421   6
   0   3  26 303.627 93.0157   9
   0   3 -26 277.013 92.3036  11
   0  -3 -26 280.012 94.2456  11
   0  -3  26 176.720 72.1412   9
   0  -3 -26 274.261 92.1620   2
   0   3 -27-35.7012 57.5208   6
   0   3  27-22.1636 60.0676   4
   0  -3  27-57.7970 71.3028   4
   0   3 -27-8.13815 66.8795  11
   0  -3 -27-7.11771 63.9314  11
   0   3  27 106.229 75.5972   9
   0  -3  27-5.81773 53.8590   9
   0  -3 -27 58.0320 69.8275   2
   0  -3  28 20.4946 59.7674   4
   0   3  28 24.6508 46.0517   4
   0   3 -28 197.367 91.6336  11
   0   3  28 245.732 99.8527   9
   0  -3  28 96.3869 58.7479   9
   0  -3 -28 226.514 95.9648  11
   0  -3 -28 45.0742 56.2507   2
   0   3  29 48.2742 64.4455   4
   0  -3 -29 203.967 90.1103   2
   0  -3  29 219.192 86.0264   9
   0  -4   0 120.939 28.2763   6
   0   4   0 111.153 22.0155   5
   0  -4   0 83.3190 16.7213   5
   0  -4   0 101.207 17.2648   2
   0   4   0 106.974 17.8650   2
   0  -4   0 88.9997 20.4758  11
   0  -4   0 77.3356 14.3757   9
   0  -4   0 77.9473 18.7098   7
   0   4   0 92.8869 22.0750   7
   0   4  -1 24317.1 283.242   5
   0  -4   1 24791.2 325.706   6
   0  -4  -1 24876.7 242.829   5
   0   4  -1 23132.4 316.627   6
   0  -4  -1 28190.1 343.032   4
   0  -4   1 20570.4 265.636   5
   0   4   1 24289.6 240.311   5
   0   4   1 24004.4 265.127   2
   0   4  -1 24642.9 195.809   2
   0  -4   1 25887.7 197.830   2
   0  -4  -1 26287.0 274.413   2
   0   4   1 24050.3 241.547   9
   0  -4   1 24157.4 200.925   9
   0  -4   1 25198.6 315.839  11
   0  -4  -1 27367.6 260.543   9
   0   4  -1 24458.4 310.667   7
   0  -4   1 25489.7 317.962   7
   0  -4  -1 26234.5 292.115   7
   0   4   1 23756.3 282.732   7
   0   4   2 19726.0 194.342   5
   0   4  -2 20549.4 176.211   3
   0   4  -2 19417.6 276.137   5
   0  -4  -2 21645.0 304.669   4
   0  -4   2 20521.7 304.196   6
   0   4  -2-19.8516 22.0324   6
   0  -4   2 20560.8 285.342   5
   0   4  -2 125.447 24.9662   1
   0  -4   2 19423.6 277.758   1
   0   4   2 20498.1 268.210   2
   0  -4  -2 20691.7 268.654   2
   0   4   2 18851.2 238.170   9
   0  -4   2 19972.2 294.364  11
   0  -4  -2 20993.3 254.836   9
   0  -4   2 19911.7 293.878   7
   0   4   2 20205.4 253.174   7
   0   4  -2 19745.9 290.894   7
   0  -4  -3 848.396 63.5450   4
   0   4   3 161.102 25.6515   4
   0   4  -3 787.103 61.9369   5
   0  -4   3 795.191 60.3935   5
   0   4   3 826.772 36.8527   5
   0   4   3 808.730 59.0522   2
   0  -4   3 865.686 60.3337   1
   0  -4   3 755.244 37.8703   3
   0  -4  -3 856.204 61.6239   2
   0   4  -3 798.240 60.6641   1
   0  -4  -3 855.668 56.2151   9
   0  -4   3 788.315 60.8346  11
   0   4   3 709.180 51.4074   9
   0   4  -3 36.5978 13.1638  11
   0  -4   3 630.040 56.3105   6
   0   4   3 798.071 51.5021   7
   0   4  -3 649.999 58.5643   7
   0  -4   3 850.026 64.4897   7
   0  -4   4 16886.9 191.615   3
   0  -4  -4 16934.0 289.569   4
   0   4  -4 13835.6 261.999   5
   0  -4   4 16702.8 290.588   5
   0   4  -4 7026.42 194.783   6
   0  -4   4 17337.5 277.159   1
   0   4   4 17379.8 286.673   2
   0  -4  -4 16503.5 283.078   2
   0   4  -4 8763.11 209.065  11
   0  -4   4 16046.1 178.633   9
   0  -4   4 17055.9 291.610  11
   0   4   4 16322.6 260.533   9
   0  -4  -4 17751.8 275.121   9
   0  -4   4 17537.2 303.970   7
   0  -4   4 16588.3 291.658   6
   0   4  -4 12126.9 254.980   7
   0   4  -5-20.5504 21.8161   5
   0  -4  -5 746.016 67.5722   2
   0   4  -5 740.232 65.3370  11
   0  -4   5 760.728 44.0242   9
   0   4   5 681.820 64.1888   9
   0  -4  -5 870.594 67.7609   9
   0   4  -5 809.420 71.4272   6
   0   4  -5 702.993 68.1237   7
   0  -4   6 379.570 46.7981   4
   0   4   6 189.273 37.8902   4
   0   4  -6 358.443 21.5799   2
   0  -4  -6 408.335 56.0659   2
   0  -4   6 343.001 21.5981   2
   0   4  -6 364.685 52.8084  11
   0  -4   6 381.482 35.5319   9
   0   4   6 388.724 52.2001   9
   0   4  -6 395.429 56.0789   7
   0   4  -6 619.013 65.6266   6
   0   4  -7 19185.0 357.407   5
   0   4   7 117636. 860.752   4
   0  -4   7 64359.7 590.896   4
   0  -4  -7 65748.9 670.161   2
   0   4  -7 64171.6 347.332   2
   0  -4   7 62106.5 354.040   2
   0   4   7 62035.5 623.998   9
   0  -4   7 68295.7 496.426   9
   0   4  -7 8991.28 249.104  11
   0   4  -7 65985.4 662.560   6
   0   4  -7 67230.1 678.332   7
   0   4   8 8574.21 245.628   4
   0  -4   8 8385.49 221.758   4
   0  -4   8 7274.27 141.616   2
   0  -4  -8 8536.16 251.679   2
   0   4  -8 7574.62 139.038   2
   0   4  -8 8477.92 190.131   9
   0  -4   8 7923.54 185.290   9
   0   4   8 8744.02 248.242   9
   0   4  -8 7736.97 240.512   6
   0   4  -8 8453.84 251.858   7
   0  -4   8 8585.20 141.479   8
   0   4   9 10125.1 278.406   4
   0   4  -9 9770.81 281.118   5
   0  -4   9 10024.7 251.239   4
   0  -4  -9 10123.6 289.196   2
   0  -4   9 9503.86 179.161   2
   0   4  -9 9440.36 172.412   2
   0  -4   9 9755.69 220.204   9
   0   4   9 10551.9 287.874   9
   0   4  -9 9514.60 273.281   6
   0   4  -9 9712.53 282.864   7
   0  -4  -9 10124.5 222.694   8
   0  -4   9 9075.85 135.968   8
   0   4  10 88.3966 41.5217   4
   0  -4  10 74.1475 27.3645   4
   0   4  10 67.8690 18.7651   5
   0  -4 -10 92.8560 44.0820   2
   0   4 -10 100.813 22.4559   2
   0  -4  10 50.6349 17.4234   2
   0  -4  10 108.895 33.8305   9
   0   4 -10 46.7623 27.8090  11
   0   4  10 84.9557 37.3151   9
   0  -4 -10 121.677 31.1525   8
   0  -4  10 80.7299 13.1106   8
   0   4 -10 131.375 44.3035   6
   0   4  11 2668.49 104.908   5
   0  -4  11 4107.04 177.677   4
   0   4  11 4127.56 192.006   4
   0  -4  11 3426.09 128.703   2
   0   4 -11 3932.58 131.811   2
   0  -4 -11 3765.69 196.137   2
   0  -4  11 3663.25 154.790   9
   0   4 -11 3777.02 192.433  11
   0  -4 -11 3834.79 159.098  10
   0   4  11 4066.92 195.473   9
   0   4 -11 3888.83 189.626   6
   0  -4 -11 4057.12 146.977   8
   0   4  12 264.707 62.8207   4
   0  -4  12 294.829 54.6033   4
   0   4  12 214.583 32.4178   5
   0   4 -12 224.931 37.0682   2
   0  -4 -12 246.934 58.4439   2
   0   4 -12 205.772 53.5722  11
   0  -4 -12 245.067 49.0665  10
   0  -4  12 251.206 48.4247   9
   0   4  12 244.400 59.7300   9
   0  -4 -12 246.269 40.5484   8
   0   4 -12 254.846 57.4758   6
   0   4  13 8067.05 291.280   4
   0   4  13 7410.90 193.855   5
   0  -4  13 8224.82 278.039   4
   0   4 -13 7679.91 210.458   2
   0  -4 -13 7727.00 296.341   2
   0  -4 -13 7535.22 238.063  10
   0   4 -13 7547.61 289.647  11
   0   4  13 8158.80 303.410   9
   0  -4  13 7966.32 249.291   9
   0  -4 -13 7959.00 207.040   8
   0   4 -13 7234.88 274.454   6
   0  -4  14 2946.26 177.881   4
   0   4  14 2479.59 168.540   4
   0   4 -14 2246.22 121.785   2
   0  -4 -14 2543.87 177.044   2
   0   4 -14 2366.66 174.255  11
   0   4  14 2581.59 179.872   9
   0  -4 -14 2422.58 140.207  10
   0  -4  14 2437.11 146.902   9
   0   4 -14 2355.25 163.757   6
   0  -4 -14 2543.01 119.524   8
   0  -4  15 898.055 99.2416   4
   0   4  15 897.413 107.748   4
   0   4 -15 878.483 80.8273   2
   0  -4 -15 844.788 109.516   2
   0  -4  15 897.861 95.0773   9
   0   4 -15 815.259 108.436  11
   0   4  15 1049.91 121.201   9
   0  -4 -15 884.798 86.7580  10
   0  -4 -15 952.010 72.9423   8
   0   4 -15 707.746 99.0397   6
   0  -4  16 8.36509 38.0873   4
   0   4  16 15.1133 50.5526   4
   0  -4 -16-15.3911 51.3423   2
   0   4 -16 65.1914 36.9943   2
   0  -4  16 28.6308 37.4083   9
   0   4 -16 17.5770 40.8286  11
   0  -4 -16 27.5643 26.2938  10
   0   4  16-21.8876 54.9872   9
   0   4 -16 41.2594 51.5878   6
   0  -4 -16 1.92619 17.3142   8
   0   4  17-16.7621 48.4667   4
   0  -4  17 4.65471 32.8137   4
   0   4 -17 3.24013 26.1633   2
   0  -4 -17-52.1484 63.7710   2
   0   4 -17-27.2825 44.6085  11
   0   4  17 46.9166 57.5844   9
   0  -4  17 53.4027 45.8216   9
   0  -4 -17 11.3410 29.1693  10
   0   4 -17 54.6909 49.6377   6
   0  -4 -17 16.3883 18.6812   8
   0   4  18 116.448 61.4421   4
   0  -4  18 217.544 69.0591   4
   0   4 -18 105.309 37.3812   2
   0  -4 -18 82.2579 57.1340   2
   0   4 -18 112.797 56.9223  11
   0   4  18 125.884 64.3514   9
   0  -4  18 128.536 54.6011   9
   0  -4 -18 101.847 36.5834  10
   0   4 -18 124.149 55.1515   6
   0  -4 -18 126.417 28.8331   8
   0   4  19-19.7934 56.3107   4
   0  -4  19-8.62281 45.6122   4
   0  -4 -19 23.1580 47.0839   2
   0   4 -19 8.54636 30.1510   2
   0   4  19-0.44656 51.0127   9
   0  -4  19 52.8391 46.9239   9
   0  -4 -19 42.8339 32.2112  10
   0   4 -19 17.6451 51.3389  11
   0   4 -19-0.31490 45.0081   6
   0  -4  20 118.129 54.5609   4
   0   4  20 79.4429 62.3114   4
   0   4 -20 165.788 71.9679   6
   0  -4 -20 206.854 53.3000  10
   0   4 -20 240.598 75.7474  11
   0   4  20 84.9357 48.5801   9
   0  -4  20 193.069 62.9454   9
   0   4 -20 112.914 43.9271   2
   0  -4 -20 169.840 74.4349   2
   0   4  21 26.7221 55.8376   4
   0  -4  21 29.2996 41.7955   4
   0   4 -21 62.0762 59.0828   6
   0   4 -21-23.3378 64.1794  11
   0   4  21 36.4551 49.1693   9
   0  -4  21 25.3231 45.7737   9
   0  -4 -21 67.8594 57.0497   2
   0   4 -21 75.9761 43.6384   2
   0  -4  22 400.235 90.0424   4
   0   4 -22 359.767 88.4672   6
   0   4  22 225.645 75.5745   4
   0   4 -22 425.159 76.2928   2
   0  -4 -22 502.264 113.514   2
   0  -4  22 378.399 82.8363   9
   0   4 -22 543.777 111.955  11
   0   4  22 418.392 101.606   9
   0  -4  23 40.5644 47.3017   4
   0   4 -23-21.4405 53.3630   6
   0  -4 -23 53.2066 58.1197   2
   0  -4  23 118.969 51.4146   9
   0   4 -23-0.73255 60.4971  11
   0   4  23 31.5913 59.2114   9
   0  -4 -23 27.4841 42.4368   6
   0  -4  24 350.423 89.7467   4
   0   4 -24 247.754 77.0896   6
   0   4  24 260.849 86.9529   4
   0  -4 -24 429.259 111.849   2
   0  -4  24 186.981 70.8603   9
   0   4  24 295.375 90.9042   9
   0   4 -24 264.215 94.3747  11
   0  -4 -24 292.580 76.9430   6
   0   4  25 113.776 74.3647   4
   0  -4  25 49.5458 58.2227   4
   0   4 -25 105.716 66.0573   6
   0  -4 -25-77.4187 64.1585   2
   0   4 -25 37.7931 60.7433  11
   0   4  25 14.8671 52.4621   9
   0  -4  25 77.2162 57.9457   9
   0  -4 -25-3.69184 41.7833   6
   0   4 -26 255.276 83.8874   6
   0   4  26 50.1363 88.7614   4
   0  -4  26 199.393 78.6403   4
   0  -4  26 343.113 91.4400   9
   0   4  26 420.612 115.313   9
   0   4 -26 336.007 100.015  11
   0  -4 -26 447.229 116.225   2
   0   4 -27-78.2289 70.1806   6
   0   4  27 8.56231 50.5832   4
   0  -4  27 120.935 76.5544   4
   0  -4  27 39.1133 57.6520   9
   0   4 -27 33.3635 60.9333  11
   0   4  27 54.7896 78.3334   9
   0  -4 -27-55.5396 64.2788   2
   0  -4  28 99.5854 70.9967   4
   0   4 -28 87.7783 64.9852   6
   0   4  28 119.147 69.8342   4
   0  -4 -28 153.091 82.7223   2
   0  -4  28 41.4854 53.7805   9
   0   4  28 71.4218 81.2020   9
   0  -4 -29 7.07458 41.9612   2
   0  -5   0 4.50580 13.0867   5
   0   5   0 7.67820 17.9799   5
   0  -5   0-13.2535 16.3083   6
   0   5   0-11.3343 10.5185   2
   0  -5   0 0.39988 12.5154   2
   0  -5   0-1.72538 11.7199  11
   0  -5   0 16.1380 12.0706   9
   0   5   0-6.87413 18.1483   7
   0  -5   0-14.6754 17.6174   7
   0  -5  -1 49342.6 504.957   4
   0  -5   1 43858.7 484.744   6
   0   5  -1 42891.1 417.815   5
   0   5   1 42656.7 366.081   5
   0  -5  -1 43808.7 368.764   5
   0  -5   1 45711.1 431.550   5
   0  -5  -1 44234.4 391.084   2
   0   5  -1 43809.9 304.394   2
   0   5   1 46471.1 397.269   2
   0   5   1 44774.4 360.162   9
   0  -5   1 45601.8 472.936  11
   0  -5  -1 46259.2 369.380   9
   0  -5   1 41560.5 301.794   9
   0   5  -1 43627.1 461.749   7
   0   5   1 43537.3 432.746   7
   0  -5   1 47378.9 477.183   7
   0  -5  -1 46258.0 436.611   7
   0   5  -2 558.265 53.1526   5
   0  -5   2 648.568 56.0364   5
   0   5  -2 425.387 51.2249   6
   0   5   2 536.263 39.8470   5
   0   5  -2 552.400 32.6693   3
   0  -5   2 557.731 28.3627   2
   0   5  -2 472.697 25.4108   2
   0  -5  -2 476.312 50.6041   2
   0   5   2 451.033 43.6549   2
   0   5   2 532.200 44.5928   9
   0  -5  -2 552.844 44.6639   9
   0   5  -2 513.935 54.8395   7
   0   5   2 539.123 48.7857   7
   0  -5   2 624.623 59.7543   7
   0   5   3 930.610 46.0080   5
   0   5  -3 1065.59 46.9241   3
   0  -5   3 1028.54 74.3766   5
   0   5  -3 921.598 73.1180   5
   0  -5  -3 928.861 68.9374   2
   0   5   3 902.713 66.1582   2
   0   5  -3 997.053 73.3469   1
   0   5  -3 86.5131 24.2252  11
   0  -5  -3 996.898 64.8151   9
   0   5   3 992.300 64.3924   9
   0   5  -3 840.623 72.0355   7
   0   5   3 911.522 61.7883   7
   0   5   4 1711.00 58.3060   5
   0   5  -4 2000.92 109.001   5
   0  -5  -4 1985.05 106.326   2
   0  -5   4 2020.96 68.6889   3
   0   5  -4 2068.50 108.873   1
   0   5   4 2018.65 96.8945   9
   0  -5  -4 2333.78 104.465   9
   0   5  -4 1351.52 88.3597  11
   0   5  -4 1823.37 107.668   7
   0   5   4 1945.74 89.6822   7
   0  -5   5 1503.23 63.5745   3
   0   5  -5 1476.31 100.636   5
   0   5  -5 1440.24 100.748   6
   0  -5  -5 1451.86 96.3412   2
   0   5   5 1311.04 85.9403   9
   0   5  -5 1216.07 89.8944  11
   0  -5   5 1437.25 60.3645   9
   0   5  -5 1466.35 99.3611   7
   0  -5   6 79.5240 29.0391   4
   0   5  -6 16.2854 30.2650   6
   0   5   6-23.6630 24.9540   4
   0  -5   6 51.5040 15.6923   3
   0   5  -6-45.8567 33.8213   5
   0  -5  -6 46.4948 30.7017   2
   0   5   6 39.7760 27.0216   9
   0  -5   6 65.1677 17.1352   9
   0   5  -6-37.7662 33.6545  11
   0   5  -6 59.8364 33.6807   7
   0   5  -7 34076.3 510.696   6
   0   5  -7 72.2782 25.0988   5
   0   5   7-22.1103 28.5915   4
   0  -5   7 32839.1 454.789   4
   0  -5  -7 34237.2 504.685   2
   0  -5   7 32735.3 338.887   9
   0   5   7 34609.5 475.407   9
   0   5  -7 33104.1 509.304   7
   0   5  -8-2.24933 24.7575   5
   0   5   8 656.496 78.6380   4
   0  -5   8 25591.0 411.523   4
   0  -5  -8 25430.6 455.739   2
   0  -5   8 24379.4 206.286   2
   0   5  -8 26138.4 203.714   2
   0  -5   8 25293.8 323.842   9
   0   5  -8-10.5216 21.9750  11
   0   5   8 25636.5 432.369   9
   0   5  -8 28458.9 488.582   7
   0   5  -8 24977.4 451.337   6
   0  -5   8 24612.4 283.517   8
   0   5   9 9169.52 278.209   4
   0  -5   9 9215.53 254.665   4
   0  -5  -9 8953.19 283.155   2
   0   5  -9 8253.89 138.200   2
   0  -5   9 6944.51 130.199   2
   0  -5   9 7601.84 192.965   9
   0   5   9 9573.81 281.413   9
   0   5  -9 9432.03 293.303   7
   0   5  -9 9170.79 285.333   6
   0  -5  -9 9571.25 236.523   8
   0  -5   9 9484.18 171.328   8
   0   5 -10 5.94453 34.6510   6
   0  -5  10 25.5198 22.7634   4
   0   5  10 31.3361 13.3764   5
   0   5  10-10.8465 40.2945   4
   0   5 -10 34.0948 34.2720   5
   0  -5  10-10.9468 14.7496   2
   0   5 -10 41.5859 15.6975   2
   0  -5 -10 29.4499 43.5394   2
   0   5  10 39.2327 44.3560   9
   0   5 -10 81.8548 40.6958  11
   0  -5  10 53.0364 26.0985   9
   0  -5  10 61.6168 17.8818   8
   0   5 -10 59.8746 45.1552   7
   0  -5 -10 50.0294 27.8287   8
   0   5  11 1186.56 63.5250   5
   0   5  11 1485.06 159.358   4
   0  -5  11 1796.43 120.303   4
   0  -5 -11 1663.17 137.837   2
   0   5 -11 1640.78 77.7290   2
   0  -5  11 1270.02 68.9278   2
   0   5  11 1770.18 136.478   9
   0  -5  11 1810.00 106.016   9
   0   5 -11 1695.37 133.633  11
   0   5 -11 1903.22 138.644   6
   0  -5 -11 1929.84 110.157   8
   0  -5  11 1579.82 60.6717   8
   0   5  12 2731.28 102.329   5
   0  -5  12 2958.54 159.540   4
   0   5  12 2795.68 172.362   4
   0  -5 -12 2801.73 181.161   2
   0   5 -12 2753.59 107.691   2
   0  -5  12 3008.17 115.786   2
   0   5  12 2826.19 175.945   9
   0  -5 -12 2715.95 147.672  10
   0  -5  12 2864.70 141.499   9
   0   5 -12 2904.00 178.541  11
   0  -5 -12 2952.88 138.693   8
   0  -5  12 2780.05 69.5626   8
   0   5 -12 2909.99 179.528   6
   0  -5  12 2823.38 68.4453   8
   0   5  13 1423.68 79.0273   5
   0   5  13 1561.54 131.608   4
   0  -5  13 1597.11 120.609   4
   0   5 -13 1391.64 84.0370   2
   0  -5  13 1657.26 94.2733   2
   0  -5 -13 1517.59 138.210   2
   0   5  13 1747.31 144.577   9
   0  -5 -13 1439.41 110.927  10
   0  -5  13 1342.94 104.127   9
   0   5 -13 1517.32 137.271  11
   0  -5 -13 1614.91 103.884   8
   0   5 -13 1352.38 126.812   6
   0  -5  14 4362.04 211.539   4
   0   5  14 3900.11 139.860   5
   0   5  14 3764.13 214.452   4
   0   5 -14 3794.89 145.030   2
   0  -5 -14 4043.18 234.960   2
   0  -5  14 4040.51 184.065   9
   0   5 -14 3873.04 220.971  11
   0   5  14 3968.86 222.881   9
   0  -5 -14 3905.01 184.145  10
   0  -5 -14 3931.76 162.710   8
   0   5 -14 3858.03 217.457   6
   0   5 -15 191.352 57.8862   6
   0  -5  15 232.661 66.9066   4
   0   5  15 173.310 72.4686   4
   0   5 -15 209.503 41.5622   2
   0  -5 -15 75.0212 53.0864   2
   0  -5 -15 177.248 45.9264  10
   0  -5  15 154.717 39.1599   9
   0   5  15 210.616 72.1391   9
   0   5 -15 125.255 47.4143  11
   0  -5 -15 258.022 48.2244   8
   0   5  16 1134.29 147.341   4
   0  -5  16 1459.86 134.655   4
   0   5 -16 1409.73 100.136   2
   0  -5 -16 1484.41 155.618   2
   0  -5 -16 1463.56 119.821  10
   0   5  16 1318.71 140.372   9
   0  -5  16 1371.82 120.549   9
   0   5 -16 1376.43 143.535  11
   0  -5 -16 1435.38 99.2173   8
   0   5 -16 1320.86 135.844   6
   0   5 -17 30.0789 41.2547   6
   0   5  17 33.0556 52.3675   4
   0  -5  17-41.5499 47.2746   4
   0  -5 -17 89.9712 69.4090   2
   0   5 -17 8.77872 23.5966   2
   0   5 -17-42.6718 56.8731  11
   0   5  17 15.9719 50.8413   9
   0  -5  17-11.9321 30.3535   9
   0  -5 -17-34.2681 36.7687  10
   0  -5 -17 37.1979 26.6133   8
   0  -5  18 180.849 56.3734   4
   0   5  18 192.225 72.1856   4
   0   5 -18 84.5219 49.7742   6
   0   5 -18 165.853 39.9478   2
   0  -5 -18 106.181 60.1078   2
   0   5 -18 232.809 74.5627  11
   0  -5  18 181.073 54.0802   9
   0  -5 -18 169.699 54.0118  10
   0   5  18 142.484 66.8584   9
   0  -5 -18 118.920 32.9289   8
   0  -5  19 66.0411 46.1875   4
   0   5  19 66.0053 52.1919   4
   0   5 -19 9.99153 47.1915   6
   0  -5 -19 16.8412 54.7359   2
   0   5 -19 98.7595 35.8271   2
   0  -5  19 123.340 52.1823   9
   0  -5 -19 115.625 49.2598  10
   0   5  19 120.354 63.6100   9
   0   5 -19 38.1264 47.0111  11
   0  -5  20 1241.99 139.359   4
   0   5  20 965.887 142.898   4
   0  -5 -20 1248.10 157.728   2
   0   5 -20 1082.41 102.693   2
   0   5  20 1243.01 155.814   9
   0   5 -20 1119.02 146.632  11
   0  -5 -20 1165.33 118.531  10
   0  -5  20 1036.36 125.073   9
   0   5 -20 1065.33 137.508   6
   0   5 -21 108.237 66.8675   6
   0   5  21 49.8573 55.7909   4
   0  -5  21 49.8535 51.3514   4
   0   5 -21 20.3987 60.3763  11
   0   5  21 90.3045 74.2847   9
   0  -5  21 37.9397 45.1982   9
   0  -5 -21-99.8573 82.8861   2
   0   5  22 449.375 120.110   4
   0   5 -22 588.711 112.821   6
   0  -5  22 624.835 110.403   4
   0  -5  22 598.445 102.514   9
   0   5 -22 580.627 119.646  11
   0   5  22 716.960 131.024   9
   0  -5 -22 608.379 119.808   2
   0  -5  23 68.5238 58.8591   4
   0   5 -23 94.5921 66.3188   6
   0   5  23 34.8156 61.0559   4
   0  -5 -23-4.35528 61.1902   2
   0  -5  23 98.8242 55.8454   9
   0   5 -23 99.8701 69.8377  11
   0   5  23-0.14362 69.5132   9
   0  -5  24 160.156 73.0758   4
   0   5  24 148.928 71.5649   4
   0   5 -24 127.542 65.8666   6
   0  -5 -24-10.9940 46.7972   2
   0   5  24 48.2029 63.6071   9
   0   5 -24 81.4815 53.8562  11
   0  -5  24 112.235 62.4299   9
   0  -5 -24 28.7248 35.8853   6
   0   5  25-24.1654 63.9274   4
   0  -5  25 21.5235 57.2903   4
   0   5 -25 113.889 71.9866   6
   0  -5 -25-25.6701 62.4882   2
   0   5  25 41.8052 69.9344   9
   0   5 -25 45.8393 71.2068  11
   0  -5  25 111.459 58.7988   9
   0  -5 -25 50.4805 50.6179   6
   0   5  26 177.447 78.5251   4
   0   5 -26 111.374 59.4013   6
   0  -5  26 258.693 87.1813   4
   0   5  26 138.378 83.2197   9
   0  -5  26 232.214 76.6725   9
   0   5 -26 141.024 74.7836  11
   0  -5 -26 251.585 87.3070   2
   0   5  27 8.77344 35.8690   4
   0  -5  27-28.1961 59.9623   4
   0   5 -27 1.84749 57.9347   6
   0   5  27-46.0868 69.2571   9
   0   5 -27-20.0103 68.4217  11
   0  -5  27 145.871 76.3644   9
   0  -5 -27 5.81124 59.5288   2
   0  -5 -28-81.2368 63.0716   2
   0  -5  28-3.08696 45.0023   4
   0   5  28-52.4364 62.4414   4
   0   6   0 2990.81 115.374   5
   0  -6   0 3285.59 119.859   5
   0  -6   0 2769.45 95.1707   2
   0   6   0 3284.98 104.693   2
   0  -6   0 3332.19 100.074   9
   0  -6   0 3243.34 132.513   7
   0   6   0 2785.48 123.606   7
   0   6  -1 1688.73 91.2827   5
   0   6   1 1698.98 81.3791   5
   0  -6   1 1690.22 92.0595   5
   0  -6  -1 1873.29 84.3267   5
   0  -6   1 2022.21 72.7632   2
   0   6   1 1627.76 79.4317   2
   0  -6  -1 2005.96 89.8895   2
   0   6  -1 1703.92 68.4731   2
   0  -6   1 1745.02 68.1070   9
   0  -6  -1 1765.89 78.8625   9
   0   6   1 1591.74 75.9021   9
   0   6  -1 1656.40 100.500   7
   0   6   1 1777.75 97.0643   7
   0  -6  -1 1995.65 101.146   7
   0   6   2 39990.6 368.037   5
   0   6  -2 35856.4 439.203   5
   0   6   2 39374.4 422.648   2
   0  -6   2 32831.2 245.107   2
   0   6  -2 32427.3 242.121   2
   0   6  -2 35172.0 281.505   3
   0   6  -2 2155.30 111.388   1
   0  -6  -2 36854.1 410.977   2
   0  -6  -2 28265.4 340.657   9
   0  -6   2 38151.2 298.287   9
   0   6  -2-75.6356 24.4117  11
   0   6   2 36360.3 377.644   9
   0   6   2 34148.9 413.405   7
   0   6  -2 34375.7 460.079   7
   0   6  -3 29.9159 12.5089   3
   0   6   3 12.3024 12.7426   5
   0   6  -3 0.40414 25.5807   5
   0   6  -3 86.5717 37.7584   1
   0  -6  -3 19.3504 26.0707   2
   0   6   3 2.81380 17.2553   9
   0  -6  -3 21.1817 15.5535   9
   0   6  -3 27.7303 26.5705   7
   0   6   3-1.44351 18.2619   7
   0   6  -4 4809.24 176.744   5
   0   6  -4-6.48113 15.4523   6
   0   6   4 4593.86 109.165   5
   0  -6  -4 4887.25 170.568   2
   0   6  -4 4851.26 176.943   1
   0   6  -4-16.0664 23.3202  11
   0   6   4 4842.26 157.741   9
   0   6  -4 4789.27 183.286   7
   0   6   4 4625.99 151.010   7
   0   6  -5 1740.36 114.634   5
   0   6  -5-15.2834 22.8927   6
   0   6   5 1473.10 59.0357   5
   0   6   5-2.96028 16.1245   4
   0  -6   5 1567.51 67.8551   3
   0  -6  -5 1685.71 108.557   2
   0   6  -5-6.51494 16.7496  11
   0  -6   5 1633.49 65.8538   9
   0   6   5 1761.48 100.727   9
   0   6  -5 1313.77 103.189   7
   0   6   5 1688.51 91.3216   7
   0  -6   6 28909.3 306.218   3
   0   6  -6 2335.38 140.254   6
   0   6   6 31992.0 248.995   5
   0   6  -6 19229.9 388.382   5
   0  -6  -6 29292.8 466.579   2
   0  -6   6 24877.4 273.058   9
   0   6   6 29908.8 433.059   9
   0   6  -6-9.18649 20.2963  11
   0   6  -6 30158.7 489.122   7
   0   6   7-6.82100 19.6812   4
   0   6  -7 4.09748 26.1495   5
   0  -6   7 11818.3 209.185   3
   0  -6   7 16105.2 336.363   4
   0   6  -7 16199.4 377.633   6
   0  -6  -7 16493.6 362.994   2
   0   6   7 16038.4 334.759   9
   0   6  -7-15.3997 31.2552  11
   0  -6   7 15705.3 233.836   9
   0   6  -7 16707.3 382.948   7
   0  -6   8 1228.31 74.6648   3
   0   6  -8-18.1757 35.2165   5
   0   6  -8 1904.30 134.353   6
   0   6   8 611.037 78.8625   4
   0  -6   8 1887.16 119.453   4
   0  -6  -8 1708.01 124.808   2
   0   6   8 1933.03 126.027   9
   0   6  -8 548.276 71.1643  11
   0  -6   8 1654.46 82.4270   9
   0   6  -8 1751.63 131.363   7
   0  -6   8 1892.05 90.6881   8
   0   6  -9 5938.21 236.890   5
   0   6   9 5802.45 233.257   4
   0   6  -9 5515.10 234.201   6
   0  -6   9 5919.92 215.410   4
   0  -6  -9 5881.31 239.600   2
   0   6  -9 6214.59 81.5952   2
   0  -6   9 5962.24 91.4333   2
   0   6  -9 5602.72 234.066  11
   0  -6   9 5754.54 163.244   9
   0   6   9 6283.01 230.427   9
   0   6  -9 5838.49 245.447   7
   0  -6  -9 6126.76 205.275   8
   0  -6   9 5980.19 157.124   8
   0   6 -10 333.164 67.0903   6
   0   6 -10 322.953 67.7603   5
   0   6  10 301.114 57.6129   4
   0  -6  10 302.336 55.8442   4
   0  -6  10 75.8605 15.4833   2
   0   6 -10 297.293 24.0311   2
   0  -6 -10 259.518 59.8249   2
   0   6  10 276.481 59.6085   9
   0   6 -10 311.729 64.1699  11
   0  -6  10 316.664 43.5854   9
   0  -6 -10 264.639 48.6569   8
   0   6 -10 261.513 63.3459   7
   0  -6  10 264.646 34.6665   8
   0   6  11 1072.96 54.6334   5
   0  -6  11 1171.25 102.819   4
   0   6  11 1038.91 112.120   4
   0  -6  11 324.474 33.3575   2
   0   6 -11 1083.20 52.1344   2
   0  -6 -11 1047.01 115.352   2
   0   6 -11 1113.98 110.774  11
   0  -6  11 1049.63 79.4393   9
   0   6  11 1067.34 112.320   9
   0  -6 -11 1220.93 96.3440   8
   0   6 -11 1152.63 118.411   7
   0   6 -11 1147.30 113.329   6
   0  -6  11 1207.72 65.5288   8
   0   6  12 40.3394 44.2053   4
   0   6 -12 128.880 58.2211   6
   0  -6  12 43.1351 32.8700   4
   0   6  12 48.7420 15.2507   5
   0  -6 -12 134.826 55.1103   2
   0   6 -12 89.4053 20.0933   2
   0  -6  12 78.4044 18.8733   2
   0   6 -12 30.5432 45.1078  11
   0   6  12 110.496 52.6972   9
   0  -6  12 68.3484 30.6807   9
   0  -6 -12 90.4023 36.7820   8
   0  -6  12 102.120 21.0984   8
   0  -6  13 293.837 64.3983   4
   0   6  13 274.536 32.3648   5
   0   6  13 231.076 63.5357   4
   0   6 -13 302.118 68.7135   6
   0  -6 -13 259.189 74.2875   2
   0   6 -13 290.914 36.0096   2
   0  -6  13 283.128 36.5409   2
   0   6 -13 283.497 74.1985  11
   0  -6 -13 292.206 57.4950  10
   0  -6  13 286.144 53.1324   9
   0   6  13 232.173 59.4157   9
   0  -6  13 281.003 27.9383   8
   0  -6 -13 368.121 59.6044   8
   0  -6  13 250.550 25.1097   8
   0   6  14 9863.02 199.420   5
   0  -6  14 9985.41 321.532   4
   0   6  14 8976.29 340.163   4
   0   6 -14 10328.1 215.350   2
   0  -6 -14 9706.69 363.571   2
   0  -6  14 9848.63 284.464   9
   0   6  14 9635.81 352.640   9
   0   6 -14 9487.25 356.123  11
   0  -6 -14 9907.22 308.602  10
   0   6 -14 9612.00 353.941   6
   0  -6 -14 10072.5 283.043   8
   0   6  15-22.9241 48.6877   4
   0  -6  15 21.3702 35.8990   4
   0   6 -15 81.3937 51.6223   6
   0  -6 -15-52.5556 64.0049   2
   0   6 -15 58.3542 27.4266   2
   0  -6  15 73.0183 37.7539   9
   0   6 -15 67.9770 47.5693  11
   0  -6 -15 24.7553 31.5055  10
   0   6  15 17.9158 48.7240   9
   0  -6 -15 23.0201 26.0883   8
   0   6  16 13.4289 64.1467   4
   0  -6  16 309.430 73.4297   4
   0   6 -16 267.367 75.7423   6
   0  -6 -16 257.337 88.6941   2
   0   6 -16 240.250 39.8449   2
   0  -6 -16 264.863 60.3760  10
   0   6  16 256.539 78.8124   9
   0   6 -16 218.191 73.1431  11
   0  -6  16 255.159 56.1561   9
   0  -6 -16 257.585 50.9804   8
   0  -6  17 84.7865 58.1065   4
   0   6 -17 39.8747 49.4481   6
   0   6  17-76.9569 65.8693   4
   0   6 -17 28.8236 18.9203   2
   0  -6 -17 24.8171 56.6559   2
   0  -6 -17 13.7235 32.9814  10
   0   6  17 36.6932 58.6397   9
   0  -6  17-29.5797 37.4041   9
   0   6 -17 45.7391 49.3420  11
   0  -6 -17 25.6900 22.4169   8
   0  -6  18 1033.31 123.408   4
   0   6  18 180.437 117.877   4
   0  -6 -18 929.868 131.720   2
   0   6 -18 1108.37 88.8407   2
   0   6 -18 841.595 122.972  11
   0   6  18 973.723 135.095   9
   0  -6 -18 908.614 105.907  10
   0  -6  18 1052.64 111.874   9
   0  -6 -18 1026.35 91.9700   8
   0   6 -18 972.965 129.979   6
   0  -6  19 33.6661 42.9906   4
   0   6  19-43.5481 62.4607   4
   0   6 -19 64.4863 62.0827   6
   0   6 -19 77.9298 52.4875  11
   0  -6  19 109.913 51.8049   9
   0  -6 -19 31.0574 37.1880  10
   0   6  19 32.0997 54.1762   9
   0  -6 -19 75.5031 63.7188   2
   0  -6  20 11.3592 42.2402   4
   0   6 -20-0.75019 48.2950   6
   0   6  20 67.5084 55.6975   4
   0  -6 -20-20.5928 36.7420  10
   0   6 -20-0.52403 45.4837  11
   0   6  20 42.2460 62.9893   9
   0  -6  20 41.2417 44.0560   9
   0  -6 -20 38.0794 57.6636   2
   0  -6  21 134.949 59.6291   4
   0   6  21-38.0256 58.8799   4
   0   6 -21 169.055 71.8620   6
   0   6  21 222.549 84.7264   9
   0   6 -21 132.637 73.0444  11
   0  -6  21 176.505 54.7106   9
   0  -6 -21 74.1675 65.3705   2
   0  -6  22 198.100 72.1908   4
   0   6  22 185.870 75.3014   4
   0   6 -22 140.335 62.2048   6
   0  -6  22 193.826 62.9938   9
   0   6 -22 158.276 78.9009  11
   0   6  22 315.244 95.6890   9
   0  -6 -22 107.784 58.5622   2
   0   6 -23 236.486 87.0626   6
   0  -6  23 357.128 87.4703   4
   0   6  23 234.178 90.7471   4
   0   6 -23 238.863 79.6140  11
   0  -6  23 301.826 78.3179   9
   0   6  23 303.704 95.0363   9
   0  -6 -23 219.661 97.3080   2
   0   6  24 35.2324 57.8727   4
   0   6 -24 47.0177 73.9814   6
   0  -6  24 25.4265 37.8871   4
   0   6  24 94.1274 72.0161   9
   0   6 -24 80.8865 62.9663  11
   0  -6  24 62.1194 49.0563   9
   0  -6 -24-1.47619 53.6638   2
   0   6 -25 17.8938 52.0915   6
   0   6  25 18.9285 52.8822   4
   0  -6  25-7.51359 50.2060   4
   0   6  25-50.1928 59.7087   9
   0  -6  25-24.5294 49.7157   9
   0   6 -25-10.3373 56.3972  11
   0  -6 -25 94.5819 73.2471   2
   0   6  26 5.98569 58.7079   4
   0   6 -26 15.9432 44.7212   6
   0  -6  26 31.9884 58.6966   4
   0   6 -26 6.64247 60.0663  11
   0   6  26 23.8498 57.1391   9
   0  -6 -26-120.934 85.8116   2
   0   6 -27 41.3110 48.9812   6
   0  -6  27-56.4452 61.8054   4
   0   6  27 59.8765 64.4061   4
   0   6  27 88.1911 74.0348   9
   0   6 -27 78.2319 64.8775  11
   0  -6 -27-121.923 84.5870   2
   0   6  28-60.7136 73.6538   4
   0   6 -28-165.031 80.5115   6
   0   7   0 6.64451 22.9747   5
   0  -7   0 2.28947 15.0084   5
   0  -7   0 28.1887 20.0035   2
   0   7   0-3.17501 11.6002   1
   0   7   0-4.26554 11.7082   2
   0  -7   0 17.3954 14.6324   9
   0   7   0-27.2785 30.0196   7
   0  -7  -1 20982.4 307.714   5
   0   7  -1 19703.9 332.271   5
   0   7   1 19862.9 302.178   5
   0  -7  -1 19653.7 297.193   2
   0  -7   1 18634.2 242.592   2
   0   7   1 22922.5 321.970   2
   0   7  -1 20959.7 256.450   2
   0  -7   1 21656.9 258.811   9
   0   7   1 19732.1 350.763   7
   0   7  -1 18859.3 357.148   7
   0   7   2 3063.89 112.728   5
   0   7  -2 4441.86 166.064   5
   0   7  -2 3988.56 95.9572   2
   0   7   2 4530.02 151.643   2
   0   7  -2 4507.65 110.630   3
   0  -7  -2 4297.63 150.682   2
   0  -7   2 4680.24 105.186   2
   0  -7  -2 4547.53 145.508   9
   0   7   2 4656.35 142.987   9
   0  -7   2 4713.86 114.547   9
   0   7   2 4346.11 161.630   7
   0   7  -2 4474.33 180.581   7
   0   7  -3 0.83579 16.3150   6
   0   7  -3 2014.58 117.241   5
   0   7  -3 1741.31 66.7915   3
   0   7   3 1689.59 78.7296   5
   0   7  -3 1752.93 47.9601   2
   0  -7   3 1864.01 52.0321   2
   0   7  -3-1.31310 24.0472   1
   0  -7  -3 1677.85 102.386   2
   0   7   3 1622.12 91.6944   9
   0   7  -3-3.91511 16.1205  11
   0  -7   3 1472.96 64.2203   9
   0   7   3 1630.55 99.5201   7
   0   7  -3 1499.04 111.964   7
   0   7   4 23.2729 14.9911   5
   0   7  -4-11.3662 31.7683   5
   0   7  -4 27.4277 19.4014   6
   0   7  -4-33.8590 32.9147   1
   0  -7  -4 33.4481 27.4546   2
   0   7   4 44.6588 28.4752   9
   0   7  -4-6.93712 19.8224  11
   0   7   4 24.5860 24.4052   7
   0   7  -4 86.1615 39.8289   7
   0   7   5 3881.39 107.560   5
   0   7  -5 4099.51 179.214   5
   0   7  -5-9.80219 16.5929   6
   0   7  -5 4298.30 182.554   1
   0  -7  -5 3974.82 171.019   2
   0   7  -5-1.70085 19.0093  11
   0  -7   5 3975.58 103.950   9
   0   7   5 3950.97 157.820   9
   0   7  -5 4132.07 189.626   7
   0   7   5 3822.91 148.819   7
   0   7   6 2129.58 75.0826   5
   0   7  -6 61.9041 26.1840   6
   0   7  -6 2466.60 148.585   5
   0   7   6-41.2961 41.2729   4
   0  -7   6 1860.47 79.1730   3
   0  -7  -6 2616.24 145.503   2
   0   7  -6-31.1722 40.8475  11
   0  -7   6 2492.58 86.9095   9
   0   7   6 2760.00 138.286   9
   0   7  -6 2415.39 148.490   7
   0   7   6 2464.29 120.596   7
   0   7   7 79.8867 33.6836   4
   0   7  -7 121.091 47.9205   5
   0   7  -7 153.084 53.0457   6
   0   7   7 101.199 16.5995   5
   0  -7  -7 138.395 43.2763   2
   0  -7   7 81.8814 18.4566   3
   0   7  -7 133.039 49.9322  11
   0   7   7 51.3501 36.2510   9
   0  -7   7 110.621 21.9818   9
   0   7   7 105.337 31.7186   7
   0   7  -7 71.8444 39.3144   7
   0  -7   8 832.872 85.0694   4
   0  -7   8 681.869 53.6184   3
   0   7  -8 825.319 97.9270   6
   0   7   8 708.483 37.5214   5
   0   7   8 796.428 92.0118   4
   0   7  -8 798.740 90.7411   5
   0  -7  -8 800.173 91.8402   2
   0   7  -8 717.534 88.9851  11
   0  -7   8 749.358 55.2214   9
   0   7   8 824.977 86.9176   9
   0   7  -8 883.911 102.380   7
   0  -7   8 825.371 67.2706   8
   0   7  -9 4953.79 232.094   6
   0  -7   9 5191.54 211.468   4
   0  -7   9 4944.92 154.042   3
   0   7  -9 4943.58 229.120   5
   0   7   9 5052.64 231.564   4
   0   7   9 5402.11 98.6369   5
   0  -7  -9 4883.05 227.051   2
   0   7  -9 5024.95 229.841  11
   0  -7   9 5181.40 152.991   9
   0   7   9 5004.23 213.813   9
   0  -7   9 4982.82 160.287   8
   0  -7  -9 5187.51 204.358   8
   0   7  -9 5121.58 237.342   7
   0   7 -10 574.842 87.9105   6
   0  -7  10 508.148 70.5003   4
   0   7 -10 594.244 86.5315   5
   0   7  10 590.329 87.9317   4
   0  -7 -10 492.248 80.8228   2
   0   7 -10 579.568 86.9171  11
   0   7  10 497.562 72.8329   9
   0  -7  10 537.858 55.1723   9
   0  -7 -10 551.837 72.7070   8
   0   7 -10 558.687 89.6090   7
   0  -7  10 568.377 54.9001   8
   0   7  11 1955.82 155.589   4
   0   7  11 1818.38 60.3461   5
   0   7 -11 1741.31 146.697   5
   0   7 -11 1794.75 151.043   6
   0  -7  11 1763.26 130.366   4
   0  -7 -11 1708.54 149.320   2
   0   7  11 1818.72 138.787   9
   0  -7  11 1869.70 104.734   9
   0   7 -11 1797.08 147.576  11
   0  -7  11 1683.28 89.3834   8
   0   7 -11 1797.59 152.984   7
   0  -7 -11 1836.60 126.534   8
   0   7 -12 2409.00 175.998   6
   0   7  12 2406.55 178.611   4
   0  -7  12 2319.41 153.133   4
   0   7  12 2293.16 72.4496   5
   0  -7  12 2067.65 68.5127   2
   0  -7 -12 2062.06 167.939   2
   0   7 -12 2483.63 63.8749   2
   0   7  12 2516.43 173.104   9
   0  -7  12 2201.49 120.823   9
   0   7 -12 2140.27 168.313  11
   0  -7 -12 2364.17 143.830   8
   0  -7  12 2066.95 95.0970   8
   0   7  13 3669.57 222.512   4
   0   7 -13 3567.06 221.617   6
   0   7  13 3758.28 97.6005   5
   0  -7  13 4036.25 202.483   4
   0  -7  13 3800.55 103.815   2
   0   7 -13 4127.33 99.8902   2
   0  -7 -13 3811.06 233.126   2
   0   7  13 3760.07 215.851   9
   0   7 -13 3924.99 227.966  11
   0  -7  13 3904.41 167.412   9
   0  -7 -13 3710.77 183.131   8
   0  -7  13 4174.67 123.778   8
   0  -7  14 1128.59 111.574   4
   0   7 -14 1129.30 133.721   6
   0   7  14 1205.15 133.608   4
   0  -7 -14 1231.50 142.881   2
   0   7 -14 1204.25 60.5601   2
   0   7 -14 1283.46 138.073  11
   0  -7  14 1132.67 95.8911   9
   0  -7 -14 1241.49 118.341  10
   0   7  14 1079.49 126.300   9
   0  -7  14 1255.11 60.6822   8
   0  -7 -14 1197.68 107.203   8
   0   7 -15 262.595 76.0396   6
   0   7  15 178.095 67.2034   4
   0  -7  15 217.310 58.7755   4
   0   7 -15 289.413 35.2125   2
   0  -7 -15 211.497 75.0660   2
   0   7  15 278.601 77.9068   9
   0  -7 -15 247.117 60.8781  10
   0  -7  15 60.6666 30.8121   9
   0   7 -15 144.013 67.9467  11
   0  -7 -15 210.274 50.4168   8
   0   7  16 573.401 104.007   4
   0  -7  16 614.213 90.5165   4
   0   7 -16 650.620 106.889   6
   0  -7 -16 487.747 97.5500   2
   0   7 -16 466.775 95.8862  11
   0  -7 -16 553.934 86.1081  10
   0   7  16 711.588 108.630   9
   0  -7  16 495.031 69.9482   9
   0  -7 -16 528.784 76.7969   8
   0  -7  17 57.6315 42.0122   4
   0   7 -17 126.733 60.5531   6
   0   7  17-9.86064 51.8786   4
   0  -7 -17 53.9615 50.6555   2
   0   7  17 69.5076 49.4106   9
   0  -7  17 49.0428 37.5867   9
   0  -7 -17 131.350 49.7089  10
   0   7 -17 31.4823 49.7809  11
   0  -7 -17 126.667 41.2643   8
   0   7 -18 31.2373 47.4842   6
   0   7  18-66.0197 63.3287   4
   0  -7  18 75.5366 57.4384   4
   0  -7 -18 64.2783 57.9826   2
   0  -7  18-5.41648 35.2929   9
   0  -7 -18 54.6671 42.6348  10
   0   7 -18 39.1359 50.4371  11
   0   7  18-29.7319 52.3608   9
   0  -7 -18 31.6303 28.3357   8
   0   7 -19 295.318 80.8845   6
   0  -7  19 308.627 72.0040   4
   0   7  19 533.515 116.061   4
   0  -7 -19 209.972 84.3405   2
   0   7 -19 324.742 86.2016  11
   0  -7 -19 273.489 65.8334  10
   0  -7  19 331.609 67.1079   9
   0   7  19 280.675 79.1094   9
   0  -7 -19 335.261 59.2125   8
   0   7  20-31.5310 63.8750   4
   0   7 -20 12.9970 53.8580   6
   0  -7  20 77.5649 53.8411   4
   0  -7 -20 30.1354 40.7755  10
   0   7 -20-2.60237 45.6569  11
   0  -7  20 76.9727 50.8516   9
   0   7  20 42.3796 67.3353   9
   0  -7 -20 94.8673 58.7869   2
   0  -7  21-17.0442 39.7890   4
   0   7  21-20.3902 46.0653   4
   0   7 -21 1.53446 58.9238   6
   0  -7  21 10.5288 37.7184   9
   0   7  21 50.4082 67.0200   9
   0   7 -21 62.1969 50.7488  11
   0  -7 -21 19.0132 58.8368   2
   0   7 -22 64.1091 57.0813   6
   0   7  22 4.90017 58.3557   4
   0  -7  22-1.89472 40.9042   4
   0   7 -22-130.919 66.5118  11
   0   7  22-32.3746 57.5256   9
   0  -7  22-0.59939 38.5330   9
   0  -7 -22 156.755 83.8793   2
   0  -7  23 74.9788 61.6554   4
   0   7  23 10.8887 62.6123   4
   0   7 -23-14.0573 58.7742   6
   0   7 -23 20.0757 66.2400  11
   0   7  23-13.2534 54.1645   9
   0  -7  23-102.740 58.2135   9
   0  -7 -23 6.70006 62.4936   2
   0  -7  24 205.606 78.0233   4
   0   7 -24 68.7361 60.2519   6
   0   7  24 201.748 88.9833   4
   0   7  24 190.264 82.8599   9
   0   7 -24 192.007 89.0762  11
   0  -7 -24 266.144 85.3313   2
   0  -7  25 646.413 119.650   4
   0   7 -25 564.896 123.286   6
   0   7  25 631.084 137.286   4
   0   7 -25 495.773 116.873  11
   0   7  25 630.820 138.398   9
   0  -7 -25 507.882 117.992   2
   0   7 -26 111.025 67.2750   6
   0  -7  26 175.231 72.7635   4
   0   7  26 37.8754 60.7386   4
   0   7  26 233.662 98.0247   9
   0   7 -26 180.966 88.3610  11
   0  -7 -26 197.941 90.0399   2
   0  -7 -27 31.0481 57.3206   2
   0   7 -27 25.0022 56.0517   6
   0   7  27 2.54155 42.1997   4
   0   7 -28 59.4898 61.9241   6
   0   8   0-45.0533 28.0538   5
   0  -8   0 13.7598 17.7271   2
   0   8   0-1.70520 15.5678   1
   0   8   0 11.5218 12.3639   2
   0  -8   0-2.97358 10.5019   9
   0   8   0-3.24917 29.5216   7
   0   8  -1 7722.95 226.144   5
   0   8   1 8473.93 212.573   5
   0  -8  -1 8853.10 211.913   2
   0  -8   1 8505.83 176.271   2
   0   8  -1 7836.25 167.143   2
   0   8   1 8096.02 204.873   2
   0  -8  -1 7759.74 189.602   9
   0  -8   1 5818.43 144.546   9
   0   8   1 8175.25 242.039   7
   0   8  -1 8038.42 251.267   7
   0   8  -2 1289.61 95.1311   5
   0   8   2 1127.48 75.9485   5
   0  -8  -2 1067.51 81.7432   2
   0  -8   2 1047.99 54.8755   2
   0   8  -2 1082.00 58.6057   3
   0   8  -2 1223.06 58.5646   2
   0  -8   2 724.061 48.4230   9
   0   8   2 1130.12 92.4528   7
   0   8  -2 1038.96 93.1859   7
   0   8   3 1488.78 81.5140   5
   0   8  -3 1450.69 64.2104   3
   0   8  -3 1397.65 107.759   5
   0   8  -3 1608.75 51.8000   2
   0  -8  -3 1439.33 97.8692   2
   0  -8   3 1629.26 55.7309   2
   0   8   3 1473.73 92.3352   9
   0  -8   3 1000.66 55.4022   9
   0   8  -3 1439.87 113.197   7
   0   8   3 1585.86 105.267   7
   0   8  -4 1446.61 111.512   5
   0   8   4 1493.45 76.1684   5
   0   8  -4 64.4399 23.0211   6
   0   8  -4 1503.92 116.002   1
   0  -8  -4 1487.52 104.894   2
   0   8   4 1384.09 93.8332   9
   0  -8   4 1340.27 63.6531   9
   0   8  -4 301.289 52.3102  11
   0   8   4 1673.36 106.791   7
   0   8  -4 1448.74 117.815   7
   0   8   5 1751.81 77.5064   5
   0   8  -5 1684.82 123.058   5
   0   8  -5 1191.29 112.894   6
   0  -8  -5 1752.37 119.930   2
   0   8  -5 1781.53 127.096   1
   0   8  -5 1618.12 123.321  11
   0   8   5 1806.10 112.156   9
   0   8  -5 1862.71 135.659   7
   0   8   5 1800.06 111.915   7
   0   8  -6 266.295 60.4822   5
   0   8   6 370.749 35.9117   5
   0   8  -6 371.113 69.3205   6
   0  -8  -6 361.173 61.6830   2
   0   8  -6 408.531 70.5199  11
   0  -8   6 368.668 34.9527   9
   0   8   6 388.134 58.4739   9
   0   8  -6 291.290 59.7755   7
   0   8   6 393.227 55.1347   7
   0   8   7 2989.81 89.2850   5
   0   8  -7 3166.95 187.408   6
   0   8   7 3634.33 198.120   4
   0   8  -7 3168.96 179.513   5
   0  -8  -7 3147.24 174.494   2
   0  -8   7 3466.49 109.858   9
   0   8   7 3192.13 159.760   9
   0   8  -7 3137.39 180.922  11
   0   8  -7 3013.98 185.148   7
   0  -8   7 3041.50 141.997   8
   0   8   7 3090.26 145.907   7
   0   8   8-0.07568 10.0319   5
   0  -8   8 19.8043 30.9507   4
   0   8   8-49.0249 47.7402   4
   0   8  -8-19.4081 47.1746   6
   0   8  -8 25.7567 47.5572   5
   0  -8  -8 11.7007 39.9330   2
   0  -8   8-5.89677 14.2977   3
   0   8  -8-2.95715 38.8590  11
   0   8   8 18.6779 33.4208   9
   0  -8   8 16.2816 16.5923   9
   0   8  -8 25.2512 44.4273   7
   0  -8  -8 8.19908 34.4093   8
   0   8   8-0.71540 23.5618   7
   0  -8   8 17.7110 22.8980   8
   0   8   9 2236.64 163.293   4
   0  -8   9 2265.25 148.021   4
   0   8  -9 2184.58 160.537   5
   0   8  -9 2332.07 168.616   6
   0   8   9 2149.51 63.4449   5
   0  -8   9 2232.49 104.222   3
   0  -8  -9 2362.25 163.995   2
   0  -8   9 2398.48 102.930   9
   0   8  -9 2282.99 161.008  11
   0   8   9 2367.73 150.709   9
   0  -8  -9 2267.40 144.930   8
   0   8  -9 2348.41 172.385   7
   0  -8   9 2266.78 119.425   8
   0   8   9 2205.76 127.130   7
   0   8 -10 9892.63 345.147   5
   0   8 -10 9584.54 348.835   6
   0  -8  10 9852.40 311.645   4
   0   8  10 10286.7 349.277   4
   0   8  10 9455.31 117.554   5
   0  -8 -10 9878.36 341.069   2
   0  -8  10 9575.89 217.789   9
   0   8  10 10193.2 322.814   9
   0   8 -10 9808.29 342.402  11
   0  -8  10 9250.37 235.268   8
   0   8 -10 10430.3 361.414   7
   0  -8 -10 9270.03 294.732   8
   0   8 -11 6721.99 293.749   5
   0   8 -11 7136.12 307.058   6
   0   8  11 7800.14 313.551   4
   0   8  11 7031.60 93.0251   5
   0  -8  11 7627.04 280.266   4
   0   8  11 7106.81 93.1552   5
   0  -8 -11 7562.30 314.584   2
   0  -8  11 7230.57 200.256   9
   0   8  11 7625.52 293.010   9
   0   8 -11 7795.90 316.407  11
   0   8 -11 7441.88 316.465   7
   0  -8 -11 7537.10 269.870   8
   0  -8  11 8000.05 215.553   8
   0   8 -12 237.053 71.3491   6
   0   8  12 222.565 71.4391   4
   0  -8  12 268.855 64.3555   4
   0  -8 -12 248.311 76.3178   2
   0   8 -12 272.596 72.3416  11
   0   8  12 221.062 65.3735   9
   0  -8  12 235.639 42.1936   9
   0  -8  12 240.091 38.9065   8
   0  -8 -12 266.650 62.1885   8
   0   8 -12 265.693 75.5578   7
   0   8 -13 3551.07 227.816   6
   0  -8  13 3782.46 205.727   4
   0   8  13 3936.31 237.226   4
   0  -8 -13 3998.69 244.538   2
   0   8  13 3789.77 224.199   9
   0  -8  13 4302.56 171.490   9
   0   8 -13 3618.12 227.316  11
   0  -8  13 4351.15 146.020   8
   0  -8 -13 3918.98 199.118   8
   0   8 -14 325.537 84.3149   6
   0   8  14 339.238 96.1439   4
   0  -8  14 288.132 66.4736   4
   0  -8 -14 291.738 77.8915   2
   0  -8  14 313.371 52.4479   9
   0   8  14 408.069 89.7134   9
   0   8 -14 271.391 65.6047  11
   0  -8  14 329.012 39.7665   8
   0  -8 -14 278.162 59.8244   8
   0   8  15 151.506 62.9903   4
   0  -8  15 119.965 48.0994   4
   0   8 -15 25.4355 41.8418   6
   0  -8 -15 115.889 51.6686   2
   0  -8  15 79.1913 37.8381   9
   0   8  15 110.415 59.0011   9
   0   8 -15 88.7670 50.7733  11
   0  -8 -15 76.8399 43.4437  10
   0  -8 -15 90.8075 43.0605   8
   0  -8  16 29.1731 34.7806   4
   0   8 -16 60.7019 59.5386   6
   0   8  16 57.3439 54.1407   4
   0  -8 -16 69.1856 54.1971   2
   0  -8  16 57.4498 31.7249   9
   0   8 -16 76.3999 57.4849  11
   0  -8 -16 92.0802 44.1589  10
   0   8  16 115.371 55.9972   9
   0  -8 -16 96.3436 41.4051   8
   0   8  17 136.781 63.3599   4
   0  -8  17 174.071 61.6648   4
   0   8 -17 167.017 62.3142   6
   0  -8 -17 229.494 76.9474   2
   0   8 -17 105.280 57.6002  11
   0   8  17 126.624 67.7447   9
   0  -8  17 93.8892 40.2232   9
   0  -8 -17 55.7183 34.2799  10
   0  -8 -17 98.2779 42.3331   8
   0  -8  18 731.851 115.152   4
   0   8  18 749.019 122.295   4
   0   8 -18 607.159 117.331   6
   0  -8 -18 836.968 135.366   2
   0   8 -18 565.936 107.686  11
   0  -8 -18 577.661 93.6755  10
   0  -8  18 663.011 85.9565   9
   0   8  18 788.293 120.898   9
   0  -8 -18 853.576 97.8520   8
   0   8  19-32.1759 65.7625   4
   0  -8  19 65.5109 57.3066   4
   0   8 -19-46.6319 64.6361   6
   0  -8 -19-17.8064 57.9567   2
   0  -8  19-5.31459 36.1480   9
   0   8  19-0.89018 49.5634   9
   0  -8 -19 84.2320 53.1177  10
   0   8 -19 26.6993 48.9061  11
   0  -8 -19 19.5873 29.9348   8
   0   8 -20 700.153 127.966   6
   0   8  20 578.692 122.679   4
   0  -8  20 584.605 104.572   4
   0   8 -20 618.611 121.601  11
   0   8  20 635.646 118.270   9
   0  -8  20 591.616 87.6251   9
   0  -8 -20 730.096 108.176  10
   0  -8 -20 687.287 130.405   2
   0   8  21-2.11521 50.4781   4
   0   8 -21 38.7778 59.3601   6
   0  -8  21-86.7501 60.3951   4
   0  -8  21 28.0877 37.6078   9
   0   8  21-65.9132 66.3096   9
   0   8 -21-61.9782 73.1871  11
   0  -8 -21-87.7044 82.5262   2
   0   8 -22-3.35856 53.9693   6
   0   8  22 70.0344 75.0780   4
   0  -8  22 38.5597 46.9463   4
   0   8  22 172.247 78.4093   9
   0   8 -22 18.4038 60.9358  11
   0  -8 -22 51.6866 63.0655   2
   0   8 -23 376.156 104.104   6
   0  -8  23 255.040 73.3702   4
   0   8  23 374.455 109.245   4
   0   8  23 456.219 118.975   9
   0   8 -23 306.896 101.324  11
   0  -8 -23 259.592 94.8378   2
   0   8  24 80.0034 63.4638   4
   0  -8  24-1.90188 54.8680   4
   0   8 -24 120.764 76.3544   6
   0   8  24 116.010 82.7633   9
   0   8 -24 97.6096 64.0153  11
   0  -8 -24 3.39060 60.7397   2
   0   8  25-61.2599 69.8062   4
   0   8 -25 133.924 73.0211   6
   0  -8  25-51.1281 58.8608   4
   0   8 -25 66.1398 59.6706  11
   0   8  25 100.036 66.6038   9
   0  -8 -25 162.609 96.0093   2
   0  -8  26-6.84734 49.8422   4
   0   8  26 104.279 72.5124   4
   0   8 -26 42.4932 58.0289   6
   0   8  26 55.8491 65.9799   9
   0   8 -26 26.4947 54.5895  11
   0  -8 -26-48.6116 68.6437   2
   0   8 -27 110.040 76.4972   6
   0   9   0-22.2912 26.8144   5
   0  -9   0 4.02323 18.9401   2
   0   9   0-2.78524 36.8896   1
   0   9   0-15.8015 15.8096   2
   0  -9   0-13.4133 13.8700   9
   0   9   0 21.2118 28.4659   7
   0   9  -1 4068.26 170.568   5
   0   9   1 3986.38 157.242   5
   0   9  -1 4059.41 193.083   1
   0  -9  -1 4038.99 152.637   2
   0  -9   1 4130.68 131.874   2
   0   9  -1 4611.32 136.610   2
   0   9   1 4099.74 195.847   1
   0  -9   1 2896.59 109.214   9
   0   9  -1 4030.53 189.252   7
   0   9   1 4046.22 183.011   7
   0   9   2 5918.01 184.227   5
   0   9  -2 5907.97 212.965   5
   0   9  -2 5398.71 129.802   2
   0   9  -2 5756.55 141.706   3
   0   9  -2 5914.53 232.828   1
   0  -9  -2 5776.43 192.454   2
   0  -9   2 6218.70 141.549   2
   0  -9   2 4146.62 124.147   9
   0   9  -2 6379.56 242.512   7
   0   9   2 5975.20 219.845   7
   0   9  -3 2933.24 98.2113   3
   0   9  -3 3211.02 164.071   5
   0   9   3 3173.54 127.976   5
   0  -9  -3 3114.48 150.959   2
   0   9  -3 3038.82 168.315   1
   0   9  -3 3361.67 84.2158   2
   0  -9   3 2681.61 78.4749   2
   0  -9   3 2062.46 83.7421   9
   0   9   3 2918.22 134.254   9
   0   9   3 3028.79 156.163   7
   0   9  -3 3063.65 174.868   7
   0   9  -4 1732.09 125.731   5
   0   9   4 1743.15 89.8445   5
   0   9  -4 1731.76 126.717   1
   0  -9  -4 1777.48 119.005   2
   0  -9   4 1151.97 61.2091   9
   0   9   4 1780.09 110.396   9
   0   9  -4 1621.04 130.325   7
   0   9   4 1721.52 117.700   7
   0   9  -5 646.880 83.2860   5
   0   9  -5 560.585 86.1293   6
   0   9   5 640.231 52.1629   5
   0  -9  -5 606.930 75.0272   2
   0   9  -5 649.866 83.3669   1
   0  -9   5 373.924 35.2706   9
   0   9  -5 541.306 79.0183  11
   0   9   5 576.407 68.7404   9
   0   9   5 667.011 72.3317   7
   0   9  -5 605.539 84.6551   7
   0   9  -6 211.327 56.5482   5
   0   9   6 314.432 36.3234   5
   0   9  -6 309.703 65.7874   6
   0  -9  -6 385.619 68.5906   2
   0   9   6 252.705 49.7348   9
   0  -9   6 271.844 30.2973   9
   0   9  -6 278.605 57.6628  11
   0   9   6 281.945 49.7544   7
   0   9  -6 239.980 58.8289   7
   0   9  -7 41.6373 40.2408   5
   0   9   7 61.5685 17.7582   5
   0   9  -7 14.0951 47.0507   6
   0  -9  -7 8.51709 41.3204   2
   0  -9   7 45.2728 15.4140   9
   0   9  -7 59.0988 42.0956  11
   0   9   7 41.9777 38.1414   9
   0   9   7 47.4081 33.1535   7
   0   9  -7 132.915 54.0248   7
   0  -9   7 78.1938 38.0119   8
   0   9  -8 8425.98 326.626   6
   0   9   8 8821.28 150.210   5
   0   9  -8 7961.51 303.166   5
   0  -9  -8 8490.91 305.770   2
   0  -9   8 8937.59 185.186   9
   0   9   8 8334.01 279.104   9
   0   9  -8 8022.67 306.500  11
   0   9  -8 8725.52 326.943   7
   0  -9  -8 8067.41 289.141   8
   0  -9   8 7267.34 232.924   8
   0   9   8 8205.48 253.499   7
   0   9  -9 2767.28 195.890   6
   0  -9   9 2713.70 171.668   4
   0   9  -9 2914.92 191.582   5
   0   9   9 3133.36 77.1519   5
   0   9   9 2443.51 197.587   4
   0  -9   9 2838.42 117.179   3
   0  -9  -9 2987.88 193.222   2
   0   9  -9 2803.65 189.048  11
   0   9   9 2907.78 174.193   9
   0  -9   9 2783.69 108.815   9
   0   9  -9 2556.42 187.779   7
   0  -9   9 2926.31 147.985   8
   0   9   9 2901.32 152.945   7
   0  -9  -9 2911.92 176.623   8
   0   9 -10 51.5131 53.8010   5
   0  -9  10 8.22224 38.2714   4
   0   9 -10 29.7498 48.1237   6
   0   9  10 45.7734 58.7441   4
   0  -9 -10 55.7017 49.2828   2
   0   9 -10 29.3980 49.6210  11
   0  -9  10 4.11848 16.6404   9
   0   9  10 37.1607 51.9063   9
   0   9 -10 69.6031 60.5414   7
   0  -9  10 28.5188 31.5375   8
   0  -9 -10 1.45654 40.7220   8
   0   9  10 55.2422 36.7274   7
   0  -9  11 147.466 48.9050   4
   0   9  11 237.382 78.6853   4
   0   9 -11 132.532 65.1983   5
   0   9 -11 176.888 67.6222   6
   0  -9 -11 94.5908 56.1622   2
   0   9  11 184.133 57.0089   9
   0  -9  11 209.089 36.4829   9
   0   9 -11 266.261 77.5430  11
   0   9  11 226.764 50.3534   7
   0  -9  11 270.711 48.6326   8
   0  -9 -11 280.935 66.0379   8
   0   9 -11 271.285 80.1316   7
   0   9  12 2449.14 193.074   4
   0  -9  12 2674.66 176.734   4
   0   9 -12 2740.42 205.553   6
   0  -9 -12 2374.82 188.941   2
   0   9  12 2369.88 176.007   9
   0   9 -12 2488.69 190.598  11
   0  -9  12 2306.57 117.557   9
   0  -9 -12 2661.10 171.733   8
   0  -9  12 2589.00 129.852   8
   0   9 -12 2677.58 200.989   7
   0  -9  13 128.348 47.0841   4
   0   9 -13 283.199 87.0381   6
   0   9  13 184.555 61.4215   4
   0  -9 -13 131.241 61.4955   2
   0  -9  13 178.565 37.7833   9
   0   9 -13 167.071 68.6397  11
   0   9  13 151.436 59.2189   9
   0  -9 -13 168.584 53.2887   8
   0  -9  13 141.019 35.2228   8
   0   9  14 314.623 82.3103   4
   0  -9  14 213.235 58.8839   4
   0   9 -14 295.993 77.1406   6
   0  -9 -14 289.389 79.6263   2
   0  -9  14 308.431 51.5844   9
   0   9 -14 378.278 77.3489  11
   0   9  14 377.833 89.8388   9
   0  -9  14 261.357 40.9082   8
   0  -9 -14 296.397 63.9110   8
   0   9 -15 810.521 129.983   6
   0   9  15 706.975 119.711   4
   0  -9  15 801.695 100.560   4
   0  -9 -15 722.566 121.267   2
   0   9 -15 762.142 118.235  11
   0  -9  15 947.174 86.7943   9
   0   9  15 853.709 122.832   9
   0  -9 -15 865.999 104.833   8
   0   9  16 186.136 78.6223   4
   0   9 -16 247.289 77.3438   6
   0  -9  16 252.343 66.5606   4
   0  -9 -16 152.605 71.5702   2
   0   9  16 339.842 90.1232   9
   0   9 -16 287.057 91.7449  11
   0  -9  16 129.974 33.2834   9
   0  -9 -16 263.373 68.6375  10
   0  -9 -16 264.695 57.9274   8
   0   9  17 84.9889 67.3713   4
   0   9 -17 10.7974 54.8595   6
   0  -9  17 100.327 55.1627   4
   0  -9 -17 96.6114 70.5726   2
   0  -9 -17 64.3940 42.4611  10
   0   9 -17 79.2120 57.8313  11
   0   9  17 158.087 78.6549   9
   0  -9  17 84.9549 39.8195   9
   0  -9 -17 103.734 43.6700   8
   0   9 -18 114.537 73.1049   6
   0   9  18-17.9565 53.3867   4
   0  -9  18-5.03735 38.1924   4
   0  -9 -18 15.1997 56.7653   2
   0   9  18 101.066 65.2521   9
   0  -9  18 2.91909 28.2981   9
   0   9 -18 94.3273 62.0902  11
   0  -9 -18 21.3138 37.9215  10
   0  -9 -18 64.1841 44.0730   8
   0   9  19 173.409 66.9495   4
   0  -9  19 357.073 85.0148   4
   0   9 -19 352.063 105.858   6
   0  -9 -19 388.377 102.728   2
   0  -9 -19 236.907 67.8179  10
   0   9 -19 296.945 96.8366  11
   0   9  19 333.379 98.1792   9
   0  -9 -19 311.742 66.6677   8
   0   9  20 236.558 82.7405   4
   0   9 -20 201.019 82.1124   6
   0  -9  20 167.747 64.1607   4
   0   9  20 214.305 73.2876   9
   0  -9 -20 165.594 54.2262  10
   0   9 -20 251.086 89.8125  11
   0  -9 -20 275.226 88.1776   2
   0   9  21 7.49682 50.4953   4
   0   9 -21 47.9989 70.5200   6
   0  -9  21-30.6243 49.3932   4
   0   9  21 20.9870 78.3720   9
   0   9 -21-11.9004 65.5171  11
   0  -9 -21 30.7671 60.1186   2
   0   9 -22 39.3382 64.8076   6
   0   9  22 50.8783 65.0695   4
   0  -9  22 31.5531 38.9015   4
   0   9  22-15.1497 53.2177   9
   0   9 -22 18.1167 58.7536  11
   0  -9 -22-132.498 92.7789   2
   0  -9  23 13.4796 48.5020   4
   0   9 -23-1.34425 57.5728   6
   0   9  23 119.023 82.9328   4
   0   9 -23 94.1396 92.9516  11
   0   9  23 56.1740 67.5209   9
   0  -9 -23 129.267 84.8935   2
   0   9 -24 0.35002 47.9462   6
   0  -9  24 16.7725 46.6727   4
   0   9  24-3.97788 48.2044   4
   0   9 -24 11.0771 66.2988  11
   0   9  24 115.743 87.0322   9
   0  -9 -24 124.413 82.2380   2
   0  -9  25-88.7951 57.2066   4
   0   9 -25-47.2739 57.0556   6
   0   9  25-7.37924 54.6049   4
   0   9 -25 19.4375 58.6224  11
   0   9  25 41.5175 59.5649   9
   0  -9 -25-38.6453 67.0046   2
   0   9  26-13.6309 57.0374   4
   0   9 -26-81.8181 78.6034   6
   0   9 -27 82.3613 66.6819   6
   0  10   0 137.695 45.8294   1
   0 -10   0 225.247 39.0429   2
   0  10   0 193.074 43.7982   5
   0  10   0 162.283 48.3565   7
   0  10   1 3743.43 161.777   5
   0  10  -1 3228.16 161.711   5
   0  10   1 3303.83 186.411   1
   0 -10   1 3056.75 118.408   2
   0  10  -1 3217.46 118.137   3
   0  10  -1 3292.75 184.715   1
   0  10  -1 2710.00 111.718   2
   0 -10  -1 3362.30 146.227   2
   0 -10   1 3104.53 120.443   9
   0  10  -1 3264.11 179.202   7
   0  10   1 3485.78 180.887   7
   0  10  -2 413.346 65.3719   5
   0  10   2 302.450 48.6805   5
   0  10  -2 367.371 38.7293   3
   0  10   2 385.640 73.6488   1
   0  10  -2 365.094 35.6912   2
   0 -10   2 352.986 38.0776   2
   0 -10  -2 368.895 55.6120   2
   0  10  -2 403.447 67.5435   1
   0 -10   2 361.377 40.3427   9
   0  10  -2 470.968 75.3912   7
   0  10   2 375.686 64.8506   7
   0  10  -3 1520.54 118.954   5
   0  10   3 1510.80 95.5057   5
   0  10  -3 1411.41 70.5655   3
   0  10  -3 1247.66 56.2749   2
   0 -10   3 1596.62 65.3377   2
   0 -10  -3 1511.68 110.245   2
   0  10  -3 1551.64 129.290   1
   0 -10   3 1532.04 77.0160   9
   0  10  -3 1612.01 136.263   7
   0  10   3 1608.76 121.561   7
   0  10   4 3.22632 20.5433   5
   0  10  -4 44.7001 45.1299   5
   0 -10  -4 67.0399 41.2952   2
   0 -10   4 21.5588 6.85854   2
   0  10  -4 23.2485 36.6950   1
   0 -10   4 17.8173 13.0147   9
   0  10   4 17.3056 30.2063   9
   0  10   4 62.9678 38.3956   7
   0  10  -4 43.4266 39.9660   7
   0  10   5 202.581 36.8143   5
   0  10  -5 197.097 53.9094   5
   0 -10  -5 159.225 49.0600   2
   0  10  -5 165.578 57.0504   1
   0 -10   5 177.094 25.6812   9
   0  10   5 157.653 42.0609   9
   0  10  -5 167.496 51.6010  11
   0  10   5 151.946 48.6224   7
   0  10  -5 165.572 54.8081   7
   0  10   6 1596.41 83.3883   5
   0  10  -6 1562.36 136.693   5
   0  10  -6 1506.03 145.136   6
   0 -10  -6 1443.08 123.625   2
   0 -10   6 1565.66 74.0780   9
   0  10   6 1716.94 123.639   9
   0  10  -6 1555.49 137.425  11
   0 -10   6 1575.95 75.0922   9
   0  10  -6 1738.25 147.893   7
   0 -10   6 1684.19 125.918   8
   0  10   6 1608.97 120.306   7
   0  10   7 6763.12 158.269   5
   0  10  -7 6973.33 306.129   6
   0  10  -7 7171.53 290.035   5
   0 -10  -7 6856.42 274.005   2
   0  10   7 7498.71 261.065   9
   0  10  -7 7317.32 298.995  11
   0 -10   7 6232.18 148.742   9
   0  10   7 7528.28 256.075   7
   0 -10  -7 6922.44 283.970   8
   0 -10   7 7458.37 255.792   8
   0  10  -7 7016.87 299.286   7
   0  10   8 531.144 40.0314   5
   0  10  -8 669.750 108.411   6
   0  10  -8 498.202 84.5586   5
   0 -10  -8 523.072 88.7710   2
   0 -10   8 574.439 47.8295   9
   0  10  -8 558.827 88.6080  11
   0  10   8 592.146 78.0920   9
   0  10  -8 589.052 96.2025   7
   0 -10   8 511.139 72.0719   8
   0 -10  -8 650.803 94.1841   8
   0  10   8 583.214 76.2966   7
   0  10   9 113.907 17.2632   5
   0 -10   9 68.4446 35.8162   4
   0  10  -9 171.567 65.2306   6
   0  10  -9 124.566 58.7682   5
   0 -10  -9 49.2032 44.4141   2
   0  10  -9 137.021 55.2651  11
   0  10   9 84.1933 43.9883   9
   0 -10   9 56.5716 20.6149   9
   0 -10  -9 94.7692 56.5989   8
   0 -10   9 96.2549 40.9749   8
   0  10  -9 48.6131 61.2623   7
   0  10   9 79.6407 37.8030   7
   0  10 -10 95.7885 67.6095   5
   0  10 -10 57.1164 59.5533   6
   0 -10  10 48.7969 43.9967   4
   0 -10 -10 100.541 61.4067   2
   0  10 -10 74.3522 46.2219  11
   0  10  10 49.8425 45.6025   9
   0 -10  10 33.1369 16.9936   9
   0 -10  10 49.5467 35.5294   8
   0 -10 -10 82.9024 51.0948   8
   0  10  10 57.2175 34.1681   7
   0  10 -10-12.6827 44.4780   7
   0  10 -11 281.888 83.5464   6
   0  10  11 228.520 74.7422   4
   0 -10  11 188.525 53.9336   4
   0 -10 -11 274.498 72.2603   2
   0 -10  11 208.291 36.4790   9
   0  10  11 287.286 65.5046   9
   0  10 -11 207.994 55.6688  11
   0  10  11 269.083 54.7421   7
   0 -10 -11 262.407 64.9473   8
   0  10 -11 239.276 81.2095   7
   0 -10  11 263.046 51.7527   8
   0 -10  12 378.525 75.9618   4
   0  10  12 197.475 85.0250   4
   0  10 -12 386.206 89.5181   6
   0 -10 -12 261.658 79.0836   2
   0  10  12 348.592 78.9325   9
   0 -10  12 320.622 44.9973   9
   0  10 -12 415.790 87.5873  11
   0 -10  12 319.277 56.4952   8
   0  10 -12 305.802 85.0150   7
   0  10  12 360.455 62.4012   7
   0 -10 -12 376.310 76.8338   8
   0 -10  13 11.4347 32.4626   4
   0  10  13-18.2483 63.5403   4
   0  10 -13 71.7293 60.9654   6
   0 -10 -13 14.2702 48.5207   2
   0 -10  13 9.82682 18.6544   9
   0  10 -13 151.691 69.8469  11
   0  10  13 26.9557 56.7702   9
   0  10  13 119.748 46.0543   7
   0 -10  13 18.8750 20.7568   8
   0  10 -13 71.7408 54.3651   7
   0 -10 -13 43.2551 44.0371   8
   0 -10  14 222.104 64.5185   4
   0  10 -14 376.185 96.8145   6
   0  10  14 509.375 118.987   4
   0 -10 -14 316.927 83.8173   2
   0  10  14 276.121 76.2108   9
   0  10 -14 371.850 83.0627  11
   0 -10  14 294.308 46.9037   9
   0 -10  14 288.654 48.1998   8
   0 -10 -14 293.064 74.4041   8
   0  10  14 374.813 66.8107   7
   0 -10  15 646.834 97.0443   4
   0  10  15 676.158 122.465   4
   0  10 -15 643.745 118.094   6
   0 -10 -15 649.080 116.935   2
   0  10  15 707.517 115.758   9
   0  10 -15 717.646 119.592  11
   0 -10  15 634.786 70.1787   9
   0 -10 -15 790.126 105.262   8
   0  10  16 345.350 96.5696   4
   0 -10  16 314.035 73.8528   4
   0  10 -16 240.232 81.9791   6
   0 -10 -16 253.700 86.3570   2
   0 -10 -16 317.577 75.9628  10
   0  10 -16 383.795 100.111  11
   0  10  16 440.462 100.479   9
   0 -10 -16 308.416 74.1857   8
   0  10  17 51.8263 62.5503   4
   0  10 -17 60.9010 54.3512   6
   0 -10  17-29.3444 50.8042   4
   0 -10 -17 36.7969 57.5734   2
   0 -10 -17 79.5015 58.0870  10
   0  10 -17 22.3341 53.0829  11
   0  10  17-21.3689 51.3034   9
   0 -10 -17 68.7270 50.7728   8
   0  10 -18 192.576 75.9379   6
   0  10  18 147.732 81.4866   4
   0 -10  18 133.804 59.7683   4
   0  10  18 202.958 81.6384   9
   0 -10 -18 155.567 65.6843  10
   0  10 -18 127.787 64.4206  11
   0 -10 -18 119.247 46.0894   8
   0  10 -19 133.773 69.2079   6
   0  10  19 104.006 75.5018   4
   0 -10  19 116.549 56.5145   4
   0 -10 -19 87.8370 71.8931   2
   0 -10 -19 104.077 50.9338  10
   0  10 -19 120.730 81.5087  11
   0  10  19 199.393 80.1015   9
   0 -10 -19 185.805 58.3975   8
   0 -10  20 465.977 105.680   4
   0  10  20 379.557 106.588   4
   0  10 -20 346.101 97.7826   6
   0  10 -20 493.825 111.832  11
   0 -10 -20 580.885 102.795  10
   0  10  20 438.784 104.373   9
   0 -10 -20 491.279 117.088   2
   0  10 -21-31.5298 52.9813   6
   0 -10  21 31.2785 50.6303   4
   0  10  21 119.443 67.8153   4
   0  10 -21 83.1316 69.1012  11
   0 -10 -21 90.1508 72.5612   2
   0 -10  22 47.9828 47.5352   4
   0  10  22 232.618 99.5014   4
   0  10 -22 103.802 75.5016   6
   0  10 -22 9.07986 75.8681  11
   0  10  22 176.535 74.9815   9
   0 -10 -22 25.6918 51.9310   2
   0  10 -23 416.983 114.512   6
   0 -10  23 360.199 86.9225   4
   0  10  23 446.104 124.599   4
   0  10 -23 418.291 112.044  11
   0  10  23 397.718 111.396   9
   0 -10 -23 433.928 118.170   2
   0  10 -24-39.1763 42.6305   6
   0 -10  24-38.1294 62.4820   4
   0  10  24-44.3321 67.6127   4
   0  10  24-27.0859 59.4291   9
   0  10 -24 63.6919 76.8038  11
   0 -10 -24-86.8178 86.0833   2
   0  10  25-21.3568 58.2328   4
   0  10 -25 86.6928 62.0919   6
   0  10  25-17.5383 55.9226   9
   0  10 -25-92.4649 67.6944  11
   0 -10 -25 61.9075 75.3127   2
   0  10 -26 281.538 103.500   6
   0 -11   0-5.08644 23.3311   2
   0  11   0-15.0277 39.7437   1
   0  11   0-9.46458 31.1477   5
   0  11   0 19.1645 33.2334   7
   0 -11  -1 1506.71 104.054   2
   0 -11   1 1511.69 88.3745   2
   0  11   1 1429.42 131.372   1
   0  11  -1 1548.99 85.2068   3
   0  11  -1 1415.34 84.4685   2
   0  11  -1 1317.06 123.484   1
   0  11   1 1449.65 108.119   5
   0  11  -1 1583.59 121.723   5
   0  11  -1 1505.46 130.471   7
   0  11   1 1460.32 125.011   7
   0  11  -2 1905.78 88.6645   3
   0  11  -2 1946.52 139.097   5
   0  11   2 1899.16 118.630   5
   0 -11  -2 1616.23 111.603   2
   0 -11   2 1921.58 91.6352   2
   0  11  -2 1922.07 150.895   1
   0  11  -2 2070.34 87.6508   2
   0  11   2 2056.30 157.706   1
   0 -11   2 1826.41 94.0193   9
   0  11   2 1673.16 132.728   7
   0  11  -2 2037.20 153.251   7
   0  11  -3 2992.33 107.118   3
   0  11   3 2972.87 140.992   5
   0  11  -3 3043.47 176.794   5
   0  11  -3 3055.97 188.107   1
   0  11  -3 3391.04 92.0644   2
   0 -11  -3 3163.43 165.434   2
   0 -11   3 2808.88 90.7910   2
   0 -11   3 3352.52 119.404   9
   0  11   3 2667.05 165.543   7
   0  11  -3 3030.95 190.691   7
   0  11  -4 2308.65 160.629   5
   0  11   4 2265.60 117.163   5
   0 -11   4 2050.69 51.6690   2
   0 -11  -4 2600.95 156.885   2
   0  11  -4 2453.85 167.481   1
   0 -11   4 2205.04 92.7716   9
   0 -11   4 2060.48 152.500   8
   0  11   4 2272.06 151.265   7
   0  11  -4 2166.85 168.791   7
   0  11  -5 163.808 56.5865   5
   0  11   5 158.328 33.8924   5
   0 -11  -5 139.908 52.3321   2
   0  11  -5 151.591 59.8736   1
   0  11   5 129.781 45.4192   9
   0 -11   5 128.967 23.5046   9
   0 -11  -5 137.431 65.7180   8
   0 -11   5 169.811 52.8011   8
   0  11  -5 109.007 52.3755   7
   0  11   5 131.493 49.7597   7
   0  11  -6 633.120 95.0533   5
   0  11   6 696.510 60.0971   5
   0 -11  -6 641.678 88.7054   2
   0  11  -6 678.374 95.7850   1
   0 -11   6 609.479 47.3739   9
   0  11   6 632.807 81.8575   9
   0 -11   6 641.275 49.6079   9
   0 -11  -6 734.482 104.963   8
   0 -11   6 766.668 93.5630   8
   0  11  -6 648.652 97.4602   7
   0  11   6 626.560 82.8001   7
   0  11   7 606.426 51.6114   5
   0  11  -7 496.076 92.6645   5
   0 -11  -7 639.016 90.8997   2
   0  11   7 525.387 72.1667   9
   0 -11   7 568.891 45.6036   9
   0  11  -7 542.592 91.6507  11
   0 -11  -7 568.481 94.2110   8
   0 -11   7 613.221 83.0154   8
   0  11   7 651.084 86.7619   7
   0  11  -7 665.844 106.451   7
   0  11  -8 4027.24 233.429   5
   0  11   8 4511.99 121.585   5
   0  11  -8 4183.33 256.328   6
   0 -11  -8 4532.17 240.582   2
   0  11  -8 4331.49 245.028  11
   0  11   8 4365.03 215.517   9
   0 -11   8 4412.37 128.952   9
   0  11  -8 4204.74 250.808   7
   0 -11   8 4608.19 211.464   8
   0 -11  -8 4303.84 236.930   8
   0  11   8 4279.34 203.704   7
   0  11  -9 383.348 88.0941   6
   0  11  -9 456.383 87.8459   5
   0  11   9 468.723 33.2441   5
   0 -11  -9 368.764 77.6429   2
   0  11   9 345.411 72.5837   9
   0  11  -9 327.711 75.5899  11
   0 -11   9 485.951 44.6600   9
   0  11   9 492.767 76.2223   7
   0 -11  -9 435.768 89.6921   8
   0  11  -9 500.515 100.564   7
   0 -11   9 307.291 59.2059   8
   0  11 -10 151.677 59.6622   6
   0  11 -10 159.399 68.3874   5
   0 -11  10 162.828 60.1999   4
   0 -11 -10 127.049 60.5002   2
   0  11 -10 208.866 67.4914  11
   0  11  10 120.424 47.4072   9
   0 -11  10 89.6600 23.0067   9
   0 -11 -10 234.751 69.2126   8
   0  11  10 133.513 43.7474   7
   0  11 -10 158.617 63.7607   7
   0 -11  10 60.7926 32.5295   8
   0  11 -11-53.8015 59.9416   6
   0 -11  11 92.2488 48.4269   4
   0 -11 -11 5.03105 50.0591   2
   0  11 -11 19.7917 50.4292  11
   0 -11  11 34.7880 17.3411   9
   0  11  11 38.4167 42.1252   9
   0  11 -11 33.5775 43.5973   7
   0 -11 -11 133.697 60.2944   8
   0 -11  11 43.4090 27.6013   8
   0  11  11 37.7582 26.9081   7
   0 -11  12 376.563 77.5786   4
   0  11 -12 407.938 95.8674   6
   0 -11 -12 391.553 87.2590   2
   0  11 -12 365.863 81.9487  11
   0  11  12 343.688 79.3020   9
   0 -11  12 424.135 48.2077   9
   0  11  12 372.603 68.2281   7
   0  11 -12 220.135 77.0912   7
   0 -11  12 409.930 64.0070   8
   0 -11 -12 312.971 78.9060   8
   0  11 -13 57.7981 56.0010   6
   0 -11  13 115.801 51.6978   4
   0 -11 -13 71.2374 56.5499   2
   0  11 -13 74.6625 50.7604  11
   0  11  13 150.899 69.6090   9
   0  11 -13 48.2327 50.9053   7
   0 -11 -13 72.1228 46.7149   8
   0  11  13 118.238 40.7254   7
   0 -11  13 100.626 36.4127   8
   0  11  14 1731.81 186.278   4
   0  11 -14 1717.07 187.526   6
   0 -11  14 1580.82 152.774   4
   0 -11 -14 1541.93 175.155   2
   0  11  14 1640.63 163.253   9
   0  11 -14 1335.78 159.404  11
   0  11  14 1628.72 135.852   7
   0 -11  14 1641.66 114.452   8
   0 -11 -14 1698.41 159.658   8
   0 -11  15 17.6176 33.2358   4
   0  11  15 11.0842 46.8817   4
   0  11 -15 7.36366 55.2200   6
   0 -11 -15-4.06950 46.2048   2
   0  11  15-15.0578 44.7779   9
   0  11 -15-76.7625 55.9751  11
   0 -11 -15-44.6134 50.8820   8
   0  11  15-4.16832 28.1124   7
   0  11  16 258.880 101.780   4
   0 -11  16 428.581 89.1765   4
   0  11 -16 324.879 98.9470   6
   0 -11 -16 431.264 101.541   2
   0  11 -16 445.906 98.6923  11
   0  11  16 349.806 82.7999   9
   0 -11 -16 357.883 84.1259   8
   0  11  16 379.968 70.3448   7
   0  11  17 617.911 122.631   4
   0  11 -17 422.816 104.878   6
   0 -11  17 500.944 95.8731   4
   0 -11 -17 621.245 126.948   2
   0  11  17 631.069 117.266   9
   0  11 -17 499.032 115.414  11
   0 -11 -17 560.033 101.964  10
   0 -11 -17 496.898 95.0607   8
   0  11  17 568.262 89.9466   7
   0  11 -18 49.2480 54.3241   6
   0 -11  18-24.7768 49.1660   4
   0  11  18 5.14172 61.1483   4
   0 -11 -18-17.1634 64.6945   2
   0 -11 -18-69.8099 65.4222  10
   0  11  18-11.8750 46.0061   9
   0  11 -18 60.8449 60.2191  11
   0 -11 -18-0.92225 43.9074   8
   0  11 -19 55.1471 64.3146   6
   0  11  19 133.810 86.6289   4
   0 -11  19 85.0365 51.7176   4
   0 -11 -19-57.7910 81.0742   2
   0  11  19 40.5866 52.8507   9
   0  11 -19 74.5752 54.3186  11
   0 -11 -19 18.6681 48.4800  10
   0 -11 -19 67.3506 44.0060   8
   0  11  20-16.4096 64.3236   4
   0  11 -20 5.35542 55.6632   6
   0 -11  20 82.5243 54.8742   4
   0  11 -20 33.3834 60.3473  11
   0  11  20-21.1073 60.8634   9
   0 -11 -20 78.5014 48.5087  10
   0 -11 -20 74.7725 75.7128   2
   0  11 -21-2.78522 57.3355   6
   0 -11  21-9.26284 51.5903   4
   0  11  21 0.52021 64.2190   4
   0  11  21-26.2032 61.8980   9
   0  11 -21 20.3517 56.3516  11
   0 -11 -21 7.40625 68.4185   2
   0  11  22-34.6220 78.8206   4
   0  11 -22 103.104 67.2045   6
   0 -11  22 4.06827 48.0033   4
   0  11 -22-8.86900 56.4174  11
   0  11  22 129.832 72.6383   9
   0 -11 -22-132.475 96.6334   2
   0 -11  23 42.2732 46.1409   4
   0  11 -23-85.7837 76.9443   6
   0  11  23 35.2065 73.8940   4
   0  11 -23 141.226 79.3882  11
   0  11  23-18.7936 73.7819   9
   0 -11 -23 89.7244 77.5671   2
   0  11 -24 142.076 77.1475   6
   0  11  24-17.1696 63.6552   4
   0  11 -24 24.3682 49.4079  11
   0  11  24 9.66077 60.7140   9
   0 -11 -24 66.9934 61.7122   2
   0  11 -25 114.950 81.7687   6
   0 -12   0 755.152 72.3488   2
   0  12   0 700.286 100.389   1
   0  12   0 635.132 81.5897   5
   0 -12   0 707.077 105.783   8
   0  12   0 862.722 105.913   7
   0 -12  -1 3452.64 159.912   2
   0 -12   1 3501.86 140.315   2
   0  12  -1 3791.72 217.659   1
   0  12  -1 3773.17 135.978   3
   0  12   1 3766.86 217.962   1
   0  12   1 3646.30 177.241   5
   0  12  -1 3505.14 186.858   5
   0  12   1 3726.36 210.507   7
   0 -12  -1 3343.57 212.096   8
   0  12  -1 4065.79 223.532   7
   0 -12   1 4030.83 222.948   8
   0 -12   2 1121.49 71.9903   2
   0 -12  -2 1336.66 107.587   2
   0  12  -2 1239.90 129.667   1
   0  12   2 1245.47 130.237   1
   0  12   2 1149.07 98.6789   5
   0  12  -2 1167.46 71.7645   3
   0  12  -2 1049.17 108.790   5
   0  12  -2 1284.59 133.228   7
   0 -12   2 1231.76 127.640   8
   0  12   2 1272.55 126.222   7
   0 -12  -2 1105.27 125.670   8
   0 -12  -3 1427.56 116.861   2
   0  12   3 1329.43 137.176   1
   0  12  -3 1337.96 128.535   1
   0 -12   3 1580.52 71.9177   2
   0  12  -3 1486.45 77.2043   3
   0  12   3 1424.44 106.270   5
   0  12  -3 1522.83 131.333   5
   0  12  -3 1470.88 142.350   7
   0 -12  -3 1298.56 131.632   8
   0  12   3 1392.91 126.465   7
   0 -12   3 1497.10 138.677   8
   0 -12  -4 26.9152 32.6216   2
   0 -12   4 10.9952 5.53521   2
   0  12  -4 11.0942 46.0869   1
   0  12  -4 32.8209 41.9546   5
   0  12   4 32.2532 28.7991   5
   0  12   4 22.5015 35.1375   7
   0  12  -4 9.06876 44.7535   7
   0 -12   4-17.8404 40.7574   8
   0 -12  -4 15.0139 51.1791   8
   0 -12  -5 2358.10 158.969   2
   0  12  -5 2265.11 178.633   1
   0  12  -5 2244.91 170.281   5
   0  12   5 2440.94 122.084   5
   0 -12  -5 2251.67 177.838   8
   0  12   5 2348.47 158.391   7
   0 -12   5 2228.61 163.976   8
   0  12  -5 2200.64 177.803   7
   0  12  -6 276.933 77.1299   5
   0  12   6 448.343 52.5210   5
   0  12  -6 377.718 84.0353   1
   0 -12  -6 442.570 76.5978   2
   0  12   6 391.186 72.8845   9
   0 -12   6 400.331 39.4846   9
   0 -12   6 430.482 77.9500   8
   0  12   6 429.121 72.4573   7
   0 -12  -6 513.072 94.9157   8
   0  12  -6 452.530 89.8846   7
   0  12  -7 12.4302 45.9171   5
   0  12   7 4.79011 15.3193   5
   0 -12  -7-70.5759 47.0143   2
   0  12   7-0.98756 30.7298   9
   0 -12   7 21.0698 14.3161   9
   0  12  -7 23.5360 46.0877   7
   0  12   7 42.7595 34.4558   7
   0 -12  -7 57.1988 56.6612   8
   0 -12   7-85.7429 54.8798   8
   0  12  -8 608.016 104.513   5
   0  12   8 666.244 50.2028   5
   0 -12  -8 565.569 91.5374   2
   0  12  -8 453.773 89.0279  11
   0 -12   8 650.870 47.4627   9
   0  12   8 569.603 85.1784   9
   0  12   8 729.447 94.4568   7
   0  12  -8 618.119 108.673   7
   0 -12   8 753.969 94.5526   8
   0 -12  -8 693.242 111.459   8
   0  12  -9-20.4932 38.1144   5
   0 -12  -9 99.9015 56.8064   2
   0  12  -9 22.1650 44.2588  11
   0  12   9 63.2081 50.5399   9
   0  12  -9-12.1924 49.7012   7
   0 -12   9 15.5756 29.2601   8
   0 -12  -9 13.1768 45.0728   8
   0  12   9 3.38235 34.4580   7
   0  12 -10-94.4933 64.9699   6
   0 -12  10 46.3697 46.5469   4
   0 -12 -10-28.5695 40.9469   2
   0  12  10-12.9229 45.0616   9
   0  12 -10-9.18559 43.2392  11
   0  12  10-39.5516 33.6296   7
   0  12 -10-9.54426 57.7760   7
   0 -12 -10-17.6752 51.2360   8
   0 -12  10 19.8917 33.2093   8
   0 -12  11 18.3314 39.9378   4
   0  12 -11 130.516 75.6425   6
   0 -12 -11-0.11069 45.5270   2
   0  12 -11-40.6879 56.3519  11
   0  12  11 39.1280 51.4303   9
   0 -12 -11-20.7039 51.8288   8
   0 -12  11 45.4027 38.3025   8
   0  12 -11 44.7816 51.5829   7
   0  12  11 87.6057 44.4459   7
   0  12 -12 889.325 138.639   6
   0 -12  12 679.515 106.090   4
   0 -12 -12 700.942 119.296   2
   0  12 -12 724.459 120.046  11
   0  12  12 862.272 116.600   9
   0  12  12 741.198 94.2377   7
   0 -12 -12 696.874 111.383   8
   0  12 -12 729.507 124.320   7
   0 -12  12 761.346 89.5465   8
   0  12 -13 159.657 74.4297   6
   0 -12  13 222.341 73.9457   4
   0 -12 -13 253.282 83.0514   2
   0  12 -13 211.229 74.3641  11
   0  12  13 266.127 78.2793   9
   0 -12 -13 254.654 80.4185   8
   0  12  13 256.181 58.2332   7
   0 -12  13 226.042 52.0972   8
   0  12 -13 201.995 82.6273   7
   0 -12  14 1326.95 146.523   4
   0  12 -14 1204.04 161.423   6
   0 -12 -14 1484.78 172.295   2
   0  12 -14 1232.07 153.484  11
   0  12  14 1443.24 160.913   9
   0  12  14 1358.01 128.115   7
   0 -12  14 1433.76 116.458   8
   0 -12 -14 1399.57 152.018   8
   0  12 -15 667.626 130.942   6
   0 -12  15 661.933 108.880   4
   0 -12 -15 786.619 134.209   2
   0  12  15 815.737 117.433   9
   0  12 -15 781.809 128.456  11
   0 -12 -15 616.799 105.850   8
   0  12  15 806.709 100.204   7
   0 -12  16-20.8167 44.4524   4
   0  12 -16 49.3441 60.7090   6
   0 -12 -16-23.2604 56.9954   2
   0  12 -16 35.2985 53.5892  11
   0  12  16 36.9062 63.6411   9
   0 -12 -16 87.3956 55.1884   8
   0 -12  17 548.852 99.4498   4
   0  12 -17 524.022 121.597   6
   0 -12 -17 575.458 115.624   2
   0 -12 -17 546.053 105.787  10
   0  12  17 733.088 129.721   9
   0  12 -17 545.175 117.047  11
   0 -12 -17 520.915 96.2861   8
   0 -12  18 127.903 63.2430   4
   0  12 -18 12.5155 51.2976   6
   0 -12 -18 118.511 78.2191   2
   0 -12 -18 22.6880 46.3896  10
   0  12 -18 72.5785 59.4668  11
   0  12  18 60.3227 63.8774   9
   0 -12 -18 115.800 55.9458   8
   0  12 -19 10.7758 55.5389   6
   0 -12  19 2.86600 42.1169   4
   0 -12 -19-74.9837 67.8478   2
   0  12 -19 37.7869 67.1039  11
   0  12  19 25.9135 62.3427   9
   0 -12 -19-89.0960 61.2122  10
   0 -12 -19-101.022 59.8762   8
   0 -12  20 45.3144 44.5983   4
   0  12 -20-25.9252 57.3669   6
   0  12 -20 2.02338 48.0963  11
   0  12  20 51.0237 55.8313   9
   0 -12 -20 39.4353 59.6817  10
   0 -12 -20 18.4453 71.8376   2
   0 -12  21-28.2635 43.8901   4
   0  12 -21-115.128 80.5171   6
   0  12  21-70.2073 62.6337   9
   0  12 -21-0.35191 65.4033  11
   0 -12 -21 26.2439 65.5410   2
   0 -12  22 442.914 101.990   4
   0  12 -22 296.263 99.3633   6
   0  12  22 71.8172 61.0448   9
   0  12 -22 277.141 102.845  11
   0 -12 -22 306.637 105.169   2
   0  12 -23 96.4053 74.1061   6
   0  12 -23-110.628 91.7569  11
   0  12  23 29.3445 64.7184   9
   0 -12 -23-44.2256 59.9075   2
   0  12 -24 139.195 94.9481   6
   0  13   0-75.8805 55.9827   1
   0 -13   0 12.9930 22.4380   2
   0  13   0-4.89571 18.2330   3
   0  13   0 8.71115 31.6003   5
   0  13   0 31.2787 47.3070   7
   0 -13   0 7.72481 45.8796   8
   0  13  -1 155.669 60.9108   1
   0 -13   1 136.411 35.5140   2
   0  13  -1 145.565 32.2596   3
   0  13   1 90.5512 50.6392   1
   0 -13  -1 85.4438 36.2092   2
   0  13   1 136.393 47.6927   5
   0  13  -1 76.2070 41.0095   5
   0  13   1 131.974 56.7263   7
   0 -13  -1 119.116 62.2148   8
   0  13  -1 76.1852 49.5705   7
   0 -13   1 119.067 62.6506   8
   0  13  -2 979.543 120.608   1
   0 -13   2 1062.83 71.4690   2
   0  13   2 859.394 113.402   1
   0 -13  -2 874.516 90.2335   2
   0  13  -2 954.009 106.607   5
   0  13  -2 1012.73 69.1880   3
   0  13   2 1081.39 98.8605   5
   0  13   2 911.029 111.671   7
   0  13  -2 1079.63 126.241   7
   0 -13   2 926.259 115.183   8
   0 -13  -2 1074.60 128.013   8
   0  13  -3 89.2909 48.7497   1
   0 -13  -3 220.050 55.4346   2
   0  13   3 75.9030 38.7883   1
   0 -13   3 161.405 26.0254   2
   0  13   3 117.058 35.0342   5
   0  13  -3 178.472 28.9899   3
   0  13  -3 111.457 48.8033   5
   0 -13  -3 200.406 73.8668   8
   0  13   3 181.326 58.0025   7
   0 -13   3 126.745 55.1413   8
   0  13  -3 177.789 63.8154   7
   0 -13  -4 33.5465 29.9501   2
   0  13   4-8.00694 50.4160   1
   0  13  -4 0.47794 44.5405   1
   0  13  -4-48.9476 47.0950   5
   0  13   4 23.0499 25.1544   5
   0  13  -4-20.7386 49.9773   7
   0  13   4 52.0559 40.3593   7
   0 -13   4 21.1126 46.9696   8
   0 -13  -4 56.1663 50.4855   8
   0  13  -5 1.75850 45.6073   1
   0 -13  -5-15.2553 36.3899   2
   0  13  -5 10.7455 36.7323   5
   0  13   5 17.6793 24.9833   5
   0  13   5 9.47435 32.0427   7
   0 -13  -5-48.0433 60.6173   8
   0 -13   5 24.3723 42.5279   8
   0  13  -5-12.8422 50.9040   7
   0 -13  -6 14.5599 38.9139   2
   0  13  -6-26.1406 53.9372   1
   0  13   6 61.4775 24.3187   5
   0  13  -6 35.6225 35.7023   5
   0 -13  -6 68.4971 47.4000   8
   0  13   6 44.1074 40.6638   7
   0  13  -6 76.3528 57.2696   7
   0 -13   6 121.746 58.6218   8
   0 -13  -7-28.4656 42.6802   2
   0  13  -7 11.5885 36.8141   5
   0  13   7 28.9910 18.3490   5
   0 -13   7 115.810 53.6570   8
   0 -13  -7 103.177 59.8257   8
   0  13  -7 37.6883 50.1279   7
   0  13   7-1.45819 30.2671   7
   0  13  -8 33.8682 45.3264   5
   0 -13  -8 16.2701 43.4596   2
   0  13   8 25.2127 42.0249   9
   0  13   8-2.26690 30.7686   7
   0  13  -8-75.3014 60.5038   7
   0 -13   8-3.25192 33.9264   8
   0 -13  -8 53.9344 55.2095   8
   0 -13  -9 95.8513 56.5281   2
   0  13  -9 39.2611 46.0630  11
   0  13   9 121.426 55.5489   9
   0 -13  -9 56.8704 55.2084   8
   0  13   9 47.0991 39.6812   7
   0 -13   9 71.5265 45.9014   8
   0  13  -9 49.4056 50.7632   7
   0 -13  10 584.074 96.0254   4
   0 -13 -10 517.664 98.1419   2
   0  13 -10 667.585 118.055  11
   0  13  10 694.963 103.008   9
   0 -13  10 914.714 107.580   8
   0  13 -10 566.645 108.823   7
   0 -13 -10 680.009 113.026   8
   0  13  10 726.002 98.6841   7
   0 -13  11 163.180 61.0451   4
   0 -13 -11 239.459 75.3153   2
   0  13  11 252.263 70.9157   9
   0  13 -11 223.982 72.8700  11
   0  13  11 351.030 70.6022   7
   0  13 -11 134.994 63.0330   7
   0 -13  11 248.253 64.2144   8
   0 -13 -11 245.470 80.2957   8
   0  13 -12 28.3390 64.4110   6
   0 -13  12 69.8987 40.6447   4
   0 -13 -12 39.9267 53.8745   2
   0  13  12 83.3213 50.6442   9
   0  13 -12 48.8590 55.2879  11
   0  13 -12 12.2277 45.1821   7
   0 -13  12 107.514 41.9701   8
   0 -13 -12 73.2046 49.6852   8
   0  13  12 52.4937 43.9304   7
   0  13 -13 298.552 102.972   6
   0 -13  13 179.956 67.9382   4
   0 -13 -13 290.563 87.3565   2
   0  13 -13 207.661 75.4861  11
   0  13  13 137.571 58.8968   9
   0 -13  13 304.186 62.8756   8
   0 -13 -13 213.228 75.6459   8
   0  13  13 172.087 50.7139   7
   0  13 -13 259.218 85.7639   7
   0  13 -14 120.239 63.6134   6
   0 -13  14 135.585 60.4133   4
   0 -13 -14 135.739 60.3098   2
   0  13 -14 56.5760 54.5438  11
   0  13  14 126.868 59.1389   9
   0  13  14 105.240 43.2093   7
   0 -13 -14 173.185 66.0904   8
   0 -13  15 10.7528 37.6295   4
   0  13 -15 24.3681 53.7738   6
   0 -13 -15 62.1512 56.2952   2
   0  13 -15 30.1132 51.1758  11
   0  13  15 24.6681 51.8551   9
   0 -13 -15 27.5931 56.2079   8
   0  13 -16 85.3768 77.5571   6
   0 -13  16 186.208 65.9647   4
   0 -13 -16 91.7419 66.2971   2
   0  13  16 94.1634 70.2033   9
   0  13 -16 88.2513 61.9570  11
   0 -13 -16 222.693 76.3173   8
   0  13 -17 449.005 115.796   6
   0 -13  17 367.459 84.7514   4
   0 -13 -17 361.627 105.769   2
   0  13 -17 264.205 89.7269  11
   0  13  17 241.177 80.3972   9
   0 -13 -17 261.825 78.7160   8
   0 -13  18 107.821 50.6778   4
   0  13 -18 191.859 81.0655   6
   0 -13 -18 80.4536 70.4442   2
   0  13 -18 62.6469 59.4214  11
   0 -13 -18 90.3795 62.5194  10
   0  13  18 30.9627 57.1946   9
   0 -13 -18 80.9278 54.1783   8
   0  13 -19 383.692 113.813   6
   0 -13  19 301.671 80.5926   4
   0 -13 -19 265.372 98.9954   2
   0  13 -19 225.563 80.6600  11
   0 -13 -19 185.441 70.3954  10
   0  13  19 240.937 94.1902   9
   0 -13 -19 321.088 83.6994   8
   0  13 -20 124.321 95.6757   6
   0 -13  20-7.24534 41.5203   4
   0 -13 -20 106.554 68.2679  10
   0  13  20 150.475 84.3782   9
   0  13 -20-22.3031 71.9578  11
   0 -13 -20 147.772 81.3938   2
   0 -13  21 222.887 72.5505   4
   0  13 -21 285.941 105.778   6
   0  13 -21 304.265 96.7607  11
   0  13  21 238.715 93.2488   9
   0 -13 -21 347.777 116.227   2
   0  13 -22 14.3218 57.0006   6
   0  13 -22 131.000 88.2537  11
   0  13  22 137.560 74.4066   9
   0 -13 -22 188.538 93.5542   2
   0  13 -23 136.141 77.3538   6
   0 -14   0-3.67585 22.5656   2
   0  14   0-28.8980 49.2475   1
   0  14   0 8.09329 17.6857   3
   0  14   0-7.05041 27.9155   5
   0  14   0 5.43117 45.1072   7
   0 -14   0-4.66590 48.5524   8
   0 -14   1 229.595 41.7374   2
   0 -14  -1 149.191 39.6081   2
   0  14  -1 149.234 57.5419   1
   0  14   1 173.124 68.7632   1
   0  14  -1 207.453 35.6487   3
   0  14   1 160.181 46.9428   5
   0  14  -1 169.080 46.6960   5
   0  14   1 214.858 69.9523   7
   0  14  -1 169.782 55.6631   7
   0 -14   1 232.291 63.9409   8
   0 -14  -1 98.5946 54.9505   8
   0  14  -2 2.25778 41.2044   1
   0  14   2 40.7592 45.7705   1
   0 -14  -2 68.6855 37.4308   2
   0 -14   2 61.5497 21.6251   2
   0  14  -2 40.2310 40.8916   5
   0  14   2 19.0849 29.8945   5
   0 -14   2 54.2394 58.2506   8
   0  14  -2 55.0998 46.9117   7
   0  14   2 83.7387 48.9914   7
   0 -14  -2 26.3791 53.3040   8
   0  14   3 12.0840 47.0325   1
   0  14  -3-4.33977 40.7452   1
   0 -14  -3-11.3576 28.8926   2
   0  14  -3 11.7873 36.5120   5
   0  14   3-13.3589 25.3991   5
   0 -14  -3-12.8276 41.7454   8
   0 -14   3-0.29906 45.7782   8
   0  14  -3 37.3789 48.7933   7
   0  14   3 27.2359 38.5617   7
   0 -14  -4 66.5134 40.2674   2
   0  14  -4 25.6931 36.6213   1
   0  14   4 73.8073 62.9557   1
   0  14  -4 95.6088 50.7838   5
   0  14   4 45.5544 24.3845   5
   0 -14  -4 82.4017 57.6345   8
   0  14  -4-0.21852 53.6231   7
   0 -14   4 95.2399 47.8859   8
   0  14   4 34.2600 46.1680   7
   0  14   5 277.611 86.4979   1
   0 -14  -5 281.120 69.1972   2
   0  14  -5 296.179 73.1503   1
   0  14  -5 395.648 89.0628   5
   0  14   5 344.080 53.2854   5
   0 -14  -5 249.742 76.6420   8
   0  14  -5 245.079 80.6171   7
   0 -14   5 265.706 69.7683   8
   0  14   5 297.707 71.6200   7
   0 -14  -6 82.3074 52.5349   2
   0  14  -6-72.0412 60.6105   5
   0  14   6 20.4443 19.0237   5
   0 -14   6-23.2064 39.4281   8
   0 -14  -6-17.4991 59.4710   8
   0  14   6-46.4172 43.1573   7
   0  14  -6-39.0073 53.0586   7
   0 -14  -7 22.8822 38.7414   2
   0  14  -7 17.1016 45.1666   5
   0 -14  -7 17.2017 41.7659   8
   0 -14   7-2.11740 44.3786   8
   0  14   7-26.4612 40.3005   7
   0  14  -7-0.97665 42.9776   7
   0 -14  -8 44.0753 45.5689   2
   0 -14  -8 126.704 68.4156   8
   0  14  -8 19.6983 45.8903   7
   0  14   8 43.4720 40.4103   7
   0 -14   8 106.685 53.3331   8
   0 -14  -9 1589.45 163.942   2
   0  14   9 1553.82 145.196   7
   0 -14  -9 1566.26 167.652   8
   0  14  -9 1362.26 163.976   7
   0 -14   9 1545.25 147.562   8
   0 -14  10 263.290 71.8502   4
   0 -14 -10 389.595 85.8218   2
   0  14  10 415.665 91.3228   9
   0  14  10 393.062 79.0181   7
   0 -14 -10 366.996 91.0503   8
   0 -14  10 378.943 75.2560   8
   0  14 -10 414.807 102.364   7
   0 -14  11 125.068 61.5443   4
   0 -14 -11 92.6343 56.8359   2
   0  14  11 118.006 53.4497   9
   0  14 -11 26.6530 44.4421  11
   0 -14 -11 97.9569 58.5833   8
   0  14  11 173.254 61.0990   7
   0 -14  11 135.355 52.2223   8
   0  14 -11 142.936 72.0132   7
   0 -14  12 8.11783 40.9628   4
   0 -14 -12-44.7261 49.4143   2
   0  14  12 27.1879 41.5507   9
   0  14 -12-102.912 75.7672  11
   0 -14  12 29.5476 29.9782   8
   0 -14 -12-53.9978 57.6485   8
   0  14  12 16.0783 38.8596   7
   0  14 -12-36.0552 66.1046   7
   0 -14  13 33.5988 48.8439   4
   0 -14 -13 23.6245 58.4240   2
   0  14 -13 33.2447 55.7742  11
   0  14  13 27.7331 49.2165   9
   0  14 -13 113.172 66.7578   7
   0 -14  13 34.6633 35.2217   8
   0 -14 -13 109.890 57.8261   8
   0 -14  14-12.2221 35.6321   4
   0 -14 -14 113.399 72.3016   2
   0  14  14-19.0181 53.6218   9
   0  14 -14-39.7628 58.0096  11
   0 -14 -14 57.1808 57.2988   8
   0  14 -15 338.092 96.5668   6
   0 -14  15 307.183 80.2521   4
   0 -14 -15 261.789 95.6388   2
   0  14  15 311.583 85.0964   9
   0  14 -15 150.277 67.6060  11
   0 -14 -15 298.162 85.6005   8
   0  14 -16 57.7642 79.1704   6
   0 -14  16 106.038 64.1856   4
   0 -14 -16 25.7959 59.2087   2
   0  14  16 23.9577 53.7914   9
   0  14 -16-47.3908 62.9417  11
   0 -14 -16-25.2650 57.0584   8
   0 -14  17 1062.79 142.561   4
   0  14 -17 1082.41 170.982   6
   0 -14 -17 1224.03 175.395   2
   0  14 -17 1121.14 164.299  11
   0  14  17 1216.47 161.909   9
   0 -14 -17 997.970 146.281   8
   0  14 -18 44.1696 66.8572   6
   0 -14  18 80.3854 59.8856   4
   0 -14 -18 32.0351 75.6599   2
   0  14  18 90.2776 66.7491   9
   0 -14 -18 19.7308 52.6824  10
   0  14 -18 30.1110 49.4858  11
   0 -14 -18 31.7464 58.1674   8
   0  14 -19 124.692 88.2378   6
   0 -14  19 237.346 75.9823   4
   0 -14 -19 196.123 97.6948   2
   0  14 -19 384.447 112.704  11
   0  14  19 328.289 94.7217   9
   0 -14 -19 207.682 81.4342  10
   0 -14 -19 388.400 96.9847   8
   0  14 -20-21.9885 71.5498   6
   0 -14  20-102.249 61.4400   4
   0 -14 -20 13.0199 46.0361  10
   0  14 -20-180.873 85.4341  11
   0  14  20-35.6370 55.5817   9
   0 -14 -20-32.4857 77.6800   2
   0  14 -21 167.994 88.5904   6
   0 -14 -21-30.2482 61.1185   2
   0  14 -21 23.2893 61.4386  11
   0  14  21-45.8242 62.9339   9
   0  15   0-96.6362 66.2219   1
   0 -15   0 22.2726 24.2594   2
   0  15   0-19.6374 32.3688   5
   0  15   0-1.18677 42.4877   7
   0 -15   0-95.3599 71.5747   8
   0  15  -1 83.2309 61.1395   1
   0 -15  -1 32.5871 25.2366   2
   0  15   1 57.2909 56.4339   1
   0  15  -1 35.9713 39.6499   5
   0  15   1-14.9852 35.1969   5
   0 -15  -1 5.73826 49.3087   8
   0 -15   1-77.2440 69.0706   8
   0  15   1 50.5499 49.6327   7
   0  15  -1 51.6667 55.0865   7
   0 -15  -2 338.985 62.2794   2
   0  15  -2 285.478 77.5462   1
   0  15   2 279.996 80.1956   1
   0  15   2 399.962 70.2596   5
   0  15  -2 342.659 76.6546   5
   0 -15  -2 360.678 86.1231   8
   0 -15   2 233.681 77.6225   8
   0  15   2 368.229 84.6859   7
   0  15  -2 378.000 87.1516   7
   0  15   3 613.422 111.033   1
   0 -15  -3 537.760 79.8543   2
   0  15  -3 523.422 102.664   1
   0  15  -3 483.577 86.5325   5
   0  15   3 535.994 73.9783   5
   0  15  -3 449.531 97.4134   7
   0  15   3 525.942 96.3432   7
   0 -15   3 450.634 91.2077   8
   0 -15  -3 611.327 113.684   8
   0  15  -4 68.0118 53.8543   1
   0 -15  -4 148.738 50.1845   2
   0  15   4 58.1754 53.9054   1
   0  15  -4 55.0837 49.3148   5
   0  15   4 52.8572 29.7157   5
   0 -15  -4 167.416 63.6897   8
   0  15  -4 162.222 68.1561   7
   0  15   4 41.2049 45.9642   7
   0 -15   4 156.269 60.6467   8
   0  15   5 317.215 79.8733   1
   0 -15  -5 297.165 70.3903   2
   0  15  -5 319.047 82.5934   1
   0  15  -5 198.336 63.5520   5
   0 -15   5 361.887 86.0406   8
   0  15   5 420.967 94.7413   7
   0  15  -5 209.710 70.6095   7
   0 -15  -5 358.133 88.6727   8
   0  15   6 539.239 103.913   1
   0 -15  -6 622.568 98.1819   2
   0  15  -6 730.172 125.375   7
   0 -15  -6 567.513 108.861   8
   0 -15   6 568.603 100.852   8
   0  15   6 726.437 105.458   7
   0 -15  -7 235.860 70.6506   2
   0  15   7 171.158 55.9935   7
   0 -15   7 344.676 85.2659   8
   0 -15  -7 437.085 105.274   8
   0  15  -7 225.388 70.7515   7
   0 -15  -8 72.9918 53.3982   2
   0 -15   8 93.4620 50.4430   8
   0  15   8 71.1299 42.5387   7
   0 -15  -8 77.6255 66.5023   8
   0  15  -8-53.5935 58.7892   7
   0 -15  -9 367.910 87.2673   2
   0 -15  -9 364.568 95.3295   8
   0  15  -9 377.596 96.3882   7
   0 -15   9 390.010 85.5429   8
   0  15   9 337.192 75.3713   7
   0 -15 -10 15.7352 54.3304   2
   0 -15  10 10.9265 49.6216   4
   0 -15  10 36.1424 48.8553   8
   0  15 -10-67.7228 73.1630   7
   0 -15 -10 32.8250 50.6925   8
   0  15  10-36.4408 34.2020   7
   0 -15 -11 439.936 100.749   2
   0 -15  11 554.034 107.861   4
   0  15  11 456.799 82.7447   7
   0 -15 -11 604.913 115.300   8
   0 -15  11 528.250 94.7607   8
   0  15 -11 17.4405 103.826   7
   0 -15  12 70.6179 51.7891   4
   0 -15 -12 216.559 82.1335   2
   0  15  12 229.441 72.2385   9
   0  15 -12 240.453 85.8333   7
   0 -15 -12 75.1756 57.2115   8
   0 -15  12 119.410 45.4913   8
   0 -15  13 108.752 51.2341   4
   0 -15 -13 50.5300 59.4738   2
   0  15 -13 68.8092 69.6284  11
   0  15  13 110.202 59.4610   9
   0  15 -13 107.457 68.3989   7
   0 -15 -13 128.996 76.0323   8
   0 -15  14 5.37193 42.9472   4
   0 -15 -14-88.8372 63.9423   2
   0  15 -14 21.6150 44.3708  11
   0 -15 -14-66.4730 63.7085   8
   0 -15  15 180.686 73.2750   4
   0 -15 -15 21.6780 68.5694   2
   0  15 -15 43.3511 60.6413  11
   0  15  15 104.745 61.9014   9
   0 -15 -15 111.271 64.1655   8
   0 -15  16 112.497 59.6330   4
   0 -15 -16 163.114 81.2078   2
   0  15  16 110.313 65.8651   9
   0  15 -16 19.0566 53.9144  11
   0 -15 -16 41.7066 48.5629   8
   0 -15  17 16.3127 40.2042   4
   0 -15 -17 160.008 83.6875   2
   0  15  17 76.1799 56.1707   9
   0  15 -17 77.0805 61.9302  11
   0 -15 -17 52.3505 57.9442   8
   0 -15  18-18.6670 42.0390   4
   0 -15 -18 111.194 76.1251   2
   0 -15 -18-66.0687 76.0269  10
   0  15 -18 7.68238 61.3021  11
   0  15  18 38.0185 57.1408   9
   0 -15 -18 18.1906 47.8351   8
   0 -15  19 5.58672 38.8200   4
   0 -15 -19 95.1115 65.9871   2
   0  15  19 70.8839 68.3086   9
   0 -15 -19-97.4617 77.2601  10
   0  15 -19-129.104 97.6367  11
   0 -15 -19 138.778 68.6642   8
   0 -15 -20 179.398 97.3698   2
   0  15  20-5.08307 67.0021   9
   0  15 -20-35.3537 61.7725  11
   0 -15 -20 51.3925 61.1658  10
   0  15  21 26.3831 57.0841   9
   0  16   0 178.236 73.2713   1
   0  16   0 252.765 59.2341   5
   0  16   0 275.791 79.1252   7
   0 -16   0 341.427 89.6842   8
   0  16   1 45.2082 58.2598   1
   0  16  -1 4.52825 44.3491   1
   0  16  -1 4.05538 33.8028   5
   0 -16  -1-83.0074 64.5149   8
   0  16   1-14.2240 38.3688   7
   0 -16   1-2.71250 54.3510   8
   0  16  -1 76.1243 55.5615   7
   0  16   2 40.1300 62.2007   1
   0 -16  -2 50.8178 35.1200   2
   0  16  -2 19.0261 52.9332   1
   0  16  -2 34.5983 56.3079   7
   0  16   2 1.57201 42.2102   7
   0 -16  -2-102.510 68.1457   8
   0 -16   2-8.24599 60.1116   8
   0  16   3 371.674 95.9475   1
   0  16  -3 413.480 103.166   1
   0 -16  -3 295.927 59.0876   2
   0  16  -3 303.471 89.8992   7
   0 -16   3 387.667 94.8143   8
   0  16   3 370.671 82.2058   7
   0 -16  -3 338.706 97.1687   8
   0 -16  -4 77.8302 41.1942   2
   0  16   4 66.0500 61.6162   1
   0  16  -4 104.371 50.7782   1
   0 -16   4 36.5872 55.0491   8
   0  16   4 173.860 62.7393   7
   0 -16  -4 104.820 74.5629   8
   0  16  -4 62.4111 50.3861   7
   0 -16  -5 439.026 83.5359   2
   0  16  -5 315.019 92.5083   1
   0  16   5 455.138 100.930   1
   0  16  -5 445.495 101.978   7
   0  16   5 485.297 94.2745   7
   0 -16   5 529.440 105.209   8
   0 -16  -5 517.393 105.917   8
   0  16   6 22.8013 63.4409   1
   0 -16  -6-20.5541 42.8929   2
   0  16   6-34.1192 35.5479   7
   0 -16  -6 18.8403 62.1046   8
   0  16  -6-2.74845 45.8048   7
   0 -16   6 46.9446 51.6971   8
   0 -16  -7 34.8735 51.6677   2
   0  16   7 83.5147 70.1445   1
   0 -16  -7 90.3561 69.5866   8
   0  16   7 25.3450 32.3216   7
   0 -16   7-22.4677 43.6150   8
   0  16  -7 100.250 62.5898   7
   0  16   8 82.3353 64.5526   1
   0 -16  -8 123.222 50.8828   2
   0 -16  -8 133.771 77.6843   8
   0  16   8 173.225 64.9440   7
   0 -16   8 202.242 73.9545   8
   0  16  -8 203.780 84.7759   7
   0 -16  -9 686.586 116.703   2
   0  16  -9 678.928 127.108   7
   0 -16  -9 813.422 135.091   8
   0  16   9 628.727 103.632   7
   0 -16   9 654.475 104.783   8
   0 -16 -10 86.1378 62.9588   2
   0 -16  10 10.8720 46.8561   4
   0  16 -10 117.616 72.0749   7
   0 -16 -10-17.6460 59.9585   8
   0 -16  10 144.902 63.6705   8
   0 -16 -11 31.9126 58.4896   2
   0 -16  11 54.9276 57.3216   4
   0 -16 -11 15.7864 50.6667   8
   0  16 -11 119.642 98.0086   7
   0 -16  11-14.0889 41.1734   8
   0 -16 -12-22.8635 58.1595   2
   0 -16  12-16.5705 43.2747   4
   0  16 -12-64.3273 63.9515   7
   0 -16  12-14.0887 35.3468   8
   0 -16 -12 0.14973 62.8910   8
   0 -16 -13-29.3028 67.5796   2
   0 -16  13 62.1772 55.8113   4
   0  16 -13-38.0682 64.9470   7
   0 -16 -13 14.9040 57.4275   8
   0 -16 -14 128.796 68.6309   2
   0 -16  14 80.3802 50.9225   4
   0 -16 -14 176.273 78.2300   8
   0 -16  15 13.3204 47.7311   4
   0 -16 -15 1.31550 58.4772   2
   0  16  15-20.7627 54.2026   9
   0  16 -15-47.4745 62.3696  11
   0 -16 -15 40.9573 71.8103   8
   0 -16  16 363.544 95.9006   4
   0 -16 -16 197.366 83.7245   2
   0  16  16 363.519 96.4483   9
   0  16 -16 258.363 87.2849  11
   0 -16 -16 398.458 110.291   8
   0 -16  17 45.2352 62.0845   4
   0 -16 -17-93.4931 74.1956   2
   0  16  17 47.2185 65.9586   9
   0  16 -17 34.7113 66.0099  11
   0 -16 -17 0.93623 50.4603   8
   0 -16  18-2.47045 47.3564   4
   0 -16 -18-64.1457 64.0866   2
   0  16 -18 11.9493 59.1092  11
   0 -16 -18-16.6179 59.1355  10
   0  16  18-8.44641 54.1291   9
   0 -16 -18 27.0549 48.1857   8
   0  16  19-0.33360 46.0429   9
   0 -16 -19-47.1334 64.7091  10
   0 -16 -19-26.1413 55.4974   8
   0  17   0 19.1716 53.2343   1
   0 -17   0-26.3732 53.9317   8
   0  17   0 10.5824 43.9099   7
   0  17   1 254.183 78.5896   1
   0  17  -1 200.109 74.6060   1
   0 -17   1 230.929 82.8860   8
   0  17   1 226.828 73.0174   7
   0 -17  -1 189.771 84.8925   8
   0  17  -1 217.362 77.6282   7
   0  17   2 574.720 115.557   1
   0  17  -2 591.752 112.685   1
   0  17  -2 590.665 112.914   7
   0  17   2 589.843 106.246   7
   0 -17   2 701.358 126.741   8
   0 -17  -2 563.215 111.992   8
   0  17   3 76.1998 69.0404   1
   0  17  -3 172.298 79.4919   1
   0 -17  -3 88.0554 60.9734   8
   0  17  -3-29.1258 50.1639   7
   0 -17   3-31.2781 65.4961   8
   0  17   3 2.38594 42.8437   7
   0  17  -4 39.2144 64.5924   1
   0  17   4 32.2620 55.5299   1
   0 -17   4 105.247 70.1285   8
   0  17   4 38.4472 43.6900   7
   0  17  -4-10.8817 56.7626   7
   0 -17  -4 95.8066 70.2769   8
   0  17  -5 335.465 100.808   1
   0 -17  -5 329.121 74.4560   2
   0  17   5 363.441 100.655   1
   0 -17  -5 271.402 88.3409   8
   0  17  -5 260.957 91.9827   7
   0 -17   5 411.531 99.6904   8
   0  17   5 313.765 83.3042   7
   0  17   6 482.243 112.593   1
   0 -17  -6 446.785 84.3862   2
   0  17  -6 604.197 123.164   7
   0 -17   6 469.160 98.1379   8
   0 -17  -6 481.161 112.970   8
   0  17   6 627.958 105.316   7
   0 -17  -7 15.5308 37.0296   2
   0  17   7-5.48867 48.6664   1
   0 -17   7-2.06179 45.5389   8
   0 -17  -7 90.8311 70.8154   8
   0  17  -7 156.998 75.8485   7
   0  17   7 76.5180 51.6457   7
   0 -17  -8 22.7319 47.4963   2
   0  17   8 126.110 73.7332   1
   0  17  -8-24.1548 54.8122   7
   0  17   8 53.0604 49.9674   7
   0 -17  -8-7.41004 51.5404   8
   0 -17   8 58.4371 50.3652   8
   0 -17  -9 264.027 70.4445   2
   0  17   9 208.478 85.7629   1
   0 -17   9 313.175 86.1889   8
   0  17  -9 261.201 100.526   7
   0 -17  -9 237.713 88.7441   8
   0 -17 -10 430.230 100.353   2
   0  17  10 331.788 96.8873   1
   0 -17  10 268.473 79.4018   4
   0 -17  10 212.426 66.9710   8
   0  17 -10 360.494 109.538   7
   0 -17 -10 341.799 104.969   8
   0 -17 -11 64.2922 53.4572   2
   0 -17  11 49.9210 58.6885   4
   0 -17 -11 49.4986 70.0887   8
   0 -17  11 33.7367 50.0531   8
   0  17 -11 124.228 67.1755   7
   0 -17 -12-1.47282 59.3767   2
   0 -17  12 112.077 60.6893   4
   0  17 -12 63.4492 62.7240   7
   0 -17  12 80.9165 55.2504   8
   0 -17 -12 227.505 92.1499   8
   0 -17 -13-5.57649 52.0246   2
   0 -17  13 35.7472 49.7773   4
   0 -17 -13 143.545 75.8401   8
   0  17 -13 52.0975 60.9687   7
   0 -17 -14 50.1169 59.6863   2
   0 -17  14-47.6026 51.0913   4
   0 -17 -14-17.6507 57.0568   8
   0 -17 -15 75.7198 70.2727   2
   0 -17  15 148.207 64.8504   4
   0 -17 -15 163.927 80.6692   8
   0 -17 -16 3.92576 63.3358   2
   0 -17  16 66.2587 49.8384   4
   0 -17 -16-66.0502 77.6706   8
   0 -17 -17-0.56544 46.1966   2
   0 -17  17 4.13697 32.8773   4
   0 -17 -17-53.2850 64.3742   8
   0 -17 -18 302.244 110.574  10
   0 -17 -18-13.4961 57.5004   8
   0  18   0 469.201 107.084   1
   0 -18   0 502.932 119.179   8
   0  18   0 602.672 115.617   7
   0  18   1 2.31380 63.4636   1
   0  18  -1 79.8788 69.3254   1
   0 -18  -1 144.691 82.3539   8
   0  18   1 20.7162 43.7009   7
   0 -18   1 60.6935 64.9483   8
   0  18  -1-62.8275 57.1156   7
   0  18  -2 166.118 83.1944   1
   0  18   2 153.164 70.6559   1
   0 -18  -2 232.899 95.9272   8
   0 -18   2 182.646 71.3946   8
   0  18  -2 122.393 60.2442   7
   0  18   2 181.524 71.8579   7
   0  18   3 79.3689 65.5255   1
   0  18  -3 183.950 85.8190   1
   0  18  -3 162.736 78.1114   7
   0  18   3 85.4385 60.5209   7
   0 -18  -3 172.543 88.4472   8
   0 -18   3 63.3170 58.9153   8
   0  18  -4-26.4324 53.3154   1
   0  18   4 9.36344 56.6117   1
   0  18  -4-17.0263 63.4226   7
   0 -18   4-34.2513 59.7068   8
   0 -18  -4 17.8996 60.7710   8
   0  18   4-97.9171 62.1090   7
   0  18   5-15.5318 51.3869   1
   0 -18  -5-43.6212 57.6295   8
   0  18  -5-8.73009 51.3362   7
   0 -18   5 10.7456 57.2502   8
   0  18   5 85.0234 62.1439   7
   0  18   6-37.6702 48.2729   1
   0 -18   6-124.319 79.0735   8
   0  18   6-13.4142 35.6755   7
   0  18  -6 45.3123 58.0525   7
   0 -18  -6-157.766 86.2340   8
   0 -18  -7 92.2314 44.4844   2
   0  18   7 117.537 73.8402   1
   0  18  -7 198.937 86.6580   7
   0 -18  -7 264.341 90.2342   8
   0 -18   7 107.233 69.4143   8
   0  18   8 136.552 70.0206   1
   0 -18  -8 348.356 89.5699   2
   0 -18   8 286.421 81.9915   8
   0 -18  -8 161.431 74.8318   8
   0  18  -8 190.868 82.8112   7
   0 -18  -9 571.587 113.194   2
   0  18   9 465.995 115.447   1
   0 -18  -9 517.327 124.249   8
   0 -18   9 523.081 111.119   8
   0  18  -9 613.367 130.869   7
   0  18  10 357.212 106.409   1
   0 -18 -10 170.045 71.6829   2
   0 -18  10 311.897 88.5170   4
   0 -18  10 345.860 96.9766   8
   0  18 -10 344.955 113.179   7
   0 -18 -10 386.484 107.609   8
   0 -18 -11 21.0421 54.8003   2
   0  18  11 102.231 83.2823   1
   0 -18  11-58.9652 55.2695   4
   0 -18 -11 13.0363 51.3323   8
   0 -18  11-30.4400 45.4760   8
   0  18 -11-29.0330 52.0397   7
   0  18  12 189.201 92.0110   1
   0 -18 -12 116.379 67.5686   2
   0 -18  12 78.3031 51.5757   4
   0 -18 -12 78.5698 66.4666   8
   0  18 -12 31.0238 59.9612   7
   0 -18 -13 27.5203 50.6524   2
   0 -18  13 11.0655 38.4598   4
   0 -18 -13 92.0087 69.6127   8
   0 -18  14 26.1904 36.2710   4
   0 -18 -14 4.98381 50.7654   8
   0 -18 -15 3.21756 51.7907   2
   0 -18  15-31.3029 42.7091   4
   0 -18 -16-55.0891 67.8856   2
   0 -18  16 5.92367 41.5014   4
   0 -18 -16 120.351 84.5123   8
   0 -18 -17 59.8780 59.0349   8
   0  19   0 31.8649 68.6616   1
   0  19   0-51.6168 48.8930   7
   0 -19   0-92.4006 80.9352   8
   0  19  -1 0.15703 62.3298   1
   0  19   1-15.3097 61.9523   1
   0 -19  -1 61.3822 66.9373   8
   0  19  -1 95.1986 62.0148   7
   0  19   1-52.0704 60.3175   7
   0 -19   1-26.3765 58.4387   8
   0  19  -2 7.89160 62.3521   1
   0  19   2 58.6023 75.3895   1
   0  19   2 61.9774 56.4918   7
   0  19  -2 80.4788 60.6193   7
   0 -19  -2-35.9700 68.4917   8
   0 -19   2-7.83624 51.7634   8
   0  19   3 284.339 93.8088   1
   0  19  -3 421.170 105.974   1
   0 -19  -3 489.706 122.823   8
   0  19  -3 407.343 107.370   7
   0 -19   3 402.089 104.314   8
   0  19   3 462.565 104.012   7
   0  19  -4-27.6823 66.3052   1
   0  19   4-12.5108 61.1828   1
   0 -19  -4 36.0877 72.8203   8
   0  19  -4 61.5221 51.9817   7
   0 -19   4 115.318 65.4116   8
   0  19   4 0.53831 41.7471   7
   0  19   5 29.4212 53.4711   1
   0 -19   5 43.0298 67.0013   8
   0 -19  -5 36.3707 63.3011   8
   0  19  -5 59.9785 71.2668   7
   0  19   6 218.181 88.6005   1
   0  19  -6 113.926 72.7356   7
   0 -19   6 2.40947 58.0208   8
   0 -19  -6 90.8208 69.5586   8
   0  19   7 90.6813 72.3570   1
   0  19  -7 53.6238 59.2710   7
   0 -19  -7-39.5702 66.0931   8
   0 -19   7 25.7461 62.4915   8
   0  19   8 153.920 77.9287   1
   0  19  -8 80.0491 62.9360   7
   0 -19   8-16.9204 61.0292   8
   0 -19  -8 159.111 89.2281   8
   0  19   9 968.076 161.535   1
   0 -19   9 1011.35 152.946   8
   0 -19  -9 1186.43 182.525   8
   0  19  -9 850.902 152.042   7
   0  19  10 59.4645 75.1028   1
   0 -19  10 267.510 91.1964   4
   0  19 -10 173.315 91.6224   7
   0 -19  10 137.151 65.4871   8
   0 -19 -10 286.023 104.916   8
   0  19  11-2.52594 57.2533   1
   0 -19 -11-59.8098 65.3697   2
   0 -19  11 61.7795 67.3324   4
   0  19 -11-25.9403 49.7609   7
   0 -19 -11 2.52869 64.3644   8
   0 -19 -12 19.2609 53.7107   2
   0  19  12 195.933 75.0571   1
   0 -19  12 181.465 82.7132   4
   0 -19 -12-4.04525 66.4642   8
   0  19 -12 275.815 101.958   7
   0 -19 -13 25.7397 57.6825   2
   0 -19  13-4.62317 53.2310   4
   0 -19 -13 120.212 80.6945   8
   0 -19 -14 279.104 97.0738   2
   0 -19  14 270.460 89.3331   4
   0 -19 -15 53.6286 62.1402   2
   0  20   0 95.6026 79.6256   1
   0 -20   0 110.351 68.0911   8
   0  20   0-71.8572 72.0081   7
   0  20   1-51.1108 70.8841   1
   0  20  -1-64.3467 64.5797   1
   0 -20  -1 51.9583 53.9571   8
   0  20   1-12.9824 48.0291   7
   0  20  -1-12.3668 54.6461   7
   0 -20   1 3.27834 69.8944   8
   0  20   2 364.813 115.302   1
   0  20  -2 158.872 79.9013   1
   0 -20   2 64.1638 67.2457   8
   0  20   2 180.746 77.1526   7
   0  20  -2 248.725 87.0529   7
   0 -20  -2 240.058 93.3959   8
   0  20   3 43.7078 64.2139   1
   0  20  -3-80.6514 82.3588   1
   0  20  -3 120.128 76.5696   7
   0 -20   3-54.7931 63.0716   8
   0 -20  -3 82.8902 70.8280   8
   0  20   4 83.1479 62.0219   1
   0 -20   4-141.347 80.5060   8
   0  20  -4 17.3705 46.4358   7
   0 -20  -4 104.653 87.1235   8
   0  20   5-52.3157 57.0903   1
   0 -20   5-69.6242 72.4648   8
   0  20  -5 54.9681 52.8366   7
   0 -20  -5 103.919 78.1947   8
   0  20   6-111.586 77.0337   1
   0 -20   6-24.6874 58.2810   8
   0 -20  -6 15.8301 60.8287   8
   0  20  -6-13.6305 55.5494   7
   0  20   7 46.2629 55.5524   1
   0 -20   7 53.3495 48.6505   8
   0  20  -7 102.893 64.9009   7
   0 -20  -7 109.376 74.6686   8
   0  20   8 62.7247 76.2036   1
   0 -20   8 112.058 66.8060   8
   0 -20  -8-133.195 80.4326   8
   0  20  -8-111.406 88.3217   7
   0  20   9 100.270 67.9311   1
   0 -20   9-17.2008 51.3128   4
   0 -20   9 137.549 72.9143   8
   0  20  -9 229.372 102.330   7
   0 -20  -9 84.2887 72.8562   8
   0 -20  10 1.04421 52.9387   4
   0  20 -10 80.4148 68.3481   7
   0 -20  10 168.696 80.1425   8
   0 -20  11 116.802 69.2617   4
   0 -20  12 222.437 82.4356   4
   0  21   0 3.44358 51.0595   1
   0 -21   0-22.2797 50.3328   8
   0  21   1 23.7749 58.3310   1
   0  21  -1 62.4006 73.0561   1
   0 -21   1 90.5784 74.5114   8
   0 -21  -1 64.5427 67.1309   8
   0  21  -1 150.194 74.7916   7
   0  21  -2-31.3677 54.5459   1
   0  21   2 96.5648 71.1742   1
   0 -21  -2 49.2763 76.1126   8
   0  21  -2-69.7475 67.2916   7
   0 -21   2 113.981 81.5689   8
   0  21  -3-24.9096 73.6254   7
   0 -21   3 125.921 73.3478   8
   0 -21  -3-18.7863 64.4601   8
   0  21  -4 381.884 111.643   7
   0 -21   4 252.051 103.989   8
   0 -21   5 66.1780 56.5898   8
   0  21  -5 205.399 90.0949   7
   0 -21   6 52.3666 65.0826   8
   0  21  -6 176.434 88.5158   7
   0  21  -7-17.0921 51.1171   7
   0 -21   7 146.730 80.8553   8
   0 -21   8 51.8291 58.2735   8
   0 -21   9-56.1839 55.7249   4
  -1   0  29 34.9900 62.4362   4
  -1   0  29-90.7508 75.5895   9
  -1   0  28-15.7793 47.3957   4
   1   0 -28-89.9702 84.8123  11
  -1   0  28-42.3500 54.7097   9
  -1   0  27-36.8910 53.6884   4
   1   0 -27 100.709 68.9640   2
  -1   0  27-24.5177 59.0663   9
  -1   0  26 74.4282 57.9304   4
   1   0 -26-22.5079 56.1008   2
   1   0 -26 210.073 96.5760  11
  -1   0  26-3.77695 61.6261   9
   1   0 -26 187.089 71.8455   6
  -1   0  25-11.8448 51.7826   4
   1   0 -25 34.9682 49.8020   2
   1   0 -25 37.1325 53.6559  11
  -1   0  25 5.64867 64.1014   9
   1   0 -25-58.9717 55.1888   6
  -1   0  24 646.265 115.198   4
   1   0 -24 445.609 89.9027   2
   1   0 -24 637.806 123.988  11
  -1   0  24 646.365 123.292   9
   1   0 -24 493.235 92.6101   6
  -1   0  23 58.0686 58.8540   4
   1   0 -23-0.11694 48.7062   2
  -1   0  23 29.2936 60.0875   9
   1   0 -23-34.6335 67.4848  11
   1   0 -23-35.8934 48.1309   6
  -1   0  22 887.691 127.413   4
   1   0 -22 1121.23 137.145   2
  -1   0  22 1047.54 145.524   9
   1   0 -22 995.962 140.026  11
   1   0 -22 1049.20 129.617   6
  -1   0  21 12.4321 49.5519   4
   1   0 -21-60.3552 48.2082   2
   1   0 -21-67.3069 54.7428  11
  -1   0  21-80.0908 64.6850   9
   1   0 -21 7.60422 38.5772   6
  -1   0  20 371.688 81.2439   4
   1   0 -20 465.253 91.2121   2
   1   0 -20 392.214 90.5535  11
  -1   0  20 414.227 90.0162   9
   1   0 -20 421.626 82.8940   6
  -1   0  19 56.8231 59.7414   4
   1   0 -19 18.1113 41.9734   2
  -1   0  19 1.10636 48.2334   9
   1   0 -19-11.4828 36.7807   6
  -1   0  18 1440.19 139.174   4
   1   0 -18 1276.12 128.208   2
  -1   0  18 1615.73 152.843   9
   1   0 -18 1551.86 135.101   6
  -1   0  17-29.8192 39.2225   4
   1   0 -17 31.3160 44.5907   2
  -1   0  17-1.74657 47.7069   9
   1   0 -17 14.6896 35.9904   6
  -1   0  16 304.359 64.5858   4
   1   0 -16 388.644 75.4565   2
  -1   0  16 404.020 83.8170   9
   1   0 -16 310.052 63.5871   6
  -1   0  15 49.1781 44.3589   4
   1   0 -15-17.6358 36.5872   2
  -1   0  15-17.3500 41.1076   9
   1   0 -15-13.5926 36.5175   6
  -1   0  14-15.2539 31.9034   4
   1   0 -14 24.0798 30.9186   2
  -1   0  14 78.4603 48.5688   9
   1   0 -14-5.13447 28.9782   6
  -1   0  13 29.7563 35.8996   4
   1   0 -13 13.6923 29.2910   2
  -1   0  13 10.2821 33.4273   9
   1   0 -13 47.3616 30.4931   6
  -1   0  12 5292.29 201.144   4
   1   0 -12 5621.48 208.916   2
   1   0 -12 5535.58 177.782  10
  -1   0  12 5688.88 218.875   9
   1   0 -12 5218.82 189.837   6
  -1   0  11 74.2539 38.9928   4
  -1   0  11 43.3276 38.4648   9
   1   0 -11 46.4125 26.2535  10
   1   0 -11 18.1681 29.2881   2
  -1   0  10 29348.4 419.645   4
  -1   0  10 28914.2 447.982   9
   1   0 -10 27122.7 362.895  10
  -1   0  10 30644.5 377.369  10
   1   0 -10 29491.5 441.009   2
  -1   0   9 16.8193 25.2836   4
  -1   0   9-15.1453 20.4417   5
   1   0  -9 6.04618 17.2937  10
  -1   0   9-0.47641 16.2639  10
  -1   0   9-22.2088 28.1967   9
   1   0  -9 56.2711 26.2033   2
  -1   0   8 5415.31 160.579   4
  -1   0   8 5674.74 158.847   5
   1   0  -8 6250.84 169.993   4
   1   0  -8 5273.63 145.838  10
  -1   0   8 5658.48 175.503   9
  -1   0   8 5788.60 151.284  10
   1   0  -8 5603.19 169.438   2
  -1   0   8 6135.63 178.408   2
  -1   0   7 2.77829 17.4163   4
   1   0  -7 41.4986 18.7846   5
  -1   0   7 23.7086 14.9034   5
   1   0  -7 8.26079 14.9469   4
  -1   0   7 10.7666 25.5589   9
   1   0  -7 30.7456 18.2434   9
  -1   0   7 7.36682 12.2927  10
   1   0  -7-5.04361 16.1821  10
  -1   0   7 16.5787 15.8696   2
   1   0  -7-2.86214 17.8435   2
  -1   0   6 5618.87 138.093   4
   1   0  -6 5542.55 133.014   5
  -1   0   6 5780.01 136.892   5
   1   0  -6 6700.57 158.908   4
  -1   0   6 5590.50 149.237   9
  -1   0   6 5613.03 131.013  10
   1   0  -6 5173.76 129.869  10
   1   0  -6 5801.28 152.802   9
  -1   0   6 6100.76 152.233   2
   1   0  -6 5387.05 144.322   2
  -1   0   5 0.75047 12.3832   5
   1   0  -5 14.7581 13.5064   5
  -1   0   5 10.4879 14.1772   4
   1   0  -5 10.0741 11.7512   4
   1   0  -5-11.3866 17.1147  10
  -1   0   5-7.04246 18.6034   9
  -1   0   5 0.17914 11.2545  10
   1   0  -5-16.4862 17.3029   9
  -1   0   5 17.0543 14.4127   2
   1   0  -5-20.4707 17.6943   2
   1   0  -4 766.333 41.3920   5
  -1   0   4 847.866 44.5509   4
   1   0  -4 792.865 41.8021   4
  -1   0   4 688.201 39.2743   5
   1   0  -4 860.660 49.0972   9
   1   0  -4 840.323 45.7784  10
  -1   0   4 843.512 49.7554   9
  -1   0   4 786.767 43.7386  10
  -1   0   4 764.191 46.8398   2
   1   0  -4 770.132 45.3471   2
   1   0  -3 5.62480 9.04702   5
  -1   0   3-4.30266 7.70624   4
   1   0  -3 8.60384 9.07036   4
  -1   0   3 12.0941 9.62918   5
  -1   0   3-7.90535 9.42199   9
   1   0  -3-2.86412 10.4969  10
   1   0  -3 13.5986 9.83728   9
  -1   0   3 4.58997 10.0842  10
  -1   0   3 5.95580 10.3381   2
   1   0  -3 9.44693 11.5775   2
  -1   0   2 992.540 29.9078   4
   1   0  -2 850.624 32.1335   5
  -1   0   2 1111.57 35.0887   5
   1   0  -2 1061.48 30.9199   4
  -1   0   2 1081.95 39.5205  10
  -1   0   2 1061.92 39.5558   9
  -1   0   2 486.420 26.2011   2
   1   0  -2 1136.83 38.7731   2
  -1   0   1 7.83565 4.40107   9
  -1   0  -1 7.51429 4.90521   2
   1   0   1-1.75623 2.36098   2
  -1   0  -1 12.3966 5.69414   4
  -1   0  -2 16295.0 158.160   4
  -1   0  -2 15697.8 150.484   2
  -1   0  -2 16463.8 152.682   9
   1   0   2 16388.2 149.225   9
   1   0   2 15593.8 136.460   7
  -1   0  -2 16642.3 137.469   7
  -1   0  -3 5.80568 8.65475   4
   1   0   3-19.6688 11.9548   4
  -1   0  -3 2.45702 10.6520   2
   1   0   3 29.5959 11.8778   2
   1   0   3 28.2249 13.8840   9
  -1   0  -3 19.8944 9.25905   9
   1   0   3 71.5506 13.2811   7
  -1   0  -4 2665.68 86.2399   4
   1   0   4 2314.49 79.9942   4
  -1   0  -4 2407.70 80.6246   2
   1   0   4 2384.52 80.9625   2
   1   0   4 2562.60 82.6478   9
   1   0   4 2461.67 51.3075  10
  -1   0  -4 2438.18 82.1364   9
  -1   0  -4 2287.81 51.4898  10
   1   0   4 2535.74 48.6579   8
   1   0   4 2544.78 79.0064   7
  -1   0  -4 2525.87 49.2934   8
   1   0   5 17.0906 16.6866   4
  -1   0  -5-0.43741 12.0509   4
  -1   0  -5-0.83497 16.6620   2
   1   0   5-3.67814 10.1915   2
  -1   0  -5-3.13200 8.66273  10
   1   0   5 6.95216 7.58302  10
  -1   0  -5 4.57881 12.6101   9
   1   0   5 39.7599 22.7039   9
   1   0   5 7.13898 5.91674   8
   1   0   5 0.22926 11.5324   7
  -1   0  -5-2.11861 6.19261   8
  -1   0  -6 41833.3 407.291   4
   1   0   6 39630.9 392.727   4
   1   0   6 42354.4 413.485   2
  -1   0  -6 40106.9 394.096   2
   1   0   6 39874.8 274.779  10
  -1   0  -6 39483.0 276.675  10
   1   0   6 39345.5 394.358   9
  -1   0  -6 43055.7 410.837   9
   1   0   6 40831.8 390.205   7
   1   0   6 36692.2 197.915   8
  -1   0  -6 40762.2 216.521   8
   1   0   7 10.0619 20.6793   4
  -1   0  -7-15.3483 16.8114   4
   1   0   7-7.93547 18.7474   5
  -1   0  -7 19.1818 21.9782   2
   1   0   7-8.13326 12.1047   2
  -1   0  -7-7.27007 10.3590  10
   1   0   7 48.8911 25.5168   9
  -1   0  -7 5.18189 16.6286   9
   1   0   7-6.76897 16.2112   7
  -1   0  -7-8.37840 7.76154   8
   1   0   8 18432.9 298.674   5
   1   0   8 17389.0 302.525   4
  -1   0  -8 17368.7 300.071   2
  -1   0  -8 16783.8 214.178  10
   1   0   8 17388.0 303.524   9
   1   0   8 18659.4 304.741   7
  -1   0  -8 16507.0 148.918   8
   1   0   9 15.8292 25.3533   4
  -1   0  -9 32.3005 29.2266   2
   1   0   9-27.2732 27.4189   9
  -1   0  -9 11.8685 14.1461  10
  -1   0  -9 4.53356 6.66544   8
   1   0  10 1404.88 99.9763   4
  -1   0 -10 1363.50 96.2402   2
   1   0  10 1398.61 100.414   9
  -1   0 -10 1364.34 72.4617  10
  -1   0 -10 1430.93 40.4712   8
   1   0  11 7.89531 27.4208   4
   1   0  11-12.9439 30.9908   9
  -1   0 -11-13.3128 26.2452   2
   1   0  12 10478.4 295.603   4
   1   0  12 10597.6 299.446   9
  -1   0 -12 10077.8 286.381   2
   1   0  13 27.5780 36.5120   4
   1   0  13 14.2632 34.7241   9
  -1   0 -13-1.13741 31.6447   2
   1   0  14 4296.15 206.764   4
  -1   0 -14 4240.59 202.657   2
   1   0  14 4801.80 217.417   9
   1   0  15-35.0565 48.0269   4
  -1   0 -15 39.7258 36.1391   2
   1   0  15-39.9296 52.4796   9
  -1   0 -15 25.0505 39.8188   6
   1   0  16 326.786 71.6159   4
  -1   0 -16 204.683 53.8575   2
   1   0  16 305.250 69.1916   9
  -1   0 -16 283.435 63.9354   6
   1   0  17 19.3088 48.2901   4
  -1   0 -17 48.3467 47.4437   2
   1   0  17-54.3974 45.7111   9
  -1   0 -17-10.6734 36.7649   6
   1   0  18 1.11000 37.6291   4
  -1   0 -18 1.56156 38.2281   2
   1   0  18 33.1380 49.3887   9
  -1   0 -18-0.17282 34.2127   6
   1   0  19-39.2452 51.5820   4
  -1   0 -19 47.5486 45.5908   2
  -1   0 -19 33.5129 49.2026  11
   1   0  19-33.4075 45.7585   9
  -1   0 -19 36.9980 49.5614   6
   1   0  20 361.495 84.6818   4
  -1   0 -20 337.187 82.0041   2
   1   0  20 350.207 85.0730   9
  -1   0 -20 415.211 96.2156  11
  -1   0 -20 343.075 78.5925   6
   1   0  21 60.3744 46.9351   4
  -1   0 -21 21.0708 50.4442   2
  -1   0 -21-20.7490 53.9277  11
   1   0  21-34.2566 56.1679   9
  -1   0 -21-6.71175 43.3341   6
   1   0  22 6.34765 58.9560   4
  -1   0 -22-47.0608 51.2334   2
  -1   0 -22 13.6208 67.1337  11
   1   0  22-9.74915 55.9179   9
  -1   0 -22-28.8146 51.0439   6
   1   0  23 15.3261 45.6657   4
  -1   0 -23-10.7943 45.8676   2
  -1   0 -23 58.9752 56.5601  11
   1   0  23 19.4838 53.0904   9
  -1   0 -23-21.2845 39.5296   6
   1   0  24 314.830 95.1842   4
  -1   0 -24 300.339 85.7229   2
  -1   0 -24 275.002 90.7262  11
   1   0  24 307.447 86.8641   9
  -1   0 -24 312.633 83.6676   6
   1   0  25-5.03010 43.9536   4
  -1   0 -25 120.661 67.3181   2
  -1   0 -25-64.6196 71.3698  11
   1   0  25-32.6088 61.9420   9
  -1   0 -25 16.2560 36.2956   6
   1   0  26 218.762 80.8061   4
  -1   0 -26 185.572 70.6325   2
  -1   0 -26 291.964 100.658  11
   1   0  26 255.484 88.9345   9
  -1   0 -26 338.894 88.5805   6
   1   0  27 15.0204 41.5334   4
  -1   0 -27-2.57017 46.7815   2
  -1   0 -27 114.654 70.3006  11
   1   0  27 49.1112 52.1037   9
  -1   0 -27 31.8281 55.9016   6
   1   0  28-29.2563 51.2640   4
   1   0  28-74.2534 73.8250   9
  -1   0 -28 56.2744 76.5998  11
   1   0  29 15.2573 53.1364   4
   1   0  29 113.102 76.3310   9
  -1  -1  29-40.5083 63.8446   4
  -1   1  29-16.2413 52.9489   4
  -1  -1  29 22.3030 50.1237   9
  -1   1  29 134.338 73.2567   9
  -1  -1  28 156.132 81.8348   4
  -1   1  28-7.58902 56.1961   4
  -1  -1  28 63.6250 60.8549   9
   1   1 -28 76.0152 79.7854  11
   1  -1 -28 0.18736 59.1529  11
  -1   1  28-34.2318 70.3930   9
   1  -1 -28 0.62774 50.6932   2
  -1   1  27-42.1483 52.9245   4
  -1  -1  27 62.0108 58.2470   4
   1  -1 -27 102.277 63.1693   2
  -1   1  27-10.3825 51.4832   9
  -1  -1  27-100.654 80.7674   9
   1   1 -27-128.179 89.6446  11
   1  -1 -27-6.56283 60.0197  11
  -1  -1  26-128.846 87.0976   4
  -1   1  26 74.3513 76.1746   4
   1   1 -26-22.5848 50.0477   2
   1  -1 -26-57.7015 62.9692   2
  -1  -1  26 124.914 70.4844   9
  -1   1  26 34.9404 60.0298   9
   1   1 -26 120.908 80.9618  11
   1  -1 -26 142.032 83.9673  11
   1   1 -26 66.3251 60.7848   6
   1  -1 -26 71.0776 54.9488   6
  -1  -1  25 134.964 74.7304   4
  -1   1  25 1.14848 52.7191   4
   1   1 -25 63.6974 57.6769   2
   1  -1 -25-19.7896 65.9444   2
   1   1 -25 39.2033 62.1541  11
  -1   1  25-50.4911 74.6685   9
  -1  -1  25-14.6707 57.2512   9
   1  -1 -25-33.7403 51.4249  11
   1   1 -25-11.3368 42.9656   6
   1  -1 -25-10.9435 44.3954   6
  -1  -1  24 64.9971 66.0907   4
  -1   1  24 6.53954 53.8234   4
   1  -1 -24 45.1725 44.7749   2
   1   1 -24 90.6729 49.9163   2
  -1   1  24 92.8752 68.6511   9
   1   1 -24 43.1068 51.4211  11
   1  -1 -24 20.4367 62.1135  11
  -1  -1  24 140.733 64.3524   9
   1  -1 -24 0.68443 46.9231   6
   1   1 -24 90.6388 56.5242   6
  -1  -1  23 31.8259 49.0118   4
  -1   1  23-24.2001 53.3116   4
   1   1 -23 32.1968 44.1367   2
   1  -1 -23 106.759 56.7438   2
   1  -1 -23 140.934 71.2953  11
   1   1 -23 49.8877 51.5052  11
  -1   1  23 193.991 88.6937   9
  -1  -1  23 82.6432 71.7370   9
   1  -1 -23 31.9308 39.5716   6
   1   1 -23 49.8179 49.0957   6
  -1   1  22 1317.44 157.611   4
  -1  -1  22 1241.11 146.275   4
   1  -1 -22 1348.20 158.573   2
   1   1 -22 1297.13 144.371   2
  -1  -1  22 1192.74 149.204   9
   1   1 -22 1235.98 162.828  11
  -1   1  22 1689.92 183.173   9
   1   1 -22 1483.52 155.846   6
   1  -1 -22 1241.55 138.975   6
  -1  -1  21 600.721 103.568   4
  -1   1  21 634.965 105.651   4
   1   1 -21 751.046 107.052   2
   1  -1 -21 709.141 114.858   2
  -1  -1  21 596.288 105.079   9
   1   1 -21 603.697 110.531  11
  -1   1  21 685.722 113.706   9
   1  -1 -21 712.949 106.458   6
   1   1 -21 631.491 104.245   6
  -1   1  20-17.1552 46.6782   4
  -1  -1  20 51.3338 42.0556   4
   1  -1 -20-25.5507 50.9942   2
   1   1 -20-5.36800 42.9602   2
  -1   1  20-19.2727 58.7575   9
  -1  -1  20 26.6199 48.5810   9
   1   1 -20 45.8270 46.5907  11
   1  -1 -20-1.25588 41.5926   6
   1   1 -20 8.11770 36.0399   6
  -1   1  19 462.661 90.7586   4
  -1  -1  19 465.149 89.1119   4
   1   1 -19 533.754 88.7705   2
   1  -1 -19 515.451 92.2738   2
   1   1 -19 520.105 96.1497  11
  -1  -1  19 473.100 90.5744   9
  -1   1  19 496.813 94.9414   9
   1  -1 -19 640.562 92.0594   6
   1   1 -19 535.434 90.6009   6
  -1   1  18 178.542 64.4396   4
  -1  -1  18 207.716 61.9688   4
   1   1 -18 182.679 58.8577   2
   1  -1 -18 139.355 59.8279   2
   1   1 -18 114.358 56.8535  11
  -1   1  18 230.159 73.3182   9
  -1  -1  18 195.976 68.3375   9
   1   1 -18 192.525 59.1401   6
   1  -1 -18 158.289 52.5892   6
  -1  -1  17 448.271 80.5943   4
  -1   1  17 391.695 77.1513   4
   1  -1 -17 521.888 89.2993   2
   1   1 -17 517.774 82.8228   2
  -1  -1  17 450.060 82.6318   9
  -1   1  17 476.182 89.2695   9
   1   1 -17 452.760 85.0662  11
   1  -1 -17 495.777 73.1085   6
   1   1 -17 433.427 76.0469   6
  -1  -1  16 1285.50 120.462   4
  -1   1  16 1199.52 119.885   4
   1   1 -16 1361.72 121.938   2
   1  -1 -16 1307.65 127.869   2
   1  -1 -16 1304.51 102.832  10
  -1  -1  16 1138.86 122.324   9
   1   1 -16 1189.12 125.311  11
  -1   1  16 1353.52 133.444   9
   1   1 -16 1263.75 116.719   6
   1  -1 -16 1124.12 105.813   6
  -1   1  15 50.7177 45.8134   4
  -1  -1  15 32.1045 38.3499   4
   1  -1 -15 45.3524 42.7466   2
   1   1 -15 64.2282 49.8160   2
  -1   1  15 23.9561 48.7417   9
   1   1 -15-12.6378 42.3547  11
   1  -1 -15-1.80673 26.1013  10
  -1  -1  15 49.3191 47.7973   9
   1   1 -15 12.8472 36.1182   6
  -1   1  14 19.1619 32.1902   4
  -1  -1  14 15.7142 30.9958   4
   1   1 -14 26.1018 29.1416   2
   1  -1 -14 71.1977 42.6168   2
  -1   1  14 31.7044 41.8921   9
   1  -1 -14 24.4378 22.8564  10
  -1  -1  14 37.7152 35.5851   9
   1  -1 -14 17.9681 7.18581   8
   1   1 -14 34.4510 35.1696   6
   1  -1 -14 10.2699 6.11306   8
  -1   1  13 2080.94 136.400   4
  -1  -1  13 2212.89 136.027   4
   1   1 -13 2081.87 129.644   2
   1  -1 -13 2075.47 138.307   2
  -1   1  13 2273.47 147.127   9
   1  -1 -13 2218.76 120.733  10
  -1  -1  13 2123.24 139.377   9
   1  -1 -13 2194.43 62.4628   8
   1  -1 -13 2195.03 60.5841   8
   1   1 -13 2358.68 139.708   6
  -1  -1  12 1222.36 94.5715   4
  -1   1  12 1151.65 97.0599   4
   1   1 -12 1232.30 95.9257   2
   1  -1 -12 1163.98 101.205   2
  -1   1  12 1210.55 106.733   9
   1  -1 -12 1142.66 84.3762  10
  -1  -1  12 1437.02 110.114   9
   1   1 -12 1226.55 98.0433   6
   1  -1 -12 1202.21 47.0752   8
  -1  -1  11 688.219 74.2314   4
  -1   1  11 696.608 75.1649   4
   1   1 -11 724.961 71.6973   2
   1  -1 -11 742.689 79.8270   2
  -1  -1  11 739.028 62.1453  10
  -1   1  11 821.772 87.1416   9
  -1  -1  11 665.221 76.1309   9
   1  -1 -11 778.254 67.1993  10
   1   1 -11 771.685 76.1930   6
   1  -1 -11 703.399 36.9727   8
  -1   1  10 24808.6 349.622   5
  -1  -1  10 23074.6 364.143   4
  -1   1  10 23744.1 386.972   4
   1   1 -10 23488.6 370.273   2
   1  -1 -10 24039.2 415.409   2
   1  -1 -10 23032.9 340.695  10
  -1  -1  10 24816.8 343.175  10
  -1   1  10 23934.4 412.323   9
  -1  -1  10 23366.6 391.766   9
   1  -1 -10 24793.9 219.372   8
   1   1 -10 22865.4 372.517   6
  -1   1   9 990.077 77.4763   4
  -1   1   9 1040.50 67.9665   5
  -1  -1   9 1048.44 73.6043   4
   1  -1  -9 972.163 81.0802   2
  -1  -1   9 1049.53 74.9086   2
   1   1  -9 975.780 74.3785   2
  -1   1   9 928.245 81.5971   9
  -1  -1   9 1026.29 66.9592  10
   1  -1  -9 1027.12 70.0491  10
  -1  -1   9 1012.90 77.1748   9
   1   1  -9 944.029 74.3839   6
   1  -1  -9 867.735 41.7900   8
   1   1  -8 1036.83 72.4182   5
  -1   1   8 1018.48 62.1875   5
  -1  -1   8 1130.46 76.1182   5
   1   1  -8 1010.38 67.0597   4
  -1   1   8 924.636 70.3962   4
  -1  -1   8 1018.54 68.2941   4
   1  -1  -8 1098.69 82.1245   2
   1   1  -8 896.925 65.9138   2
  -1  -1   8 653.927 53.6912   2
  -1  -1   8 993.215 63.6746  10
  -1   1   8 953.472 73.5021   9
  -1  -1   8 937.279 71.9591   9
   1  -1  -8 1013.55 65.7119  10
   1   1  -8 951.752 69.0286   6
  -1  -1   7 20174.0 301.188   5
  -1  -1   7 18786.1 269.437   4
  -1   1   7 17580.8 276.133   4
  -1   1   7 18409.9 244.139   5
   1  -1  -7 18041.9 272.810   4
   1   1  -7 18188.7 281.006   5
   1   1  -7 18370.7 261.822   4
   1  -1  -7 18208.5 302.765   2
  -1   1   7 19078.9 308.850   2
  -1  -1   7 18875.0 271.838   2
   1   1  -7 17428.2 261.831   2
  -1  -1   7 17544.9 279.934   9
  -1   1   7 18840.7 304.187   9
   1  -1  -7 17882.0 255.853  10
   1   1  -7 19015.9 288.889   9
  -1  -1   7 18900.7 261.299  10
  -1  -1   7 18664.3 305.565   7
   1   1  -7 18257.8 273.588   6
   1   1  -6 1595.74 81.3296   5
  -1   1   6 1464.02 75.4179   4
  -1  -1   6 1634.10 74.9960   4
   1  -1  -6 1562.24 75.8006   4
  -1  -1   6 1585.25 79.7532   5
   1   1  -6 1619.68 73.3469   4
  -1   1   6 1544.53 64.2577   5
   1   1  -6 1483.58 70.1818   2
  -1  -1   6 1602.12 72.6458   2
   1  -1  -6 1534.91 82.7239   2
  -1   1   6 1649.14 85.3359   2
   1  -1  -6 1273.45 74.3627   9
  -1  -1   6 1553.52 71.6724  10
  -1   1   6 1565.17 84.4276   9
   1  -1  -6 1507.23 71.2852  10
  -1  -1   6 1384.49 76.4931   9
   1   1  -6 1562.01 77.2438   9
   1   1  -6 1555.86 73.8844   6
  -1  -1   5 5188.15 119.966   4
   1   1  -5 4764.53 111.897   4
  -1   1   5 4930.66 100.122   5
  -1   1   5 4680.25 121.112   4
   1   1  -5 4674.93 126.036   5
  -1  -1   5 4927.20 129.178   5
   1  -1  -5 4880.54 122.765   4
   1  -1  -5 4939.04 135.051   2
  -1  -1   5 5552.92 122.078   2
   1   1  -5 5032.40 114.118   2
  -1   1   5 5082.48 136.325   2
  -1  -1   5 4403.96 118.241   9
  -1   1   5 4721.34 131.637   9
  -1  -1   5 4807.45 116.994  10
   1   1  -5 4919.69 123.833   9
   1  -1  -5 4862.02 116.468  10
   1   1  -5 4835.10 118.311   6
   1   1  -4 2582.04 86.2746   5
   1  -1  -4 2763.73 61.8131   5
  -1   1   4 2535.10 81.7326   4
  -1   1   4 2765.61 63.5125   5
   1  -1  -4 2635.17 83.0424   4
  -1  -1   4 2827.34 75.0075   4
  -1  -1   4 2854.28 90.4025   5
   1   1  -4 2948.47 78.5990   4
   1  -1  -4 2922.23 94.2584   2
  -1   1   4 1664.86 73.3100   2
   1   1  -4 2685.75 72.7961   2
  -1  -1   4 2756.18 75.2215   2
   1  -1  -4 2693.70 81.9021  10
   1   1  -4-18.1336 14.0224  11
   1   1  -4 2805.95 83.7499   9
  -1   1   4 2496.78 88.8364   9
  -1  -1   4 2586.56 81.4047   9
  -1  -1   4 2645.00 80.4065  10
   1  -1  -4 0.75798 4.36387   9
  -1  -1   4 2725.55 81.3767   6
   1   1  -4 2680.44 80.2983   6
  -1   1   3 59.9742 16.1337   4
   1   1  -3 61.2947 16.0369   5
  -1  -1   3 51.2294 12.0315   4
   1   1  -3 70.3828 13.3664   4
  -1  -1   3 80.6680 18.2965   5
   1  -1  -3 39.0337 12.5964   4
   1   1  -3 38.5857 9.80896   2
   1  -1  -3 35.3024 13.3796   2
  -1  -1   3 41.6228 10.2718   2
   1   1  -3-14.7860 10.7644  11
   1  -1  -3 45.4832 14.2370  10
   1   1  -3 30.0547 11.0554   9
  -1   1   3 11.2993 14.3792   9
   1  -1  -3-11.8055 9.55482   9
  -1  -1   3 44.8783 14.3804   9
  -1  -1   3 48.3590 12.9527   6
   1   1  -3 58.7167 15.1178   6
  -1  -1   2 7813.40 88.3899   4
   1   1  -2 7648.02 109.614   6
   1  -1  -2 8138.41 113.009   4
  -1   1   2 7707.86 110.334   4
  -1  -1   2 8222.15 121.616   5
   1   1  -2 2453.61 67.0691   5
  -1   1   2-17.1649 6.05274   2
   1  -1  -2 8280.78 124.206   2
  -1   1   2 8097.31 114.978   9
   1  -1  -2 1760.29 55.4578   9
   1   1  -2-0.35246 5.72085  11
  -1  -1   2 7936.62 104.908   9
  -1  -1   2 8058.11 118.732  11
  -1  -1   2 8390.48 114.663   6
  -1  -1   1 385.823 21.2438   3
   1   1  -1 1941.33 45.3809   3
   1   1  -1 9.29874 5.71097   6
  -1  -1   1 1743.20 48.1962   6
  -1  -1   1 1827.48 49.9217   5
   1   1  -1-4.56473 4.20885   5
   1  -1  -1 1663.10 46.3100   2
  -1   1   1 354.312 22.5276   2
   1  -1  -1 420.298 20.9769   9
  -1   1   1 1746.94 42.9299   9
   1   1  -1 7.41367 5.36235  11
  -1  -1   1 1862.44 48.3924  11
   1   1  -1 614.418 25.1302   8
  -1  -1   1 1092.59 36.6751   7
  -1  -1   1 1779.37 41.0609   8
   1   1  -1 1884.30 47.1471   7
   1   1   0 429.218 21.1778   1
  -1  -1   0 2792.79 52.5815   1
   1  -1   0 2807.39 53.7078   6
  -1  -1   0 2804.04 54.9199   8
  -1   1   0 458.867 21.9122   6
  -1   1   0 2784.24 58.8962   7
   1   1   0-11.3726 3.70998   8
   1   1   1 4302.75 74.2053   4
  -1  -1  -1 12260.0 126.292   4
   1  -1   1 12291.3 111.122   1
   1   1   1 2142.16 55.9357   2
  -1  -1  -1 12259.9 129.826   2
  -1   1  -1 6189.88 77.5964   1
  -1   1  -1 8375.22 101.058  11
   1   1   1 12586.8 127.042   9
   1  -1   1 12315.7 124.125  11
  -1  -1  -1 12126.9 121.569   8
   1  -1   1-10.0232 7.03469   7
  -1   1  -1 12164.0 134.886   7
   1   1   1 1099.84 38.2712   8
  -1   1  -1 278.326 21.1319   6
   1  -1   1 12493.9 134.405   6
  -1   1  -2 303.365 25.2748   4
  -1  -1  -2 302.205 25.1264   4
   1  -1   2-3.70999 6.85569   4
   1   1   2-8.46282 4.35063   2
  -1  -1  -2 350.879 27.7478   2
  -1   1  -2 343.435 18.9210   2
   1  -1   2 335.448 19.3764   2
  -1   1  -2 318.395 24.1911  11
   1  -1   2 265.286 25.7696  11
   1  -1   2 305.194 17.6117   9
  -1   1  -2 330.629 18.1910   9
   1   1   2 284.073 24.6482   9
   1  -1   2 332.411 26.5705   6
  -1   1  -2 311.620 25.7488   7
  -1  -1  -2 336.880 22.4537   8
   1   1   2 243.905 21.7355   8
   1  -1   2 184.664 20.3839   7
   1  -1   3 881.528 47.8964   4
  -1   1  -3 1185.49 53.2629   4
  -1  -1  -3 1066.13 51.5692   4
   1  -1   3 1157.84 43.6426   2
  -1  -1  -3 1142.16 54.3604   2
   1   1   3-2.07418 6.80961   2
  -1   1  -3 1087.08 41.6479   2
  -1   1  -3 1139.00 42.7646   9
  -1  -1  -3 23.0490 10.1512   9
   1  -1   3 1126.62 42.0502   9
  -1   1  -3 1119.37 50.9996  11
   1   1   3 1152.80 53.9203   9
   1   1   3 1028.63 40.9056   8
  -1  -1  -3 1126.98 41.0606   8
   1  -1   3 1103.25 53.1474   7
  -1   1  -3 1044.64 51.6382   7
  -1   1  -3-13.7449 11.1775   6
  -1  -1  -4 692.990 45.6351   4
   1  -1   4 742.852 45.9545   4
   1   1   4-15.2516 14.9824   4
  -1   1  -4 767.938 48.4652   4
   1  -1   4 706.010 48.4467   5
  -1  -1  -4 775.542 52.1786   2
   1  -1   4 697.910 40.3540   2
  -1   1  -4 790.534 41.0865   2
   1   1   4 522.151 43.2224   2
   1  -1   4 672.539 39.8401   9
  -1   1  -4 725.124 41.4400   9
  -1   1  -4 719.829 46.5114  11
  -1  -1  -4 712.805 48.0551   9
   1   1   4 727.281 49.0214   9
   1   1   4 672.839 33.7717   8
  -1   1  -4 751.486 49.2107   6
   1  -1   4 731.620 47.4916   7
  -1  -1  -4 704.133 33.3846   8
  -1   1  -4 640.419 45.4104   7
  -1   1  -5 5160.45 132.751   4
   1   1   5 4614.13 130.720   4
   1  -1   5 4967.76 130.241   4
  -1  -1  -5 5139.64 133.006   4
   1  -1   5 5055.38 136.420   5
  -1   1  -5 4848.92 115.330   2
   1   1   5 5364.09 144.818   2
  -1  -1  -5 4869.36 137.348   2
   1  -1   5 5284.04 122.576   2
  -1   1  -5 4942.59 120.920   9
   1  -1   5 4859.59 119.533   9
   1   1   5 4933.39 134.843   9
  -1  -1  -5 5266.71 140.311   9
   1  -1   5 5089.85 90.8088  10
  -1   1  -5 4955.59 132.156   7
  -1  -1  -5 4848.76 90.2277   8
   1  -1   5 5036.16 134.502   7
   1  -1   6 12283.2 228.085   5
  -1   1  -6 12114.9 219.974   4
   1   1   6 11334.5 221.266   4
  -1  -1  -6 12308.2 226.018   4
   1  -1   6 12250.5 222.542   4
  -1  -1  -6 11584.9 228.446   2
   1   1   6 12634.4 240.689   2
   1  -1   6 11954.0 203.812   2
  -1   1  -6 11628.5 194.977   2
   1  -1   6 11877.0 204.344   9
   1   1   6 11066.3 222.517   9
   1  -1   6 11836.9 153.408  10
  -1  -1  -6 11900.8 228.352   9
  -1   1  -6 11871.3 207.099   9
  -1  -1  -6 11945.0 164.419  10
   1  -1   6 12008.8 226.868   7
  -1  -1  -6 11811.0 145.041   8
   1  -1   7 6851.82 182.818   5
   1  -1   7 7545.67 200.943   4
  -1   1  -7 6570.31 173.434   4
   1   1   7 6404.62 178.074   4
   1   1   7 6821.00 189.484   2
  -1   1  -7 6850.88 165.569   2
  -1  -1  -7 6263.37 178.561   2
   1  -1   7 6550.60 164.476   2
   1  -1   7 6216.37 164.076   9
   1   1   7 6327.00 179.728   9
  -1  -1  -7 6269.45 128.707  10
  -1   1  -7 6656.06 168.494   9
   1  -1   7 6152.60 120.547  10
   1  -1   7 6503.38 178.952   7
  -1  -1  -7 6329.53 109.892   8
   1  -1   8 1884.11 104.585   4
   1   1   8 1624.82 97.2148   4
   1   1   8 1689.90 85.9441   5
  -1   1  -8 1770.63 91.1902   2
  -1  -1  -8 1729.85 100.647   2
   1  -1   8 1480.67 84.7784   2
  -1  -1  -8 1566.28 69.7654  10
   1  -1   8 1753.70 94.6307   9
   1  -1   8 1697.99 68.0474  10
   1   1   8 1895.65 105.220   9
  -1  -1  -8 1641.41 59.4144   8
   1  -1   9 4465.12 165.072   4
   1   1   9 4466.60 170.142   4
   1   1   9 4726.60 151.924   5
  -1   1  -9 4595.66 155.955   2
  -1  -1  -9 4455.19 171.181   2
   1  -1   9 4488.26 159.003   9
   1  -1   9 4453.48 117.203  10
   1   1   9 4431.43 170.961   9
  -1  -1  -9 4370.66 122.837  10
  -1  -1  -9 4311.02 95.9063   8
   1   1  10 14544.9 321.608   4
   1  -1  10 15184.3 315.168   4
  -1  -1 -10 14419.8 322.634   2
  -1   1 -10 14284.4 293.450   2
   1  -1  10 14815.7 307.823   9
  -1  -1 -10 14360.6 237.139  10
   1  -1  10 14812.6 226.252  10
   1   1  10 14587.9 325.191   9
  -1   1 -10 14733.8 313.950   6
  -1  -1 -10 14621.0 178.575   8
   1   1  11 8306.98 257.634   4
   1  -1  11 8366.34 245.546   4
  -1   1 -11 8191.82 235.523   2
  -1  -1 -11 8443.88 258.074   2
  -1  -1 -11 8002.28 185.174  10
   1   1  11 8093.05 254.935   9
   1  -1  11 8646.71 181.136  10
   1  -1  11 8246.43 242.020   9
  -1   1 -11 8824.77 257.906   6
  -1  -1 -11 8529.60 140.082   8
   1  -1  12 242.310 50.5726   4
   1   1  12 174.764 46.1343   4
  -1  -1 -12 167.329 40.9337   2
  -1   1 -12 173.206 41.7034   2
   1  -1  12 214.602 48.0582   9
  -1  -1 -12 222.039 35.9726  10
   1   1  12 134.252 43.0772   9
   1  -1  12 145.564 25.6583  10
  -1   1 -12 181.458 49.7267   6
  -1  -1 -12 199.146 23.0728   8
   1   1  13 2045.17 141.401   4
   1  -1  13 2127.52 139.026   4
  -1  -1 -13 2107.52 142.670   2
  -1   1 -13 2020.52 128.226   2
   1  -1  13 2096.79 137.154   9
  -1  -1 -13 1935.80 99.2854  10
   1   1  13 2211.02 146.463   9
  -1  -1 -13 2089.03 66.1184   8
  -1   1 -13 1919.22 133.119   6
   1  -1  14 344.119 64.4031   4
   1   1  14 315.320 65.6257   4
  -1   1 -14 353.512 60.1652   2
  -1  -1 -14 370.103 71.8773   2
   1   1  14 281.055 68.0270   9
   1  -1  14 319.537 61.6949   9
  -1  -1 -14 339.383 46.0031  10
  -1  -1 -14 344.112 26.2828   8
  -1   1 -14 278.508 59.2737   6
   1   1  15 79.3890 56.8738   4
   1  -1  15 27.6112 41.4635   4
  -1  -1 -15 53.1394 52.0179   2
  -1   1 -15 26.6733 39.1889   2
  -1  -1 -15-7.75920 22.1127  10
   1  -1  15 91.8250 48.8704   9
   1   1  15 6.58754 44.1415   9
  -1   1 -15 53.1464 53.8017  11
  -1  -1 -15-2.69780 5.49708   8
  -1   1 -15 20.2960 36.1811   6
   1   1  16 1766.16 144.998   4
   1  -1  16 2011.79 157.207   4
  -1  -1 -16 1738.37 144.379   2
  -1   1 -16 1962.71 143.717   2
   1   1  16 1773.46 150.939   9
  -1   1 -16 1902.09 153.259  11
   1  -1  16 1648.10 139.971   9
  -1   1 -16 1732.49 141.941   6
   1   1  17 1748.23 152.912   4
   1  -1  17 1761.44 149.550   4
  -1  -1 -17 1702.73 149.328   2
  -1   1 -17 1778.84 142.111   2
  -1   1 -17 1799.06 162.000  11
   1  -1  17 1626.73 148.073   9
   1   1  17 1792.97 156.850   9
  -1   1 -17 1638.34 143.388   6
   1  -1  18 418.298 84.8313   4
   1   1  18 541.897 96.1086   4
  -1  -1 -18 487.301 87.2110   2
  -1   1 -18 383.349 74.6878   2
  -1   1 -18 519.409 94.6049  11
   1   1  18 460.873 92.0921   9
   1  -1  18 393.875 79.6463   9
  -1   1 -18 466.084 85.3472   6
  -1  -1 -18 544.351 87.6970   6
   1   1  19-42.9547 55.5847   4
   1  -1  19-21.0167 50.6147   4
  -1   1 -19 7.10880 38.2749   2
  -1  -1 -19 15.9627 49.6791   2
   1  -1  19 33.0756 47.7504   9
   1   1  19-9.98648 48.9533   9
  -1   1 -19 97.8992 62.0443  11
  -1   1 -19 24.9583 43.0226   6
  -1  -1 -19 62.2384 45.3392   6
   1   1  20 59.2677 48.1113   4
   1  -1  20 115.292 58.3909   4
  -1   1 -20 19.8744 37.4588   2
  -1  -1 -20 88.1076 53.6785   2
  -1   1 -20 84.2804 52.4244  11
   1   1  20 52.7658 52.6749   9
   1  -1  20-5.43060 52.3183   9
  -1  -1 -20 60.8135 42.3296   6
  -1   1 -20 27.9243 35.4309   6
   1  -1  21 330.133 84.0571   4
   1   1  21 316.724 79.6161   4
  -1  -1 -21 258.876 65.2574   2
  -1   1 -21 316.697 75.7638   2
   1  -1  21 276.154 79.7264   9
   1   1  21 273.190 84.4760   9
  -1   1 -21 365.124 95.3107  11
  -1  -1 -21 369.353 82.1500   6
  -1   1 -21 306.708 79.2320   6
   1  -1  22 1223.35 156.652   4
   1   1  22 969.982 136.537   4
  -1  -1 -22 1139.32 145.490   2
  -1   1 -22 1155.10 139.843   2
   1   1  22 1093.54 150.030   9
  -1  -1 -22 965.774 141.621  11
  -1   1 -22 847.126 136.724  11
   1  -1  22 1007.93 137.082   9
  -1   1 -22 921.338 129.828   6
  -1  -1 -22 816.749 123.427   6
   1   1  23 99.1659 74.6699   4
   1  -1  23 116.346 63.4776   4
  -1   1 -23 42.2807 48.6807   2
  -1  -1 -23 45.6335 54.7801   2
  -1  -1 -23-58.2863 66.4215  11
   1  -1  23 62.6724 55.7348   9
   1   1  23 58.7785 56.7659   9
  -1   1 -23 54.8044 58.0795  11
  -1  -1 -23-6.02950 45.2686   6
  -1   1 -23-68.6380 60.3223   6
   1   1  24-77.7765 73.7033   4
   1  -1  24-5.86938 58.8852   4
  -1   1 -24 84.7307 53.5147   2
  -1  -1 -24 74.8167 60.1420   2
  -1  -1 -24 35.4620 51.8351  11
   1   1  24-3.27824 45.6967   9
   1  -1  24 135.097 73.3146   9
  -1   1 -24 55.4745 65.9184  11
  -1   1 -24 146.298 64.3945   6
  -1  -1 -24 99.4412 55.8648   6
   1   1  25 60.0126 59.9240   4
   1  -1  25 164.379 69.5255   4
  -1  -1 -25 25.6454 49.3844   2
  -1   1 -25-26.1660 49.0271   2
  -1  -1 -25 54.1801 62.9345  11
   1   1  25 104.421 62.3713   9
   1  -1  25-21.3283 59.6022   9
  -1   1 -25 113.159 75.2106  11
  -1   1 -25 5.16706 46.8934   6
  -1  -1 -25 46.5800 35.8300   6
   1  -1  26 123.502 68.7143   4
   1   1  26 134.365 71.6593   4
  -1  -1 -26 141.768 71.6067   2
  -1   1 -26 55.4384 43.1126   2
   1   1  26 223.844 90.8617   9
  -1   1 -26 241.191 90.7589  11
  -1  -1 -26 127.282 70.0068  11
   1  -1  26 193.387 79.1167   9
  -1  -1 -26 243.271 76.8977   6
  -1   1 -26 178.065 76.3544   6
   1   1  27 71.2099 66.1849   4
   1  -1  27 82.1515 68.6522   4
  -1  -1 -27 60.7281 66.3842   2
  -1  -1 -27 6.39657 50.1776  11
   1   1  27 28.9399 56.2777   9
  -1   1 -27-70.4260 61.9896  11
   1  -1  27 40.7973 56.0816   9
  -1  -1 -27 2.19116 47.8469   6
  -1   1 -27 23.9530 49.3302   6
   1   1  28 56.6017 55.5358   4
   1  -1  28 15.3207 39.0018   4
   1   1  28 3.20740 55.1105   9
  -1  -1 -28 14.6352 69.0781  11
  -1   1 -28-79.5288 72.3580  11
   1  -1  28-77.9841 66.5417   9
  -1  -1 -28 78.4331 65.3924   2
   1   1  29 193.276 98.4873   4
   1  -1  29 216.747 96.5869   4
   1  -1  29 135.291 78.7963   9
  -1  -2  29 123.019 70.1741   4
  -1   2  29 15.3620 55.1653   4
  -1  -2  29-37.8930 71.1077   9
  -1   2  28 31.5641 61.4506   4
  -1  -2  28 28.9327 48.5960   4
   1   2 -28 95.8455 84.7187  11
   1  -2 -28 176.157 85.1855  11
  -1  -2  28 88.4805 57.4960   9
  -1   2  28-53.3982 71.9082   9
   1  -2 -28 31.6656 53.4490   2
  -1  -2  27-80.9479 71.2299   4
  -1   2  27-41.6420 58.7179   4
   1  -2 -27-0.35196 44.6057  11
  -1  -2  27-90.6142 62.4821   9
  -1   2  27-57.8647 55.8227   9
   1   2 -27 47.8572 70.6856  11
   1  -2 -27-25.4170 56.8945   2
  -1   2  26 27.2905 54.2371   4
   1   2 -26 106.052 53.0552   6
  -1  -2  26 141.923 72.7566   4
   1  -2 -26 55.8405 55.4321   2
   1   2 -26 87.5996 71.1650  11
   1  -2 -26 161.308 85.3989  11
  -1  -2  26 275.407 96.2314   9
  -1   2  26 101.164 71.5040   9
  -1   2  25 371.589 113.865   4
  -1  -2  25 608.435 114.785   4
   1   2 -25 654.736 118.695   6
   1   2 -25 725.922 114.409   2
   1  -2 -25 702.039 127.742   2
   1  -2 -25 562.522 118.837  11
  -1   2  25 513.782 119.674   9
  -1  -2  25 735.995 127.192   9
   1   2 -25 735.095 138.606  11
   1  -2 -25 635.053 107.679   6
  -1   2  24-29.7678 62.1306   4
  -1  -2  24 54.3341 58.7499   4
   1  -2 -24-106.556 72.3636   2
   1   2 -24-84.5323 54.4959   2
  -1   2  24 25.2617 48.0730   9
   1   2 -24 25.0150 67.9890  11
  -1  -2  24-21.3655 63.7185   9
   1   2 -24 49.4462 62.7087   6
   1  -2 -24 72.6480 51.0095   6
  -1  -2  23 22.6051 55.6558   4
  -1   2  23-53.1428 68.8222   4
   1   2 -23 20.9726 37.2668   2
   1  -2 -23 4.43935 49.5091   2
   1   2 -23-8.85811 63.1581  11
  -1   2  23 25.9406 58.5680   9
  -1  -2  23 83.6651 64.0006   9
   1   2 -23 41.7316 49.2149   6
   1  -2 -23 7.05936 40.6044   6
  -1  -2  22 753.064 118.432   4
  -1   2  22 699.461 122.814   4
   1  -2 -22 507.544 106.171   2
   1   2 -22 622.987 97.2895   2
  -1   2  22 828.292 138.525   9
   1   2 -22 582.992 115.929  11
  -1  -2  22 732.829 115.895   9
   1  -2 -22 779.554 114.721   6
   1   2 -22 685.788 109.688   6
  -1   2  21 19.5258 52.0654   4
  -1  -2  21 45.6307 51.2297   4
   1   2 -21 85.0389 47.7285   2
   1  -2 -21 35.1171 43.3013   2
  -1  -2  21 17.3612 50.2671   9
  -1   2  21 64.8750 65.0353   9
   1   2 -21 89.7627 57.1325  11
   1  -2 -21 60.5189 42.6905   6
   1   2 -21-5.63487 40.5545   6
  -1  -2  20 42.5347 48.1649   4
  -1   2  20 58.2019 59.6114   4
   1  -2 -20 71.5851 63.6813   2
   1   2 -20 34.6660 40.9544   2
  -1  -2  20 47.7292 49.2694   9
  -1   2  20 27.1763 49.1248   9
   1   2 -20 64.3399 48.3391  11
   1   2 -20 14.9367 38.5958   6
   1  -2 -20 37.0805 33.2176   6
  -1  -2  19 658.395 102.970   4
  -1   2  19 689.788 111.853   4
   1   2 -19 531.806 48.6531   2
   1  -2 -19 649.147 103.605   2
   1  -2 -19 692.474 83.3913  10
  -1   2  19 663.950 113.161   9
   1   2 -19 641.671 106.525  11
  -1  -2  19 869.136 115.462   9
   1   2 -19 708.863 102.508   6
   1  -2 -19 675.736 93.6301   6
  -1  -2  18 654.875 96.1298   4
  -1   2  18 725.207 105.646   4
   1   2 -18 794.218 98.2659   2
   1  -2 -18 698.882 108.037   2
  -1  -2  18 667.602 98.2442   9
  -1   2  18 791.634 117.954   9
   1  -2 -18 712.846 83.9306  10
   1   2 -18 593.034 106.823  11
   1   2 -18 635.353 97.3511   6
  -1  -2  17 7331.02 290.049   4
  -1   2  17 7754.83 314.571   4
   1  -2 -17 7526.15 318.553   2
   1   2 -17 7419.40 277.278   2
  -1   2  17 8182.29 332.528   9
  -1  -2  17 7695.15 302.842   9
   1  -2 -17 7644.55 258.291  10
   1   2 -17 7915.24 331.108  11
   1  -2 -17 7703.92 120.971   8
   1   2 -17 7419.90 296.242   6
  -1  -2  16 11260.2 344.627   4
  -1   2  16 11397.2 362.720   4
   1   2 -16 10742.4 317.794   2
   1  -2 -16 10589.5 364.545   2
   1   2 -16 10880.5 371.970  11
   1  -2 -16 10716.1 299.244  10
  -1  -2  16 10952.6 349.856   9
  -1   2  16 11479.5 384.866   9
   1   2 -16 11335.6 348.988   6
   1  -2 -16 11330.0 166.692   8
  -1  -2  15 406.096 66.5402   4
  -1   2  15 400.885 74.1328   4
   1   2 -15 427.771 66.6939   2
   1  -2 -15 435.647 82.6368   2
   1   2 -15 444.820 83.5170  11
  -1  -2  15 473.059 79.9025   9
   1  -2 -15 492.036 64.6778  10
  -1   2  15 507.948 86.4154   9
   1  -2 -15 388.063 32.9503   8
   1   2 -15 470.295 74.8611   6
  -1  -2  14 1613.48 120.162   4
  -1   2  14 1482.99 121.584   4
   1  -2 -14 1546.84 132.056   2
   1   2 -14 1456.79 112.190   2
   1   2 -14 1448.95 128.367  11
  -1   2  14 1535.05 134.496   9
  -1  -2  14 1490.31 120.725   9
   1  -2 -14 1428.24 104.977  10
   1  -2 -14 1495.25 66.5935   8
   1   2 -14 1548.30 122.801   6
  -1  -2  13 1433.94 108.444   4
  -1   2  13 1385.43 115.848   4
   1  -2 -13 1233.08 113.790   2
   1   2 -13 1313.72 98.6731   2
  -1   2  13 1389.46 123.013   9
   1   2 -13 1406.23 121.800  11
  -1  -2  13 1228.20 107.079   9
   1  -2 -13 1339.84 99.4015  10
   1  -2 -13 1423.82 67.8296   8
   1   2 -13 1332.37 108.686   6
  -1  -2  12-5.30006 29.2183   4
  -1   2  12 20.0897 33.9136   4
   1  -2 -12 49.9839 42.0036   2
   1   2 -12 25.6324 25.7172   2
   1   2 -12 54.2447 47.8735  11
  -1   2  12-1.36954 36.4893   9
   1  -2 -12 12.9894 20.9327  10
  -1  -2  12-15.4608 27.8164   9
   1   2 -12-40.5038 36.7841   6
   1  -2 -12 7.13233 13.6638   8
  -1   2  11 1268.33 78.6570   5
  -1   2  11 1252.22 99.7384   4
  -1  -2  11 1256.77 92.4532   4
   1  -2 -11 1257.59 107.729   2
   1   2 -11 1318.83 89.8190   2
  -1  -2  11 1217.38 96.0646   9
  -1   2  11 1188.98 106.217   9
   1  -2 -11 1178.55 85.2539  10
   1   2 -11 1181.03 92.6726   6
   1  -2 -11 1217.27 61.5606   8
  -1   2  10 282.088 36.7951   5
   1   2 -10 218.704 41.7341   5
  -1   2  10 261.661 50.4193   4
  -1  -2  10 276.610 45.6839   4
  -1  -2  10 251.505 38.0661   2
   1   2 -10 221.263 38.6965   2
   1  -2 -10 259.911 52.7201   2
  -1  -2  10 220.715 43.9023   9
  -1   2  10 203.667 48.7268   9
   1   2 -10 3.72419 13.4579  11
  -1  -2  10 290.150 40.1632  10
   1  -2 -10 215.208 38.6507  10
   1  -2 -10 246.768 29.0222   8
   1   2 -10 244.155 45.4502   6
  -1   2   9 5935.28 192.967   4
  -1   2   9 6185.04 151.449   5
   1   2  -9 6126.20 197.112   5
   1  -2  -9 6098.06 207.604   2
   1   2  -9 5800.84 163.185   2
  -1  -2   9 4619.67 146.434   2
  -1  -2   9 6628.19 176.972  10
   1  -2  -9 5961.66 174.078  10
  -1   2   9 5933.23 202.240   9
  -1  -2   9 6212.88 186.397   9
   1   2  -9 6181.77 191.029   6
  -1   2   8 1481.53 93.9248   4
  -1   2   8 1531.22 70.8812   5
   1   2  -8 1569.39 96.5570   5
   1   2  -8 1682.65 88.6436   4
  -1  -2   8 1593.17 87.8614   4
   1  -2  -8 1585.33 101.373   2
  -1  -2   8 1676.09 82.9887   2
   1   2  -8 1542.15 79.2037   2
  -1  -2   8 1620.05 90.6851   9
  -1   2   8 1472.69 97.7185   9
   1  -2  -8 1600.84 86.8774  10
  -1  -2   8 1622.74 83.8061  10
   1   2  -8 1476.56 89.9574   6
   1  -2  -7 55788.3 512.505   4
  -1   2   7 54441.9 519.072   4
   1   2  -7 52861.2 469.617   4
  -1   2   7 51973.7 366.546   5
  -1  -2   7 53933.8 461.942   4
   1   2  -7 52961.0 524.397   5
  -1  -2   7 55134.7 429.531   2
   1  -2  -7 54197.5 551.713   2
   1   2  -7 51595.0 411.210   2
   1  -2  -7 52281.1 466.051  10
  -1  -2   7 55556.9 468.820  10
  -1   2   7 54188.0 537.830   9
  -1  -2   7 51944.1 474.458   9
   1   2  -7 56464.2 483.678   9
   1   2  -7 54071.7 504.029   6
   1  -2  -6 10546.1 210.904   4
  -1   2   6 10364.9 139.528   5
  -1  -2   6 9929.79 181.085   4
  -1  -2   6 10620.4 222.571   5
   1   2  -6 10441.7 192.010   4
   1   2  -6 9977.00 213.687   5
  -1   2   6 10075.5 207.896   4
  -1   2   6 6345.58 175.423   2
  -1  -2   6 11059.0 171.523   2
   1   2  -6 9454.13 158.419   2
   1  -2  -6 10340.6 228.273   2
   1  -2  -6 9690.78 191.286  10
  -1   2   6 10416.7 219.429   9
  -1  -2   6 9594.17 185.939   9
   1   2  -6-9.96681 7.81611  11
   1  -2  -6 79.4403 24.2126   9
   1   2  -6 10375.4 192.217   9
  -1  -2   6 5301.21 161.343   7
   1   2  -6 9896.94 203.876   6
  -1  -2   6 9560.45 96.5361   8
  -1  -2   6 10500.8 207.137   6
  -1  -2   5 50427.4 458.083   5
  -1   2   5 47530.8 421.840   4
   1   2  -5 48944.7 386.652   4
  -1  -2   5 47602.3 368.733   4
   1   2  -5 47744.3 440.529   5
  -1   2   5 49454.6 255.048   5
   1  -2  -5 49364.3 427.592   4
   1  -2  -5 49297.6 458.414   2
   1   2  -5 47462.0 312.915   2
  -1  -2   5 48276.0 310.942   2
  -1   2   5 315.975 42.7253   2
  -1  -2   5 47399.0 375.973   9
   1   2  -5 50593.4 385.408   9
   1  -2  -5 15663.2 248.661   9
  -1  -2   5 50553.7 450.343  11
  -1   2   5 48521.0 438.625   9
  -1  -2   5 49862.9 425.508   6
   1   2  -5 46846.6 418.548   6
  -1  -2   5 54330.6 247.705   8
  -1  -2   4 23611.2 290.961   5
   1   2  -4 23002.1 283.879   5
   1  -2  -4 23728.3 278.340   4
  -1  -2   4 22046.3 233.344   4
  -1   2   4 43045.5 365.499   4
   1  -2  -4 22954.6 289.497   2
  -1  -2   4 19856.5 171.136   2
   1   2  -4 22515.8 176.892   2
   1  -2  -4 22848.1 274.917   9
  -1  -2   4 22201.7 230.024   9
  -1  -2   4 23568.3 285.759  11
  -1   2   4 22579.7 272.294   9
  -1  -2   4 22580.0 271.447   6
   1   2  -4 22459.5 283.440   7
   1   2  -4 23270.0 274.392   6
  -1  -2   4 21827.3 170.373   8
  -1   2   3 19282.4 238.337   4
  -1  -2   3 20696.4 250.945   5
   1   2  -3 43.2938 20.2994   5
   1  -2  -3 21330.2 242.496   4
   1   2  -3 20101.5 239.729   6
  -1   2   3 15614.7 217.378   2
   1  -2  -3 20805.1 247.206   2
   1   2  -3-16.1995 12.2688  11
  -1   2   3 20431.1 229.412   9
   1  -2  -3 20295.5 232.302   9
  -1  -2   3 20414.7 245.285  11
  -1  -2   3 19213.4 191.622   9
  -1  -2   3 18629.2 167.421   8
  -1  -2   3 20221.3 239.080   6
  -1  -2   3 14779.2 213.686   7
   1   2  -3 19545.4 244.144   7
  -1   2   2 8968.16 147.938   4
   1   2  -2 48880.8 348.403   6
  -1  -2   2 59117.2 309.262   3
  -1  -2   2 59874.6 386.466   5
  -1  -2   2 60895.2 390.519   6
   1  -2  -2 61740.3 393.036   4
   1   2  -2 59983.5 307.440   3
  -1  -2   2 59194.3 367.611   1
   1  -2  -2 60086.4 376.940   2
  -1   2   2 61504.6 387.406   2
  -1  -2   2 59760.3 385.192  11
  -1   2   2 56620.4 332.036   9
   1  -2  -2 61781.7 352.597   9
  -1  -2   2 59484.7 384.529   7
   1   2  -2 57597.8 374.850   7
  -1  -2   2 56999.8 306.489   8
  -1  -2   1 535.966 33.9000   5
   1   2  -1 303.824 26.1704   5
  -1  -2   1 582.058 37.5098   6
   1  -2  -1 625.407 34.7087   2
   1   2  -1 85.4323 15.3408   1
  -1  -2   1 521.351 34.5493   1
   1   2  -1 559.439 29.1041   3
  -1   2   1 589.615 33.5332   2
  -1   2   1 607.766 28.1328   9
   1   2  -1-4.81743 5.56134  11
   1  -2  -1 560.728 28.2896   9
  -1  -2   1 601.856 36.3669  11
  -1   2   1 581.357 34.8710   7
   1   2  -1 559.372 33.7058   7
  -1  -2   1 718.669 36.8141   8
  -1  -2   1 578.843 34.5782   7
   1  -2   0 25932.7 179.510   2
  -1  -2   0 21602.3 168.709   2
   1   2   0 24112.3 180.017   2
  -1   2   0 27207.9 186.603   2
   1   2   0 25629.4 219.745   1
   1   2   0 26231.7 207.957   5
   1  -2   0 25571.0 194.030   5
  -1   2   0 25840.9 190.750   5
  -1   2   0 25094.7 223.919   6
   1  -2   0 25540.9 225.274   6
  -1  -2   0 28087.9 224.323   4
   1   2   0 26228.3 194.893   7
  -1  -2   0 25994.5 219.653   8
  -1   2   0 24681.7 229.335   7
   1  -2   0 23691.4 226.857   7
  -1  -2   0 25320.2 194.611   7
  -1  -2  -1 13117.2 163.045   4
  -1   2  -1 13480.5 161.611   5
   1   2   1 13407.2 166.755   4
   1  -2   1 13486.4 167.214   5
  -1   2  -1 12964.3 156.035   1
   1  -2   1 13696.8 164.077   1
  -1  -2  -1 13602.0 157.873   2
   1   2   1 14983.6 170.718   2
   1  -2   1 13775.5 170.722  11
  -1   2  -1 13249.0 165.268  11
  -1  -2  -1 13541.1 158.023   9
   1   2   1 13619.1 155.654   9
  -1  -2  -1 13834.2 124.507   7
   1   2   1 14182.8 125.919   7
  -1  -2  -1 13200.2 162.704   8
   1  -2   1 14060.5 179.660   6
  -1   2  -1 13836.4 181.170   7
  -1   2  -1 14099.0 179.554   6
  -1  -2  -2 36989.0 304.650   4
   1  -2   2 36675.8 308.224   5
   1   2   2 28377.9 263.249   4
   1   2   2 36751.0 303.206   2
  -1  -2  -2 34805.1 295.621   2
  -1   2  -2 34631.6 267.888   1
   1  -2   2 35956.2 274.738   1
  -1   2  -2 33987.4 288.108  11
   1  -2   2 35825.3 298.904  11
  -1  -2  -2 26782.4 248.360   9
   1   2   2 35308.0 282.635   9
   1  -2   2 36000.5 309.824   6
  -1   2  -2 34574.5 309.627   7
  -1  -2  -2 35794.0 276.531   8
   1  -2   3 3052.40 94.4158   4
   1  -2   3 3069.11 99.1240   5
  -1  -2  -3 3075.42 95.4446   4
   1  -2   3 2865.66 56.9712   2
   1  -2   3 3106.81 88.1049   1
  -1  -2  -3 3039.58 95.9410   2
   1   2   3 2149.74 83.3844   2
  -1   2  -3 2957.23 55.6804   2
   1  -2   3 2883.79 60.1196   9
   1   2   3 2834.91 90.1180   9
  -1   2  -3 2969.59 61.2834   9
  -1  -2  -3 400.787 36.7874   9
   1  -2   3 3082.08 96.4451  11
  -1   2  -3 2855.35 90.8659  11
   1  -2   3 2946.89 96.0734   6
  -1  -2  -3 3080.69 85.5272   8
   1  -2   3 319.017 34.7779   7
  -1   2  -3 2822.18 96.4177   7
  -1   2  -4 3906.90 114.334   4
   1  -2   4 3853.79 112.654   4
  -1  -2  -4 3881.39 117.472   4
   1  -2   4 3955.97 122.910   5
  -1   2  -4 3734.33 77.2448   2
   1   2   4-26.1888 10.7300   2
  -1  -2  -4 3908.67 120.130   2
   1  -2   4 3511.78 77.6063   2
   1   2   4 3784.08 113.699   9
  -1   2  -4 3864.38 85.6816   9
  -1   2  -4 3753.24 114.862  11
   1  -2   4 3678.09 84.4010   9
   1  -2   4 4304.18 122.671  11
  -1  -2  -4-29.8728 10.7464   9
   1  -2   4 3965.83 119.716   6
  -1   2  -4 4233.32 125.741   7
  -1   2  -4 1035.86 63.1817   6
  -1  -2  -4 3853.77 97.0800   8
   1  -2   4 3822.20 121.657   7
   1  -2   5 7134.82 176.581   5
  -1   2  -5 7107.50 168.115   4
  -1  -2  -5 7112.26 169.980   4
   1  -2   5 6560.26 159.948   4
   1   2   5 75.3918 17.8075   4
  -1   2  -5 7046.36 123.857   2
  -1  -2  -5 6600.74 170.376   2
   1  -2   5 6787.08 124.734   2
   1   2   5 78.9969 22.9863   2
   1   2   5 6680.79 167.937   9
  -1   2  -5 6935.11 133.286   9
  -1  -2  -5-5.24613 11.1458   9
   1  -2   5 6773.55 133.979   9
  -1   2  -5 6679.08 167.888  11
  -1   2  -5 6702.82 170.670   7
   1  -2   5 7075.38 175.915   7
  -1   2  -5 6763.33 168.250   6
  -1  -2  -5 6908.03 133.821   8
   1  -2   6 5331.72 149.563   4
   1  -2   6 5594.02 165.312   5
   1   2   6 4955.24 155.370   4
  -1   2  -6 5540.95 155.875   4
  -1  -2  -6 5497.54 158.305   4
  -1   2  -6 5066.23 118.704   2
  -1  -2  -6 5028.21 159.967   2
   1   2   6 3967.95 143.110   2
   1  -2   6 5249.25 124.293   2
  -1   2  -6 5299.96 131.203   9
   1   2   6 5530.11 163.401   9
   1  -2   6 5039.18 129.246   9
  -1   2  -6 4938.05 154.372  11
  -1   2  -6 5262.34 157.782   6
  -1   2  -6 5332.35 160.364   7
  -1  -2  -6 5282.58 120.437   8
   1  -2   6 4731.78 76.7232   8
   1  -2   6 5695.08 166.857   7
   1  -2   7 48110.3 476.761   4
   1   2   7 46994.9 501.831   4
  -1  -2  -7 47458.5 520.088   2
   1  -2   7 48897.0 414.534   2
  -1   2  -7 48528.4 407.336   2
  -1   2  -7 47180.8 431.327   9
  -1   2  -7 46570.0 502.352  11
   1  -2   7 47351.9 433.647   9
   1   2   7 50367.0 524.232   9
   1  -2   7 47587.4 370.861  10
  -1   2  -7 48022.0 507.688   6
  -1  -2  -7 48571.7 370.553   8
  -1   2  -7 50608.6 527.036   7
   1  -2   7 45992.3 219.787   8
   1   2   8 7515.55 211.872   4
   1  -2   8 7836.76 205.800   4
   1  -2   8 6407.78 164.608   2
  -1  -2  -8 6922.78 211.469   2
  -1   2  -8 7248.82 171.239   2
  -1   2  -8 7561.99 186.370   9
   1  -2   8 7191.38 181.176   9
  -1  -2  -8 7148.68 160.367  10
   1  -2   8 7588.32 153.603  10
   1   2   8 7562.41 218.453   9
  -1   2  -8 7006.37 209.773  11
  -1   2  -8 8843.83 229.903   6
  -1  -2  -8 7489.66 149.819   8
   1   2   9 5348.11 188.547   4
   1  -2   9 5648.59 188.849   4
  -1   2  -9 4825.26 150.759   2
   1  -2   9 3997.65 140.053   2
  -1  -2  -9 5424.83 195.873   2
   1  -2   9 5575.93 172.730   9
   1   2   9 5370.69 194.181   9
  -1   2  -9 5260.45 189.625  11
   1  -2   9 5567.73 138.561  10
  -1  -2  -9 5064.80 144.286  10
  -1   2  -9 5411.93 191.093   6
  -1  -2  -9 5160.71 125.393   8
   1   2  10 4243.15 144.073   5
   1   2  10 4212.88 176.482   4
   1  -2  10 4646.51 190.522   4
  -1   2 -10 3805.15 143.111   2
  -1  -2 -10 4186.18 183.399   2
  -1   2 -10 3974.52 175.891  11
   1  -2  10 4019.13 156.441   9
   1  -2  10 4085.32 125.714  10
   1   2  10 4164.52 181.045   9
  -1  -2 -10 3961.13 132.824  10
  -1   2 -10 3956.80 170.688   6
  -1  -2 -10 3999.90 110.997   8
   1   2  11 1506.23 115.041   4
   1  -2  11 1682.39 114.289   4
  -1  -2 -11 1561.54 118.242   2
  -1   2 -11 1454.39 94.0073   2
   1   2  11 1493.94 115.848   9
   1  -2  11 1438.15 101.565   9
  -1   2 -11 1514.30 114.720  11
   1  -2  11 1511.14 78.8457  10
  -1  -2 -11 1253.09 79.2292  10
  -1   2 -11 1822.78 124.343   6
  -1  -2 -11 1441.73 69.5267   8
   1   2  12 1125.41 105.080   4
   1  -2  12 1191.43 101.440   4
  -1  -2 -12 1143.41 106.667   2
  -1   2 -12 1172.60 89.9666   2
  -1  -2 -12 1064.10 75.1282  10
   1  -2  12 777.137 60.0506  10
   1  -2  12 1149.20 94.4276   9
  -1   2 -12 1156.77 106.491  11
   1   2  12 1177.48 109.150   9
  -1   2 -12 1075.76 100.584   6
  -1  -2 -12 1063.77 59.3105   8
   1   2  13 3370.30 181.461   4
   1  -2  13 3333.25 170.371   4
  -1   2 -13 3065.08 151.605   2
  -1  -2 -13 3310.40 185.111   2
  -1  -2 -13 3143.72 134.927  10
   1   2  13 3238.11 185.764   9
   1  -2  13 3236.88 123.219  10
   1  -2  13 3131.83 166.048   9
  -1   2 -13 3042.84 176.752  11
  -1   2 -13 2992.45 171.244   6
  -1  -2 -13 3265.22 105.086   8
   1   2  14-1.29535 42.3633   4
   1  -2  14-47.8993 35.7721   4
  -1   2 -14 9.83583 29.4566   2
  -1  -2 -14 24.0471 38.9915   2
  -1   2 -14-8.18881 40.7191  11
  -1  -2 -14 17.2400 21.8769  10
   1  -2  14-11.6737 15.9257  10
   1   2  14-75.5864 59.8304   9
   1  -2  14 47.0603 38.5967   9
  -1   2 -14-32.2404 37.5194   6
  -1  -2 -14-2.26269 13.4137   8
   1  -2  15 2567.03 166.643   4
   1   2  15 2558.90 174.141   4
  -1   2 -15 2420.75 145.852   2
  -1  -2 -15 2572.62 175.597   2
  -1  -2 -15 2595.32 130.744  10
   1  -2  15 2592.45 161.663   9
   1   2  15 2596.89 178.522   9
  -1   2 -15 2395.90 170.471  11
  -1  -2 -15 2642.05 91.7830   8
  -1   2 -15 2595.29 169.759   6
   1  -2  16 1861.83 148.910   4
   1   2  16 1832.42 153.890   4
  -1   2 -16 1954.79 136.064   2
  -1  -2 -16 1941.41 159.033   2
  -1  -2 -16 1960.10 115.185  10
  -1   2 -16 1886.24 157.857  11
   1   2  16 2146.85 171.873   9
   1  -2  16 1888.18 146.839   9
  -1   2 -16 1929.72 151.413   6
  -1  -2 -16 1994.46 75.5279   8
   1  -2  17 770.898 102.529   4
   1   2  17 710.068 105.769   4
  -1  -2 -17 768.913 110.008   2
  -1   2 -17 762.582 93.2932   2
  -1  -2 -17 719.236 73.6457  10
   1  -2  17 734.317 99.4989   9
   1   2  17 775.184 111.963   9
  -1   2 -17 655.414 101.220  11
  -1  -2 -17 751.683 41.3083   8
  -1   2 -17 737.674 101.496   6
   1  -2  18 41.2888 42.9725   4
  -1   2 -18 19.5557 30.2993   2
  -1  -2 -18 16.3470 47.1976   2
   1   2  18-22.8049 46.8887   9
  -1  -2 -18 9.44481 21.6362  10
   1  -2  18-1.83250 43.7841   9
  -1   2 -18-55.7473 55.9030  11
  -1   2 -18-39.2344 43.6723   6
   1   2  19 150.496 66.2144   4
   1  -2  19 139.791 64.1360   4
  -1  -2 -19 54.9205 48.6806   2
  -1   2 -19 171.729 51.3125   2
   1   2  19 100.813 56.3633   9
   1  -2  19 91.2100 48.2534   9
  -1   2 -19 129.075 64.4581  11
  -1   2 -19 174.524 64.9009   6
   1   2  20 15.9609 44.6162   4
   1  -2  20 14.5645 45.2372   4
  -1  -2 -20-17.3076 46.9526   2
  -1   2 -20 21.4867 39.0920   2
   1   2  20-39.7404 56.0174   9
  -1   2 -20 2.33346 46.5098  11
   1  -2  20-14.3978 52.7615   9
  -1   2 -20 57.5906 53.9423   6
   1   2  21 74.5991 57.2869   4
   1  -2  21 36.4518 53.7930   4
  -1   2 -21 53.7210 41.0400   2
  -1  -2 -21-14.2342 49.9508   2
   1  -2  21 31.9637 45.2559   9
   1   2  21 22.9021 54.6570   9
  -1   2 -21 30.7579 47.3471  11
  -1  -2 -21 87.1867 49.1193   6
  -1   2 -21-25.6452 44.3582   6
   1  -2  22 21.8207 51.7263   4
   1   2  22 36.1690 60.6862   4
  -1  -2 -22 39.3310 52.5421   2
  -1   2 -22 32.1626 43.3151   2
   1  -2  22 84.5163 50.6325   9
  -1   2 -22 34.1483 56.3242  11
   1   2  22-4.39471 55.4831   9
  -1  -2 -22 44.5857 48.4989   6
  -1   2 -22 62.4064 58.2554   6
   1   2  23 79.2415 65.5073   4
   1  -2  23-56.0938 60.5823   4
  -1   2 -23 12.1512 42.5307   2
  -1  -2 -23 48.9521 60.4364   2
   1   2  23 36.0789 51.6898   9
  -1   2 -23 2.73172 53.2554  11
   1  -2  23-67.4719 63.0319   9
  -1  -2 -23 14.6852 36.2105   6
  -1   2 -23 59.1341 58.4261   6
   1  -2  24 354.386 98.5744   4
   1   2  24 207.247 82.2174   4
  -1   2 -24 326.981 80.8992   2
  -1  -2 -24 396.705 102.607   2
  -1   2 -24 388.672 105.449  11
   1   2  24 251.952 83.2289   9
   1  -2  24 299.240 86.7105   9
  -1  -2 -24 379.585 84.8083   6
  -1   2 -24 310.817 86.5371   6
   1  -2  25 95.9101 69.8642   4
   1   2  25 20.3957 55.0985   4
  -1  -2 -25-7.00066 54.1882   2
  -1   2 -25-54.1247 51.5819   2
  -1  -2 -25 47.1992 74.6576  11
   1  -2  25-45.2793 62.7197   9
   1   2  25 51.8882 60.1851   9
  -1   2 -25 41.5193 57.7514  11
  -1  -2 -25-18.2216 37.8749   6
  -1   2 -25-85.4191 67.1744   6
   1   2  26 206.175 81.1353   4
   1  -2  26 63.6423 48.6052   4
  -1  -2 -26 153.167 72.8585   2
  -1  -2 -26 91.4836 71.1043  11
  -1   2 -26 108.504 65.6902  11
   1   2  26 168.954 84.6669   9
   1  -2  26 87.5731 60.1246   9
  -1   2 -26 92.3242 62.1098   6
  -1  -2 -26 213.412 77.2680   6
  -1   2 -27 99.5115 69.6529   6
   1  -2  27-29.9982 47.4132   4
   1   2  27 55.0275 65.4226   4
  -1   2 -27 1.44661 54.1938  11
   1  -2  27-134.279 80.8603   9
  -1  -2 -27 61.1743 70.3367  11
   1   2  27 142.689 82.3275   9
  -1  -2 -27 10.8952 53.4903   2
   1  -2  28 70.6285 59.7329   4
  -1   2 -28 103.584 64.9394   6
   1   2  28-32.3510 68.6322   4
  -1  -2 -28 94.9376 70.4277  11
   1  -2  28 4.96867 57.1807   9
  -1   2 -28-8.92316 47.6780  11
  -1  -2 -28 42.9969 51.3858   2
   1   2  29 36.8526 62.3088   4
   1  -2  29-51.3015 68.8900   4
   1  -2  29 85.4346 70.3698   9
  -1  -2 -29-79.1528 59.9106   2
  -1   3  29 120.580 82.2284   4
  -1  -3  29 90.1318 69.6899   9
   1  -3 -29-82.5566 85.8215   2
  -1  -3  28 6.05668 48.6629   4
  -1   3  28-64.7151 65.7306   4
   1  -3 -28-10.8788 60.7704  11
  -1  -3  28-96.2729 75.0554   9
  -1   3  28 51.7871 84.7652   9
   1   3 -28-73.7773 84.5968  11
   1  -3 -28 82.2606 73.2386   2
   1   3 -27 329.846 96.6788   6
  -1  -3  27 368.774 95.9116   4
  -1   3  27-131.132 77.5145   4
   1   3 -27 289.945 103.856  11
  -1  -3  27 233.654 84.1509   9
  -1   3  27 487.471 119.298   9
   1  -3 -27 325.347 110.830  11
   1  -3 -27 392.713 104.960   2
  -1  -3  26 219.219 78.2025   4
  -1   3  26 291.037 102.735   4
   1   3 -26 214.324 76.7979   6
   1  -3 -26 240.175 95.5965   2
  -1   3  26 319.491 101.230   9
   1   3 -26 359.329 111.430  11
  -1  -3  26 311.123 93.6972   9
  -1   3  25 148.553 76.9177   4
   1   3 -25 85.2327 55.2094   6
  -1  -3  25 211.576 79.2454   4
   1  -3 -25 180.388 83.3683   2
  -1  -3  25 178.820 80.6283   9
   1   3 -25 25.9497 62.8593  11
  -1   3  25 23.1550 62.8615   9
   1  -3 -25 275.746 79.6229   6
  -1   3  24 634.772 129.948   4
  -1  -3  24 664.263 119.699   4
   1   3 -24 681.316 120.459   6
   1  -3 -24 637.889 125.887   2
  -1   3  24 661.286 127.103   9
  -1  -3  24 724.650 126.187   9
   1   3 -24 628.819 125.266  11
   1  -3 -24 775.979 116.077   6
  -1   3  23 161.581 78.5675   4
   1   3 -23 289.087 83.2402   6
  -1  -3  23 211.890 75.4862   4
   1  -3 -23 381.552 106.773   2
   1   3 -23 294.338 69.5425   2
  -1  -3  23 175.657 65.9254   9
  -1   3  23 273.114 85.2040   9
   1   3 -23 299.342 90.5233  11
   1  -3 -23 185.804 55.0400   6
  -1  -3  22 76.0240 49.6199   4
  -1   3  22 26.5885 56.9132   4
   1   3 -22 101.461 61.3389   6
   1   3 -22 51.7784 43.8572   2
   1  -3 -22 45.6603 61.0811   2
   1   3 -22 62.4302 62.3959  11
  -1   3  22 93.2397 61.7457   9
  -1  -3  22 41.0123 51.8737   9
   1  -3 -22 94.8905 53.5218   6
  -1  -3  21 266.734 76.6562   4
  -1   3  21 104.715 68.3417   4
   1   3 -21 269.926 64.8414   2
   1  -3 -21 227.192 77.8033   2
   1  -3 -21 237.710 57.9862  10
  -1   3  21 209.786 75.3031   9
  -1  -3  21 377.110 89.6756   9
   1   3 -21 180.708 71.0151  11
   1   3 -21 248.114 68.7469   6
   1  -3 -21 331.300 74.5073   6
  -1  -3  20 359.646 75.0957   4
  -1   3  20 369.302 83.9252   4
   1   3 -20 467.197 75.6637   2
   1  -3 -20 384.539 90.2759   2
  -1   3  20 367.656 97.8907   9
   1   3 -20 443.744 97.0474  11
  -1  -3  20 469.227 90.0116   9
   1  -3 -20 499.710 75.8987  10
   1   3 -20 355.797 81.9991   6
  -1  -3  19 119.258 51.0845   4
  -1   3  19 126.404 71.6737   4
   1  -3 -19 80.6736 58.5294   2
   1   3 -19 86.4970 38.4161   2
  -1  -3  19 23.9833 40.9940   9
   1   3 -19 47.1476 51.5778  11
  -1   3  19 56.3492 59.8087   9
   1  -3 -19 66.4062 39.2436  10
   1   3 -19 2.78532 37.3289   6
  -1  -3  18 225.595 65.0327   4
  -1   3  18 41.2057 46.9100   4
   1  -3 -18 74.7967 49.0607   2
   1   3 -18 116.601 40.7122   2
   1   3 -18 60.4436 55.9251  11
   1  -3 -18 124.610 44.9090  10
  -1  -3  18 192.703 63.0644   9
  -1   3  18 158.456 70.1760   9
   1   3 -18 178.639 62.7743   6
  -1  -3  17 79.7996 48.5705   4
  -1   3  17 35.3044 49.6625   4
   1   3 -17 44.4471 29.0442   2
   1  -3 -17 14.1299 46.6901   2
   1  -3 -17 17.1979 26.7231  10
   1   3 -17 108.102 58.6461  11
  -1  -3  17 3.89678 39.1709   9
  -1   3  17-1.63295 51.0668   9
   1   3 -17 43.5722 44.4442   6
   1  -3 -17 25.4855 17.2956   8
  -1  -3  16 85.4992 40.7691   4
  -1   3  16 91.4119 55.3591   4
   1  -3 -16 168.971 57.7765   2
   1   3 -16 106.301 37.1284   2
  -1   3  16 106.017 59.3788   9
   1   3 -16 54.9396 38.6235  11
   1  -3 -16 172.188 48.0293  10
  -1  -3  16 120.420 50.4091   9
   1   3 -16 96.4368 49.3070   6
   1  -3 -16 125.049 27.2338   8
  -1  -3  15 1328.33 114.951   4
  -1   3  15 1303.84 132.026   4
   1   3 -15 1535.10 112.994   2
   1  -3 -15 1445.16 138.039   2
  -1  -3  15 1545.42 127.201   9
  -1   3  15 1560.47 143.836   9
   1   3 -15 1366.45 134.251  11
   1  -3 -15 1401.14 109.526  10
   1   3 -15 1299.12 119.593   6
   1  -3 -15 1447.68 77.8986   8
  -1   3  14 1739.24 140.199   4
  -1  -3  14 1910.51 131.303   4
   1  -3 -14 1815.22 145.963   2
   1   3 -14 1530.15 108.762   2
   1  -3 -14 1726.41 118.734  10
  -1   3  14 1448.11 134.591   9
   1   3 -14 1709.21 141.423  11
  -1  -3  14 1601.51 125.577   9
   1   3 -14 1494.58 123.485   6
   1  -3 -14 1645.80 83.6517   8
  -1   3  13 59.4811 43.3129   4
  -1  -3  13 153.158 41.5233   4
   1   3 -13 104.690 34.4669   2
   1  -3 -13 94.9593 45.4199   2
   1   3 -13 119.625 48.6836  11
  -1   3  13 129.847 49.1977   9
  -1  -3  13 132.452 42.5441   9
   1  -3 -13 94.5087 31.7626  10
   1  -3 -13 150.973 28.9972   8
   1   3 -13 116.169 43.8549   6
  -1   3  12 26.6392 16.8214   5
  -1  -3  12 7.62951 28.1624   4
  -1   3  12-0.55298 33.3163   4
   1  -3 -12-26.8282 39.6181   2
   1   3 -12 22.1331 22.4178   2
  -1  -3  12-16.4772 28.1773   9
  -1   3  12 4.08436 38.5012   9
   1  -3 -12 14.9393 23.5710  10
   1   3 -12 22.2866 34.4678  11
   1   3 -12 32.0265 33.3401   6
   1  -3 -12 20.5080 19.1056   8
  -1  -3  11 522.132 65.6666   4
   1   3 -11 472.052 67.8146   5
  -1   3  11 511.726 46.9258   5
  -1   3  11 577.930 71.5465   4
   1  -3 -11 474.713 72.6146   2
   1   3 -11 430.139 49.4297   2
  -1   3  11 442.117 69.2966   9
   1  -3 -11 443.981 58.1416  10
  -1  -3  11 449.743 58.3275   9
   1   3 -11 39.7703 27.8070  11
   1  -3 -11 544.425 49.0678   8
   1   3 -11 483.878 63.4522   6
  -1  -3  10 1697.91 104.396   4
   1   3 -10 1716.75 118.279   5
  -1   3  10 1626.47 114.410   4
  -1   3  10 1717.95 79.9202   5
   1   3 -10 1584.98 85.3218   2
  -1  -3  10 1297.44 77.8889   2
   1  -3 -10 1865.04 130.355   2
  -1   3  10 1793.91 124.432   9
   1  -3 -10 1768.60 105.489  10
  -1  -3  10 1976.89 112.397   9
   1   3 -10 1698.31 112.440   6
   1   3  -9 44.2486 35.0949   5
  -1   3   9 1.20218 10.6872   5
  -1   3   9 24.6505 33.7821   4
  -1  -3   9 14.4647 20.2449   4
  -1  -3   9 19.1948 13.4415   2
   1  -3  -9-11.7766 40.8930   2
   1   3  -9-11.7120 17.0692   2
   1  -3  -9-5.00416 22.7228  10
  -1  -3   9 10.5489 23.5413   9
  -1   3   9-10.6852 38.3744   9
  -1  -3   9 3.06725 14.8367  10
   1   3  -9 14.2861 15.2594  11
   1   3  -9-8.34116 25.3864   6
  -1   3   8 33543.2 282.211   5
   1   3  -8 33095.4 411.700   4
  -1  -3   8 32386.0 391.810   4
   1   3  -8 33685.8 470.844   5
  -1   3   8 33969.0 453.567   4
  -1  -3   8 33661.5 329.842   2
   1   3  -8 28074.5 304.235   2
   1  -3  -8 33754.2 485.561   2
  -1   3   8 33841.5 464.440   9
   1  -3  -8 33239.4 409.541  10
   1   3  -8 34326.7 398.121   9
  -1  -3   8 34407.2 403.522   9
  -1  -3   8 34516.1 214.732   8
   1   3  -8 32404.3 447.965   6
  -1   3   7 7570.51 206.187   4
  -1  -3   7 7584.62 179.665   4
  -1   3   7 7479.23 117.053   5
   1   3  -7 7614.71 211.383   5
  -1  -3   7 8417.06 149.294   2
   1   3  -7 7455.74 140.375   2
   1  -3  -7 7468.38 217.151   2
  -1  -3   7 7172.74 172.255   9
  -1   3   7 7424.26 207.664   9
   1   3  -7 7798.52 176.870   9
   1   3  -7 7323.68 202.246   6
  -1  -3   7 7141.53 108.547   8
   1   3  -6 89996.2 689.775   5
  -1  -3   6 85901.6 577.796   4
  -1   3   6 89888.9 345.749   5
   1  -3  -6 91694.2 672.508   4
   1  -3  -6 91836.7 714.839   2
   1   3  -6 83597.0 409.139   2
  -1  -3   6 100293. 447.757   2
  -1  -3   6 88298.9 553.855   9
  -1   3   6 90274.9 672.522   9
   1   3  -6 90699.8 704.220   7
  -1  -3   6 96546.6 680.137   6
   1   3  -6 92662.4 683.784   6
  -1  -3   6 93669.8 417.728   8
  -1  -3   5 7424.42 160.821   4
   1   3  -5 5608.80 164.968   5
   1  -3  -5 7820.73 189.432   4
  -1   3   5 7050.22 181.626   4
  -1  -3   5 7357.48 188.303   5
  -1   3   5 6393.68 175.559   2
  -1  -3   5 29.8054 12.5747   2
   1   3  -5 5708.69 90.9844   2
   1  -3  -5 7428.93 191.751   2
  -1  -3   5 7141.57 145.537   9
  -1  -3   5 7937.02 193.073  11
   1  -3  -5 8010.52 185.686   9
  -1   3   5 7767.01 184.462   9
   1   3  -5-28.9215 17.9957  11
  -1  -3   5 892.048 68.5036   7
  -1  -3   5 7824.31 125.680   8
   1   3  -5 6958.68 186.296   7
  -1  -3   5 7749.96 186.964   6
   1   3  -5 7524.73 185.863   6
   1  -3  -4 1161.86 68.5255   4
   1   3  -4 963.180 64.2916   6
  -1  -3   4 1003.26 52.0770   3
  -1  -3   4 1014.80 66.9951   5
  -1   3   4 1029.63 70.3439   4
  -1   3   4 1047.62 67.3605   2
   1  -3  -4 1072.75 70.4851   2
  -1  -3   4 1008.57 63.8368   1
   1  -3  -4 1134.55 65.5916   9
  -1  -3   4 975.719 50.5586   9
   1   3  -4-20.1419 20.1838  11
  -1  -3   4 1035.22 68.6697  11
  -1   3   4 923.380 63.9387   9
   1   3  -4 968.833 66.1628   7
  -1  -3   4 1051.10 68.2039   7
  -1  -3   4 969.716 64.5718   6
  -1  -3   4 1013.58 48.0272   8
   1   3  -3 986.942 60.8557   5
   1  -3  -3 10483.7 196.425   4
  -1  -3   3 10515.5 149.488   3
   1   3  -3 9619.97 194.746   6
  -1  -3   3 9945.90 194.522   5
  -1   3   3 1510.77 79.1690   4
  -1  -3   3 10501.1 188.240   1
   1  -3  -3 10146.3 190.790   2
  -1   3   3 11127.6 199.494   2
   1  -3  -3 10608.0 178.531   9
   1   3  -3 35.1812 20.2667  11
  -1  -3   3 10535.2 198.445  11
  -1   3   3 9802.60 172.044   9
  -1  -3   3 9992.30 196.566   7
  -1  -3   3 9462.58 149.078   8
  -1  -3   3 10527.3 199.878   6
   1   3  -3 10254.2 195.292   7
   1  -3  -2 20541.2 142.429   5
  -1  -3   2 21162.1 263.725   5
   1  -3  -2 21663.0 271.383   4
  -1   3   2 18382.4 137.692   5
   1   3  -2 18605.5 246.581   5
   1   3  -2 2060.17 86.8641   6
  -1  -3   2 20037.1 266.146   6
   1   3  -2 20390.1 192.861   3
  -1  -3   2 20357.8 199.987   3
   1  -3  -2 20241.7 242.780   2
  -1   3   2 18900.9 238.573   2
  -1  -3   2 20001.4 247.604   1
   1  -3  -2 21076.8 223.633   9
  -1  -3   2 20707.0 264.131  11
   1   3  -2-9.05253 14.2500  11
  -1   3   2 19975.8 218.228   9
  -1  -3   2 20160.1 221.627   8
  -1  -3   2 21274.8 261.914   7
   1   3  -2 17276.4 234.086   7
  -1  -3   1 5368.20 134.572   6
   1   3  -1 4994.31 116.540   5
   1  -3  -1 3816.66 79.3012   5
  -1   3   1 5274.69 90.4557   5
  -1  -3   1 5399.29 123.875   5
   1  -3  -1 5227.85 122.158   6
   1   3  -1 5653.38 83.2836   2
  -1  -3   1 5423.13 126.026   1
  -1  -3   1 4683.31 74.2368   2
   1   3  -1 3453.18 99.6904   1
  -1   3   1 5466.24 114.081   2
   1  -3  -1 5517.25 113.384   2
  -1  -3   1 5397.81 128.597  11
   1  -3  -1 5250.78 95.7155   9
  -1   3   1 5381.13 95.2985   9
  -1  -3   1 5130.80 116.527   8
   1  -3  -1 5487.87 125.523   7
  -1  -3   1 5555.03 124.959   7
  -1   3   1 5296.48 122.674   7
   1   3  -1 5174.55 120.346   7
   1   3   0 20867.6 221.795   5
   1  -3   0 20394.7 209.819   5
  -1   3   0 19753.1 243.485   6
   1  -3   0 20635.2 248.043   6
  -1   3   0 20377.2 205.942   5
   1   3   0 20143.2 190.748   2
   1   3   0 19352.3 234.717   1
  -1   3   0 17674.1 175.604   2
   1  -3   0 22157.5 197.360   2
  -1  -3   0 20427.6 189.614   2
   1  -3   0 21044.3 156.291   9
  -1   3   0 20423.1 148.502   9
  -1  -3   0 20634.1 200.715   9
   1  -3   0 21041.4 245.477  11
  -1  -3   0 20841.8 245.195  11
  -1   3   0 19875.0 246.961   7
   1   3   0 20552.1 217.740   7
  -1  -3   0 20337.1 235.246   8
   1  -3   0 21261.5 253.313   7
  -1  -3   0 21240.0 224.887   7
  -1   3  -1 1245.00 64.3727   6
  -1  -3  -1 1441.34 66.4343   4
   1  -3   1 1255.86 65.0751   6
   1  -3   1 1220.60 58.7372   5
  -1   3  -1 1398.17 61.3727   5
   1   3   1 1336.09 65.5823   4
   1   3   1 1007.07 46.3050   5
  -1  -3  -1 1433.73 58.4812   2
  -1   3  -1 1277.89 60.4874   1
   1  -3   1 1368.84 40.5936   2
   1   3   1 1216.25 56.1805   2
  -1   3  -1 1322.02 40.2330   2
  -1   3  -1 1245.03 62.3665  11
  -1  -3  -1 1280.13 55.7590   9
   1  -3   1 1347.96 64.2861  11
   1   3   1 1236.22 55.2062   9
  -1  -3  -1 1250.44 61.6068   8
   1  -3   1 1269.53 65.0432   7
  -1   3  -1 1397.38 70.0970   7
   1   3   1 1250.42 50.7784   7
  -1  -3  -1 1301.34 51.9572   7
  -1   3  -2 18738.8 242.601   5
  -1  -3  -2 19612.1 251.593   4
   1  -3   2 18786.6 250.318   5
   1   3   2 19536.4 256.243   4
  -1  -3  -2 17581.5 229.434   2
   1   3   2 20867.0 254.109   2
   1  -3   2 20031.1 244.004   1
  -1   3  -2 19087.1 235.489   1
   1  -3   2 20279.9 260.577  11
  -1   3  -2 18266.8 245.108  11
  -1  -3  -2 19263.1 231.978   9
   1   3   2 18905.2 227.790   9
  -1   3  -2 18614.8 263.505   7
   1  -3   2 19480.1 264.406   6
  -1  -3  -2 18580.7 237.364   8
   1   3   2 18672.4 186.999   7
   1  -3   3 191371. 855.602   5
  -1  -3  -3 187041. 835.943   4
   1  -3   3 176532. 750.754   1
   1   3   3 183511. 827.338   2
  -1  -3  -3 183178. 810.830   2
   1  -3   3 169577. 803.925  11
   1  -3   3 173913. 431.860   9
   1   3   3 177330. 758.974   9
  -1  -3  -3 177747. 749.739   8
  -1   3  -3 171813. 833.469   7
   1  -3   3 180656. 837.409   6
   1  -3   4 72037.9 533.205   4
  -1  -3  -4 75873.6 562.727   4
   1  -3   4 79556.5 592.082   5
   1  -3   4 69646.5 287.226   2
   1  -3   4 74630.8 515.572   1
  -1   3  -4 72508.7 281.998   2
   1   3   4 77649.8 579.385   2
  -1  -3  -4 73154.8 557.550   2
  -1   3  -4 79309.6 366.808   9
  -1   3  -4 69084.8 543.250  11
   1   3   4 71562.6 524.809   9
  -1  -3  -4 80308.8 564.125   9
   1  -3   4 75572.6 563.265  11
   1  -3   4 73152.0 347.525   9
  -1  -3  -4 72280.9 487.738   8
  -1   3  -4 73649.9 580.532   7
   1  -3   4 75468.4 573.575   6
  -1  -3  -5 20915.5 312.102   4
   1   3   5-45.2047 16.2547   4
   1  -3   5 21711.2 329.039   5
   1  -3   5 20084.6 296.407   4
  -1   3  -5 255.903 47.3908   5
  -1  -3  -5 19867.0 313.889   2
   1   3   5 16602.2 289.067   2
  -1   3  -5 20065.6 176.449   2
   1  -3   5 19901.4 188.445   2
   1  -3   5 20108.9 214.025   9
  -1   3  -5 19461.2 302.668  11
  -1   3  -5 21437.3 220.234   9
   1   3   5 20581.3 303.985   9
   1  -3   5 22277.3 325.336  11
  -1  -3  -5 17654.9 284.561   9
   1  -3   5 16452.1 289.327   7
   1  -3   5 20580.4 320.664   6
  -1   3  -5 18219.2 300.431   6
  -1   3  -5 19858.3 318.215   7
  -1  -3  -5 20094.0 263.021   8
   1  -3   6 26797.6 359.182   4
  -1  -3  -6 27741.0 392.025   2
  -1   3  -6 26877.2 243.694   2
   1  -3   6 30629.6 265.488   2
  -1   3  -6 27381.8 378.751  11
   1  -3   6 25283.9 273.268   9
   1   3   6 28213.7 383.181   9
  -1   3  -6 27635.0 281.505   9
  -1   3  -6 26711.5 381.664   6
  -1  -3  -6 28196.6 319.726   8
  -1   3  -6 27840.5 397.717   7
   1   3   7 3145.38 140.103   4
   1  -3   7 3198.90 129.537   4
   1  -3   7 3026.68 94.8407   2
  -1   3  -7 2841.10 91.3930   2
  -1  -3  -7 3020.70 140.096   2
  -1   3  -7 3101.63 137.288  11
   1   3   7 3200.60 138.740   9
  -1   3  -7 3257.72 108.018   9
   1  -3   7 3105.14 109.088   9
  -1   3  -7 3023.08 135.985   6
  -1   3  -7 3114.70 139.978   7
  -1  -3  -7 3045.90 107.782   8
   1   3   8 12462.0 289.536   4
   1  -3   8 12350.7 264.225   4
  -1   3  -8 12753.0 207.579   2
  -1  -3  -8 12178.6 292.415   2
   1  -3   8 14225.8 227.358   2
   1   3   8 12326.7 287.174   9
   1  -3   8 11741.8 226.987   9
  -1   3  -8 12020.1 283.983  11
  -1   3  -8 13922.5 243.600   9
  -1   3  -8 11977.5 280.656   6
  -1   3  -8 12174.4 286.337   7
   1  -3   8 12546.9 144.795   8
  -1  -3  -8 12696.5 223.271   8
   1   3   9 5796.83 208.912   4
   1  -3   9 5594.39 188.324   4
   1  -3   9 3894.53 127.941   2
  -1   3  -9 5038.37 143.170   2
  -1  -3  -9 5301.66 204.629   2
  -1   3  -9 5627.86 205.157  11
   1  -3   9 5269.88 163.113   9
   1   3   9 5594.62 206.079   9
  -1  -3  -9 5344.55 148.598   8
  -1   3  -9 5168.71 194.519   6
   1  -3   9 5437.38 84.3924   8
   1  -3  10 2825.50 140.125   4
   1   3  10 2482.32 143.642   4
   1  -3  10 1796.30 94.7565   2
  -1  -3 -10 2462.78 147.674   2
  -1   3 -10 2296.87 103.927   2
  -1   3 -10 2522.04 148.857  11
  -1  -3 -10 2424.00 111.613  10
   1  -3  10 2573.86 106.446  10
   1   3  10 2454.84 143.983   9
   1  -3  10 2536.15 121.139   9
  -1  -3 -10 2480.25 105.544   8
  -1   3 -10 2414.37 140.863   6
   1  -3  11 1311.51 102.598   4
   1   3  11 1219.01 105.581   4
   1   3  11 1324.98 81.5906   5
  -1  -3 -11 1284.43 111.972   2
  -1   3 -11 1121.43 78.0964   2
   1   3  11 1314.92 113.147   9
  -1  -3 -11 1391.39 88.6271  10
   1  -3  11 1047.99 70.2293  10
   1  -3  11 1290.87 93.7402   9
  -1   3 -11 1243.34 109.082  11
  -1  -3 -11 1215.04 72.3891   8
  -1   3 -11 1289.47 109.914   6
   1  -3  12 2010.15 142.274   4
   1   3  12 1701.85 129.327   4
  -1  -3 -12 1793.09 138.200   2
  -1   3 -12 1808.54 104.613   2
   1   3  12 1869.00 141.953   9
   1  -3  12 1824.87 116.424   9
   1  -3  12 1832.63 95.3862  10
  -1   3 -12 1933.87 140.496  11
  -1  -3 -12 1837.27 104.474  10
  -1  -3 -12 1846.29 89.4981   8
  -1   3 -12 1796.57 130.757   6
   1   3  13 807.567 96.4216   4
   1  -3  13 892.453 96.3349   4
  -1   3 -13 737.618 74.2223   2
  -1  -3 -13 839.339 101.895   2
  -1  -3 -13 806.142 72.6204  10
  -1   3 -13 754.091 93.7227  11
   1  -3  13 774.273 83.9654   9
   1   3  13 804.227 98.9740   9
   1  -3  13 784.775 65.4156  10
  -1   3 -13 703.155 85.8225   6
  -1  -3 -13 886.868 63.4476   8
   1   3  14 294.925 69.8554   4
   1  -3  14 258.061 56.6499   4
  -1  -3 -14 347.119 71.2153   2
  -1   3 -14 252.350 49.2172   2
  -1   3 -14 287.467 63.9246  11
  -1  -3 -14 334.749 51.0284  10
   1   3  14 374.462 78.4308   9
   1  -3  14 310.244 59.1135   9
  -1   3 -14 298.864 68.6943   6
  -1  -3 -14 337.137 40.4722   8
   1  -3  15 35.4004 37.3561   4
   1   3  15-9.89456 45.6209   4
  -1   3 -15 43.4117 29.7731   2
  -1  -3 -15 8.33800 42.9703   2
   1  -3  15-4.37813 39.8080   9
  -1   3 -15 20.1637 37.9684  11
   1   3  15-10.5923 47.4149   9
  -1  -3 -15-19.7675 28.9455  10
  -1  -3 -15 7.47834 16.6738   8
  -1   3 -15 14.5313 36.3990   6
   1   3  16 561.403 89.4884   4
   1  -3  16 599.668 89.7084   4
  -1  -3 -16 583.949 93.8866   2
  -1   3 -16 669.369 79.7472   2
   1  -3  16 576.290 82.4513   9
  -1   3 -16 615.598 97.8132  11
  -1  -3 -16 678.505 72.3490  10
   1   3  16 675.603 100.561   9
  -1   3 -16 593.182 92.8440   6
  -1  -3 -16 632.985 55.9218   8
   1   3  17 1065.27 133.747   4
   1  -3  17 1211.45 124.853   4
  -1   3 -17 1221.82 112.024   2
  -1  -3 -17 1192.36 135.323   2
  -1  -3 -17 1227.25 99.1412  10
   1   3  17 1289.18 141.588   9
  -1   3 -17 1261.29 140.099  11
   1  -3  17 1218.53 125.007   9
  -1   3 -17 1243.76 131.446   6
  -1  -3 -17 1244.75 74.3857   8
   1  -3  18 112.930 50.0872   4
   1   3  18 106.280 60.5629   4
  -1   3 -18 32.5968 31.4676   2
  -1  -3 -18 56.1653 54.6601   2
   1  -3  18 83.8679 52.9452   9
  -1  -3 -18 89.1752 34.7066  10
  -1   3 -18 28.6739 46.5706  11
   1   3  18 169.799 77.3041   9
  -1   3 -18 67.7675 52.3105   6
   1   3  19-81.3015 56.1118   4
   1  -3  19-33.4814 39.5491   4
  -1  -3 -19-50.0739 57.0511   2
  -1   3 -19 31.4324 36.2252   2
  -1   3 -19-18.7170 45.4923  11
  -1  -3 -19 34.5414 29.8316  10
   1  -3  19 20.7273 47.7933   9
   1   3  19 34.0851 55.2636   9
  -1   3 -19 22.5542 37.9960   6
   1  -3  20 5.38208 45.4815   4
   1   3  20 68.4075 59.5618   4
  -1   3 -20 70.3295 42.6607   2
  -1  -3 -20 64.5881 51.8796   2
   1   3  20 96.5304 52.4730   9
  -1   3 -20 71.0385 55.9343  11
   1  -3  20 132.388 65.6364   9
  -1   3 -20 12.7599 37.7385   6
   1  -3  21 7.54655 47.1357   4
   1   3  21 3.61037 51.7506   4
  -1   3 -21 24.3774 34.8027   2
  -1  -3 -21 36.0345 54.6724   2
   1  -3  21 59.9153 44.8372   9
   1   3  21-11.8217 45.4200   9
  -1   3 -21-48.6467 56.7916  11
  -1   3 -21 10.5754 38.9648   6
   1  -3  22 40.5455 45.2400   4
   1   3  22 20.2880 61.3870   4
  -1   3 -22-14.2250 39.1262   2
  -1  -3 -22-36.5003 62.6130   2
  -1   3 -22 80.5005 69.9508  11
   1   3  22 13.3979 47.5167   9
   1  -3  22 111.098 63.4406   9
  -1  -3 -22 17.8202 42.0122   6
  -1   3 -22 16.1397 43.2424   6
   1  -3  23 515.198 107.325   4
   1   3  23 600.283 118.486   4
  -1   3 -23 546.963 95.6493   2
  -1  -3 -23 501.601 106.608   2
   1   3  23 537.059 111.569   9
   1  -3  23 522.513 102.550   9
  -1   3 -23 546.340 111.591  11
  -1   3 -23 478.373 101.744   6
  -1  -3 -23 532.950 97.3606   6
   1  -3  24-11.3650 52.9137   4
   1   3  24-136.865 77.0525   4
  -1  -3 -24 101.937 61.2542   2
   1  -3  24-17.6034 59.4096   9
  -1   3 -24 190.141 80.7586  11
   1   3  24-74.6173 72.0174   9
  -1   3 -24-39.9988 58.1633   6
  -1  -3 -24 203.714 79.9612   6
   1  -3  25 513.684 114.217   4
  -1   3 -25 321.026 88.9452   6
   1   3  25 460.642 110.356   4
  -1  -3 -25 472.957 111.112   2
   1   3  25 411.137 109.019   9
   1  -3  25 350.560 88.8778   9
  -1   3 -25 466.284 108.999  11
  -1  -3 -25 378.819 92.6880   6
   1  -3  26 10.1281 66.0333   4
  -1   3 -26 209.105 80.7931   6
   1   3  26 296.297 97.2383   4
  -1  -3 -26 170.198 79.0483   2
  -1   3 -26 185.606 82.6115  11
  -1  -3 -26 207.475 87.1124  11
   1  -3  26 140.716 70.7819   9
   1   3  26 226.019 97.5896   9
  -1  -3 -26 152.481 66.3341   6
  -1   3 -27-20.6082 43.7688   6
   1   3  27-53.0980 54.2527   4
   1  -3  27 0.71521 46.0889   9
   1   3  27-154.589 87.3203   9
  -1   3 -27-104.429 72.8662  11
  -1  -3 -27 37.8693 67.1259  11
  -1  -3 -27-104.841 67.7709   2
  -1   3 -28-107.515 74.4541   6
   1   3  28 0.18186 51.0370   4
   1  -3  28 170.613 88.1512   4
   1  -3  28-24.0895 55.5035   9
  -1   3 -28-34.1833 53.7242  11
   1   3  28-148.735 90.7420   9
  -1  -3 -28 5.44637 66.0529  11
  -1  -3 -28 5.68697 56.3229   2
   1  -3  29-145.229 79.6119   4
   1  -3  29-7.39912 47.0664   9
  -1  -3 -29-58.8364 65.4460   2
  -1   4  29 26.2704 58.4014   4
  -1  -4  29 22.9019 53.0284   9
   1  -4 -29-58.7848 63.5671   2
  -1  -4  28 19.9320 50.7766   4
  -1   4  28-17.1886 56.1901   4
  -1   4  28 114.987 82.9680   9
  -1  -4  28-134.211 76.8962   9
   1  -4 -28 92.3304 80.9955  11
   1   4 -28-42.9794 81.3979  11
   1  -4 -28-31.3311 60.5236   2
   1   4 -27 495.727 113.935   6
  -1   4  27 104.552 76.4795   4
  -1  -4  27 403.262 107.080   4
  -1   4  27 439.042 118.958   9
   1   4 -27 336.274 114.155  11
  -1  -4  27 431.194 105.532   9
   1  -4 -27 567.949 126.524   2
  -1  -4  26 55.9903 57.7211   4
   1   4 -26 15.0963 48.9383   6
  -1   4  26-84.5093 72.9086   4
  -1   4  26-0.32792 56.2736   9
   1   4 -26 6.26753 65.2248  11
  -1  -4  26 72.1864 52.9249   9
   1  -4 -26 33.9233 67.6772   2
  -1  -4  25-54.2263 65.9221   4
   1   4 -25-32.7792 49.2836   6
  -1   4  25-169.185 75.4862   4
   1  -4 -25 32.5105 54.6593   2
  -1  -4  25-103.946 63.4872   9
   1   4 -25-28.5334 52.3558  11
  -1   4  25 54.2354 57.4602   9
  -1  -4  24 663.380 118.032   4
  -1   4  24 548.687 116.123   4
   1   4 -24 567.430 111.231   6
   1  -4 -24 723.242 129.036   2
  -1  -4  24 836.348 130.409   9
  -1   4  24 899.220 144.598   9
   1   4 -24 545.443 113.933  11
   1  -4 -24 638.414 104.593   6
  -1  -4  23 21.7251 47.5303   4
   1   4 -23-31.9958 46.8255   6
  -1   4  23 57.9297 54.4069   4
   1  -4 -23 42.7395 58.5346   2
  -1  -4  23 140.984 70.6653   9
   1   4 -23 93.2791 76.2869  11
  -1   4  23-17.0031 72.8622   9
   1  -4 -23-9.95881 41.7061   6
  -1  -4  22 274.875 78.0661   4
   1   4 -22 286.536 84.6889   6
  -1   4  22 255.171 83.8504   4
  -1  -4  22 230.518 68.0357   9
   1   4 -22 250.416 83.4843  11
  -1   4  22 219.011 85.7284   9
   1  -4 -22 136.936 64.4902   2
   1   4 -22 296.290 63.9682   2
  -1   4  21 951.121 136.584   4
   1   4 -21 975.028 133.824   6
  -1  -4  21 1096.19 133.835   4
  -1   4  21 1156.62 157.716   9
   1  -4 -21 1102.70 115.669  10
  -1  -4  21 967.897 127.335   9
   1   4 -21 1024.59 143.066  11
   1  -4 -21 1120.22 154.087   2
   1   4 -21 1074.58 113.557   2
   1   4 -20-30.0342 49.5617   6
  -1  -4  20 52.6749 49.0571   4
  -1   4  20-2.87679 48.4483   4
   1  -4 -20 50.8402 61.0950   2
   1   4 -20 19.2188 31.2299   2
  -1   4  20 111.531 69.4991   9
  -1  -4  20 61.9221 57.3866   9
   1   4 -20-24.5655 56.9184  11
   1  -4 -20 81.2322 40.4648  10
  -1  -4  19 1455.85 140.040   4
  -1   4  19 1478.32 158.509   4
   1   4 -19 1410.73 121.741   2
   1  -4 -19 1434.15 157.632   2
  -1   4  19 1745.36 174.259   9
   1   4 -19 1398.68 155.938  11
  -1  -4  19 1426.32 141.051   9
   1  -4 -19 1587.14 133.792  10
   1   4 -19 1512.70 151.843   6
  -1   4  18 1954.92 174.354   4
  -1  -4  18 1922.05 153.255   4
   1   4 -18 1856.76 130.199   2
   1  -4 -18 1933.65 179.852   2
  -1  -4  18 1871.18 153.804   9
   1  -4 -18 2047.59 147.661  10
  -1   4  18 2094.84 188.514   9
   1   4 -18 1953.30 179.709  11
   1   4 -18 1649.21 154.034   6
   1  -4 -18 2014.70 104.156   8
   1   4 -17 182.464 63.5085   6
  -1  -4  17 121.727 50.4273   4
  -1   4  17 67.0267 58.1810   4
   1  -4 -17 107.728 49.1362   2
   1   4 -17 82.3084 30.6620   2
   1  -4 -17 149.465 48.6656  10
   1   4 -17 131.091 54.6928  11
  -1  -4  17 171.819 55.9554   9
  -1   4  17 144.484 70.4404   9
   1  -4 -17 177.453 32.7018   8
  -1   4  16 3111.17 198.681   4
  -1  -4  16 3227.24 182.829   4
   1   4 -16 3108.07 156.199   2
   1  -4 -16 3061.15 208.232   2
  -1   4  16 3050.32 206.547   9
   1  -4 -16 2842.04 166.553  10
   1   4 -16 2928.86 202.127  11
  -1  -4  16 2828.10 172.527   9
   1   4 -16 2836.90 189.606   6
   1  -4 -16 2924.84 125.581   8
   1   4 -15 552.544 85.2073   6
  -1   4  15 455.458 80.4338   4
  -1  -4  15 612.230 80.8871   4
   1   4 -15 466.783 60.4509   2
   1  -4 -15 459.231 90.3871   2
   1   4 -15 486.079 87.9141  11
   1  -4 -15 466.643 67.9024  10
  -1  -4  15 543.972 80.0388   9
  -1   4  15 523.609 84.9533   9
   1  -4 -15 498.452 53.6899   8
  -1   4  14 4229.40 149.056   5
  -1  -4  14 4712.61 213.486   4
  -1   4  14 4843.86 231.609   4
   1  -4 -14 4489.36 236.165   2
   1   4 -14 4173.38 165.749   2
  -1   4  14 4482.02 234.631   9
   1  -4 -14 4466.57 195.511  10
   1   4 -14 4234.60 226.756  11
  -1  -4  14 4325.52 198.890   9
   1  -4 -14 4685.07 160.486   8
   1   4 -14 4144.04 213.376   6
  -1   4  13 2909.52 117.272   5
  -1  -4  13 3559.83 182.009   4
  -1   4  13 3283.99 190.373   4
   1   4 -13 3237.53 137.295   2
   1  -4 -13 3145.40 190.104   2
   1  -4 -13 3282.33 161.410  10
  -1  -4  13 3017.33 159.346   9
  -1   4  13 3366.86 193.544   9
   1   4 -13 3089.58 188.699  11
   1   4 -13 3039.63 176.695   6
   1  -4 -13 3240.23 132.685   8
  -1   4  12 315.505 64.2357   4
  -1   4  12 135.741 25.8141   5
   1   4 -12 201.106 53.3364   6
  -1  -4  12 312.498 51.5636   4
   1   4 -12 179.002 51.2067   5
   1  -4 -12 303.257 65.1194   2
  -1  -4  12 253.442 37.8491   2
   1   4 -12 303.728 42.7321   2
   1  -4 -12 284.608 50.2920  10
   1   4 -12 346.900 65.3604  11
  -1  -4  12 303.110 52.9324   9
  -1   4  12 310.975 61.9295   9
   1  -4 -12 284.493 42.4149   8
  -1  -4  11 231.264 45.9133   4
  -1   4  11 193.367 27.7280   5
   1   4 -11 296.948 58.4067   5
  -1   4  11 229.477 59.2648   4
   1   4 -11 338.524 61.9460   6
  -1  -4  11 208.211 33.0649   2
   1   4 -11 265.379 38.0572   2
   1  -4 -11 442.128 75.3733   2
  -1   4  11 315.123 65.1282   9
  -1  -4  11 303.960 50.0242   9
   1  -4 -11 232.923 45.4351  10
   1   4 -11 361.062 66.9846  11
   1  -4 -11 335.673 45.2353   8
  -1   4  10 1401.78 107.605   4
  -1  -4  10 1315.15 93.5324   4
   1   4 -10 1144.30 109.112   5
  -1   4  10 1339.58 61.8781   5
   1  -4 -10 1250.34 112.769   2
   1   4 -10 1265.03 69.7845   2
  -1  -4  10 880.100 58.6215   2
  -1  -4  10 1212.34 88.4285   9
   1  -4 -10 1321.75 95.0680  10
  -1   4  10 1313.02 112.248   9
   1   4 -10 1428.46 108.976   6
  -1  -4  10 1335.32 47.6960   8
  -1   4   9 50220.6 337.758   5
  -1  -4   9 51004.8 541.276   4
   1   4  -9 50470.4 628.461   5
   1   4  -9 48668.5 395.023   2
  -1  -4   9 54566.4 416.596   2
   1  -4  -9 53136.9 665.226   2
  -1  -4   9 50645.7 516.401   9
  -1   4   9 52345.7 633.755   9
   1   4  -9 51057.8 620.654   6
  -1  -4   9 45605.9 308.440   8
   1   4  -8 11443.0 289.370   5
  -1   4   8 12226.1 145.803   5
  -1  -4   8 12309.0 256.901   4
   1  -4  -8 11753.1 300.523   2
  -1  -4   8 11020.4 168.706   2
   1   4  -8 13485.3 188.135   2
  -1  -4   8 11469.8 229.747   9
  -1   4   8 12295.6 291.017   9
   1   4  -8 11731.0 287.364   6
  -1  -4   8 11882.7 167.321   8
  -1  -4   7 1478.08 88.9176   4
  -1   4   7 1592.38 45.0547   5
  -1   4   7 1596.67 104.620   4
   1   4  -7 1285.17 96.4789   5
   1   4  -7 1482.05 54.4574   2
   1  -4  -7 1655.03 110.098   2
  -1  -4   7 22.8544 13.3945   2
  -1  -4   7 1650.45 81.7075   9
   1   4  -7 8.90045 13.7092  11
  -1   4   7 1676.10 105.261   9
   1   4  -7 1676.31 110.500   7
  -1  -4   7 1612.82 65.2430   8
   1   4  -7 1607.18 106.330   6
  -1   4   6 4876.58 170.211   4
   1   4  -6 4968.70 174.863   6
  -1  -4   6 4859.10 149.208   4
   1  -4  -6 4723.35 169.498   2
   1   4  -6 4118.04 72.7685   2
  -1  -4   6 4645.91 80.1617   2
  -1   4   6 4531.57 160.404   9
  -1  -4   6 4366.95 122.521   9
  -1  -4   6 4401.53 111.946   8
   1   4  -6 4528.70 169.251   7
  -1   4   5 9816.26 232.845   4
   1   4  -5-47.9892 17.0595   5
  -1  -4   5 10640.0 183.117   3
   1   4  -5 9698.57 233.782   6
   1  -4  -5 9802.46 233.231   2
  -1  -4   5 9410.73 165.834   9
   1  -4  -5 10187.5 219.605   9
   1   4  -5-57.5928 18.6173  11
  -1   4   5 10085.6 219.158   9
   1   4  -5 9625.71 234.503   7
  -1  -4   5 10165.3 173.240   8
   1   4  -4 83.3406 26.4898   6
   1  -4  -4 77.9603 26.4873   4
  -1  -4   4 99.4189 27.5058   6
  -1   4   4-8.25009 17.9508   4
  -1  -4   4 78.5605 23.1693   5
   1   4  -4 27.8593 14.2326   5
   1  -4  -4 114.100 33.8330   2
  -1   4   4 128.185 29.8670   2
  -1  -4   4 92.7676 22.0558   1
  -1  -4   4 95.1980 17.5936   3
   1  -4  -4 86.8694 20.8022   9
  -1   4   4 72.6254 25.8078   9
  -1  -4   4 126.694 28.8302  11
  -1  -4   4 85.9185 18.7146   8
  -1  -4   4 68.3389 22.4511   7
   1   4  -4 69.6800 28.5579   7
  -1  -4   3 3020.03 116.491   5
  -1   4   3 3030.47 60.8897   5
  -1  -4   3 3103.22 121.648   6
   1   4  -3 2904.74 116.167   5
   1   4  -3 2954.46 82.9822   3
   1  -4  -3 2975.55 120.584   4
   1   4  -3 2168.10 105.998   6
  -1   4   3 3329.68 117.760   2
   1  -4  -3 2982.09 113.083   2
  -1  -4   3 3132.21 114.014   1
  -1  -4   3 3115.91 87.5913   3
   1  -4  -3 3277.85 105.728   9
  -1  -4   3 3221.30 123.073  11
  -1   4   3 2989.23 102.110   9
  -1  -4   3 2999.16 118.314   7
  -1  -4   3 2831.58 96.9494   8
   1   4  -3 2824.83 113.820   7
  -1   4   2 31145.0 233.238   5
  -1  -4   2 33784.8 369.840   5
  -1  -4   2 37236.3 411.216   6
   1  -4  -2 34169.3 240.610   5
   1   4  -2 32678.2 266.704   3
   1  -4  -2 36905.4 402.071   4
   1   4  -2 31958.8 358.817   5
  -1  -4   2 33451.2 367.303   1
  -1  -4   2 32756.6 179.285   2
   1  -4  -2 31391.7 332.094   2
  -1   4   2 32411.3 338.410   2
   1   4  -2 32684.3 187.083   2
  -1   4   2 33389.6 302.159   9
  -1  -4   2 33158.2 378.356  11
   1  -4  -2 34222.9 308.428   9
  -1  -4   2 33253.1 372.156   7
  -1   4   2 33219.3 347.473   7
   1   4  -2 32361.6 362.291   7
   1  -4  -1 2345.74 74.8875   5
   1  -4  -1 2952.13 107.737   6
  -1  -4   1 2825.80 100.086   5
   1   4  -1 2885.12 100.645   5
  -1  -4   1 3001.43 115.838   6
  -1   4   1 2923.88 81.2160   5
   1   4  -1 2459.06 96.4407   1
   1  -4  -1 2850.63 92.0091   2
  -1   4   1 2965.97 92.7155   2
  -1  -4   1 2381.97 63.5471   2
   1   4  -1 2746.89 69.6064   2
  -1   4   1 2898.70 78.8094   9
   1  -4  -1 2861.23 79.8678   9
  -1  -4   1 2930.81 108.695  11
  -1   4   1 2839.28 104.124   7
   1   4  -1 2868.05 101.722   7
   1  -4  -1 3165.20 108.808   7
  -1  -4   1 3022.16 105.319   7
   1   4   0 22.3308 17.1177   5
   1  -4   0 9.24731 11.2228   5
  -1  -4   0 15.2714 11.4234   5
  -1   4   0 13.7046 14.3781   5
   1  -4   0 46.7327 22.3311   6
   1   4   0 28.4619 17.5596   1
  -1   4   0 20.7881 11.4358   2
   1  -4   0 11.2768 10.9476   2
  -1  -4   0 22.5230 11.6453   2
   1   4   0 19.2742 12.1549   2
  -1  -4   0 26.6110 13.2248   9
   1  -4   0 18.1053 11.3399  11
  -1  -4   0 29.3738 17.6453  11
  -1   4   0 12.8464 8.75758   9
   1  -4   0 26.7379 9.67068   9
   1  -4   0 9.49932 12.6987   7
  -1  -4   0 16.1526 10.7644   7
  -1   4   0 37.5669 21.1846   7
   1   4   0 11.8247 16.2613   7
  -1   4  -1-0.26712 18.3322   6
   1  -4   1 2.54168 18.8361   6
  -1  -4  -1 26.7534 16.8306   4
  -1   4  -1 4.56249 17.7250   5
   1   4   1 3.80469 12.8748   5
   1  -4   1 0.02326 15.4420   5
   1   4   1 24.9852 12.9362   2
  -1   4  -1 57.4861 24.3384   1
  -1  -4  -1 3.91249 13.7692   2
  -1   4  -1 12.3998 7.37808   2
   1  -4   1 2.88707 8.56222   2
   1   4   1 18.3586 13.6885   9
  -1  -4  -1 24.3237 13.2467   9
   1  -4   1 9.57162 11.5481  11
  -1   4  -1 10.3581 18.0750  11
   1  -4   1 12.8995 7.08287   9
   1   4   1 11.1439 14.3445   7
  -1   4  -1 22.8812 19.1054   7
  -1  -4  -1 6.57880 10.9257   7
   1  -4   1 6.34310 14.6391   7
   1  -4   2 243.573 33.8881   5
  -1   4  -2 216.038 36.8984   6
  -1   4  -2 186.601 30.1930   5
  -1  -4  -2 258.214 36.4815   4
   1   4   2 245.933 37.7434   4
   1   4   2 229.008 26.4700   5
  -1  -4  -2 202.864 29.8562   2
   1  -4   2 188.489 16.1262   2
   1  -4   2 224.955 32.5392   1
  -1   4  -2 211.678 33.6294   1
   1   4   2 244.341 30.8589   2
   1  -4   2 234.602 33.5419  11
   1   4   2 252.172 31.4796   9
  -1   4  -2 231.632 36.3540  11
  -1  -4  -2 247.916 30.9628   9
   1  -4   2 245.171 36.2437   6
   1  -4   2 249.783 35.1146   7
  -1   4  -2 194.533 36.1525   7
   1   4   2 221.141 27.4070   7
  -1  -4  -3 6990.31 178.562   4
  -1   4  -3 6230.01 166.922   5
   1  -4   3 6759.87 175.989   5
   1  -4   3 6584.07 89.7919   3
   1   4   3 6763.00 174.710   4
   1  -4   3 6664.00 164.846   1
  -1   4  -3 6074.20 157.150   1
   1   4   3 7019.68 173.617   2
  -1  -4  -3 6835.81 169.345   2
  -1   4  -3 6239.80 169.807  11
   1  -4   3 5344.77 75.9788   9
  -1  -4  -3 6874.41 164.558   9
   1  -4   3 6855.42 178.341  11
   1   4   3 6381.02 155.837   9
   1  -4   3 6270.70 177.344   7
   1   4   3 6446.83 130.840   7
   1  -4   3 6916.01 182.302   6
  -1   4  -3 6359.17 178.320   7
   1  -4   4 210.301 20.1888   3
   1   4   4 233.446 40.0311   4
  -1   4  -4-41.7311 15.7848   6
   1  -4   4 173.727 32.4293   5
  -1  -4  -4 186.335 34.0888   4
  -1   4  -4 296.357 49.0332   5
   1  -4   4 193.502 32.0123   1
  -1  -4  -4 181.559 33.7385   2
   1   4   4 223.122 36.5470   2
   1  -4   4 197.693 32.6315  11
  -1  -4  -4 237.057 35.4063   9
  -1   4  -4 189.742 38.7112  11
   1   4   4 200.532 35.0044   9
   1  -4   4 208.850 19.4398   9
   1  -4   4 213.036 37.1389   6
  -1   4  -4 210.956 39.1917   7
   1  -4   4-31.8916 13.7982   7
  -1  -4  -4 177.799 30.8703   8
   1  -4   5 21255.6 326.830   4
  -1   4  -5 4576.37 160.945   5
   1   4   5 474.061 53.8311   4
  -1   4  -5 21801.0 151.153   2
  -1  -4  -5 21407.4 343.028   2
   1  -4   5 18112.2 145.017   2
  -1   4  -5 21601.2 343.506  11
   1  -4   5 21516.4 212.024   9
   1   4   5 21503.4 326.743   9
  -1   4  -5 5243.84 177.580   6
  -1   4  -5 20991.5 350.846   7
  -1  -4  -5 23079.0 318.247   8
   1  -4   6 14458.7 281.149   4
  -1  -4  -6 14156.6 294.790   2
  -1   4  -6 13753.2 145.129   2
   1  -4   6 11661.1 141.532   2
   1  -4   6 14689.4 200.382   9
  -1   4  -6 14439.5 197.544   9
   1   4   6 14424.9 280.812   9
  -1   4  -6 14188.6 292.173  11
  -1  -4  -6 13595.7 250.439   8
  -1   4  -6 14277.4 303.256   6
  -1   4  -6 13803.2 300.871   7
   1  -4   7 4685.10 169.376   4
  -1  -4  -7 4474.65 178.575   2
  -1   4  -7 4937.21 101.374   2
   1  -4   7 4624.77 106.121   2
   1  -4   7 4526.88 123.839   9
  -1   4  -7 4721.56 181.250  11
  -1   4  -7 4699.31 124.104   9
   1   4   7 4612.74 171.067   9
  -1   4  -7 4069.31 169.466   6
  -1   4  -7 4782.34 185.701   7
  -1  -4  -7 4639.72 149.128   8
   1  -4   8 13.0450 24.5947   4
  -1   4  -8 13.1216 14.0416   2
  -1  -4  -8-9.88375 34.1321   2
   1  -4   8-4.82964 10.6629   2
   1  -4   8 21.1969 19.5190   9
  -1   4  -8 75.1853 45.1699  11
  -1   4  -8 5.90898 13.8207   9
   1   4   8 10.2658 33.7551   9
  -1  -4  -8-1.72882 21.8943   8
  -1   4  -8-36.2797 37.1143   7
  -1   4  -8 7.75970 29.0920   6
   1   4   9 295.497 58.1022   4
   1  -4   9 581.657 68.4696   4
  -1  -4  -9 530.906 72.5723   2
  -1   4  -9 462.230 40.8073   2
   1  -4   9 353.501 35.9235   2
  -1   4  -9 452.787 46.6029   9
   1  -4   9 485.695 50.3290   9
   1   4   9 534.810 67.4360   9
  -1   4  -9 565.691 71.8009  11
  -1   4  -9 485.902 72.0193   7
  -1   4  -9 593.901 77.1514   6
  -1  -4  -9 513.050 56.2184   8
   1  -4  10 5161.37 193.282   4
   1   4  10 5415.40 218.508   4
   1  -4  10 3836.36 126.208   2
  -1   4 -10 4984.82 142.259   2
  -1  -4 -10 5137.63 219.842   2
  -1   4 -10 4785.25 205.274  11
   1  -4  10 5136.57 166.786   9
   1   4  10 5265.20 213.330   9
  -1  -4 -10 5139.63 164.346   8
  -1   4 -10 4908.12 211.152   7
  -1   4 -10 5106.34 209.829   6
   1  -4  10 4898.21 98.5902   8
   1  -4  10 4534.75 90.2505   8
   1  -4  11 7121.00 235.790   4
   1   4  11 6666.42 253.067   4
  -1  -4 -11 6539.04 257.271   2
   1  -4  11 6841.40 180.341   2
  -1   4 -11 6451.26 171.722   2
   1   4  11 6883.08 256.430   9
  -1   4 -11 6886.39 252.907  11
   1  -4  11 6030.41 193.769   9
   1  -4  11 6889.64 191.231  10
  -1  -4 -11 6859.78 205.896  10
   1  -4  11 6535.04 95.7611   8
  -1   4 -11 6492.58 246.935   6
  -1  -4 -11 6834.06 189.407   8
   1  -4  11 5891.60 85.7422   8
   1   4  12 690.211 86.3138   4
   1   4  12 676.573 58.4287   5
   1  -4  12 719.057 81.0006   4
  -1  -4 -12 718.438 97.1977   2
  -1   4 -12 675.190 61.0002   2
  -1  -4 -12 646.631 66.7436  10
   1   4  12 741.809 93.9273   9
   1  -4  12 651.895 71.0987   9
  -1   4 -12 661.887 86.7264  11
  -1  -4 -12 780.056 66.8096   8
  -1   4 -12 694.459 86.7599   6
   1   4  13-1.72100 38.7679   4
   1  -4  13 19.5251 36.1180   4
  -1  -4 -13 2.44108 47.0303   2
  -1   4 -13 40.0875 21.4984   2
   1  -4  13 71.4853 36.6191   9
  -1   4 -13 19.1545 34.8338  11
   1   4  13 44.6740 44.7055   9
  -1  -4 -13 3.22378 24.2560  10
  -1  -4 -13 31.6940 23.6074   8
  -1   4 -13-37.4045 45.5713   6
   1   4  14 7540.16 296.635   4
   1  -4  14 8444.29 310.443   4
  -1   4 -14 6678.35 210.675   2
  -1  -4 -14 7502.69 306.551   2
  -1  -4 -14 7110.18 229.298  10
   1   4  14 7152.01 291.905   9
  -1   4 -14 7152.70 291.365  11
   1  -4  14 6928.34 242.663   9
  -1  -4 -14 7138.08 198.003   8
  -1   4 -14 6923.84 281.579   6
   1   4  15 319.689 78.4776   4
   1  -4  15 320.323 67.3909   4
  -1   4 -15 248.048 45.0117   2
  -1  -4 -15 267.687 71.3149   2
  -1  -4 -15 299.745 57.6118  10
  -1   4 -15 244.483 71.5567  11
   1  -4  15 207.079 55.9776   9
   1   4  15 225.104 66.3807   9
  -1  -4 -15 251.628 40.7092   8
  -1   4 -15 202.091 51.3917   6
   1   4  16 1195.21 136.079   4
   1  -4  16 1222.65 123.527   4
  -1   4 -16 1107.05 95.6392   2
  -1  -4 -16 1319.76 141.714   2
  -1  -4 -16 1161.29 100.858  10
   1   4  16 1199.58 132.499   9
   1  -4  16 1234.84 115.506   9
  -1   4 -16 1158.86 132.915  11
  -1  -4 -16 1197.45 83.1214   8
  -1   4 -16 1162.54 127.059   6
   1  -4  17 141.238 54.3656   4
   1   4  17 156.870 73.1016   4
  -1  -4 -17 149.901 65.4420   2
  -1   4 -17 146.648 44.3538   2
   1   4  17 58.3662 56.6701   9
  -1  -4 -17 158.139 46.1756  10
  -1   4 -17 138.643 62.8362  11
   1  -4  17 101.503 47.1592   9
  -1   4 -17 94.1603 51.5125   6
  -1  -4 -17 151.074 31.2765   8
   1   4  18 79.8858 60.5137   4
   1  -4  18 6.57270 38.9365   4
  -1   4 -18-8.39658 30.5237   2
  -1  -4 -18 19.6204 45.8928   2
   1  -4  18 22.7003 41.9016   9
   1   4  18 60.9926 54.5846   9
  -1  -4 -18 68.8750 34.8550  10
  -1   4 -18 0.43043 48.1889  11
  -1  -4 -18 15.2406 16.8007   8
  -1   4 -18-41.8871 54.0139   6
   1  -4  19-42.3877 49.9507   4
   1   4  19 51.9426 66.9529   4
  -1  -4 -19-0.23134 47.7962   2
  -1   4 -19 1.03138 32.2981   2
   1   4  19-20.0071 48.9654   9
   1  -4  19 33.8567 39.1117   9
  -1   4 -19 12.6234 48.7945  11
  -1  -4 -19 24.2756 24.2045  10
  -1   4 -19-33.9781 45.4525   6
   1   4  20 211.720 82.0133   4
   1  -4  20 271.539 79.5413   4
  -1  -4 -20 272.710 85.5311   2
  -1   4 -20 224.007 58.6918   2
   1  -4  20 215.623 66.2721   9
  -1  -4 -20 173.632 44.3552  10
  -1   4 -20 266.449 83.5790  11
   1   4  20 178.572 74.4992   9
  -1   4 -20 221.114 75.0955   6
   1  -4  21 106.876 57.4369   4
   1   4  21 66.1732 52.2016   4
  -1   4 -21 134.113 44.1945   2
  -1  -4 -21 121.061 71.1519   2
   1   4  21 133.740 77.0349   9
  -1   4 -21 80.1744 68.9926  11
   1  -4  21 100.867 50.3110   9
  -1   4 -21 127.913 77.5683   6
   1   4  22-133.362 66.5552   4
  -1   4 -22 53.9305 59.0039   6
   1  -4  22 6.52135 42.0847   4
   1  -4  22 39.6369 50.8376   9
   1   4  22-62.0297 69.7625   9
  -1   4 -22 31.7720 57.5181  11
  -1  -4 -22 11.5632 49.2488   2
  -1   4 -22-89.0009 46.5758   2
  -1   4 -23 69.7232 60.4311   6
   1  -4  23-61.7115 54.7211   4
   1   4  23-71.3647 64.4867   4
  -1  -4 -23 4.72503 56.5800   2
   1   4  23 62.8142 67.6555   9
  -1   4 -23-8.21574 52.1379  11
   1  -4  23-24.3660 40.7706   9
   1   4  24-80.0788 74.5330   4
   1  -4  24 51.2405 51.3607   4
  -1   4 -24-39.0237 56.0857   6
  -1  -4 -24 57.6803 70.4522   2
   1  -4  24 13.3685 46.1393   9
   1   4  24-19.2317 56.5591   9
  -1   4 -24-17.0107 60.7333  11
  -1  -4 -24-57.0696 56.1311   6
   1  -4  25 145.665 68.9227   4
   1   4  25 97.0951 73.9291   4
  -1   4 -25 277.089 95.1372   6
  -1  -4 -25 284.151 92.3265   2
  -1   4 -25 232.619 93.6223  11
   1  -4  25 202.406 68.9924   9
   1   4  25 193.526 89.6883   9
  -1  -4 -25 175.057 67.0492   6
   1  -4  26 126.845 71.5240   4
  -1   4 -26-87.8317 71.0531   6
   1   4  26-3.00092 52.0244   4
  -1  -4 -26-7.70130 57.0083   2
   1  -4  26 67.8444 55.9045   9
   1   4  26 28.7017 66.4635   9
  -1   4 -26 19.3519 54.9173  11
  -1  -4 -26 64.1870 62.9925   6
   1   4  27 3.26641 50.7645   4
   1  -4  27 13.8482 38.5173   4
  -1   4 -27 65.3392 61.5708   6
  -1   4 -27 1.28404 44.4026  11
   1  -4  27-11.6345 54.0455   9
   1   4  27-127.115 101.703   9
  -1  -4 -27 47.6074 67.2250   2
  -1   4 -28 17.2043 60.9588   6
   1  -4  28 26.8724 52.4339   4
   1   4  28 72.5377 67.4321   4
  -1  -4 -28 62.2911 72.5091   2
  -1   5  28-28.7374 59.7948   4
   1  -5 -28 37.1517 60.2770   2
  -1   5  27-11.7833 48.9038   4
   1   5 -27 99.0499 64.6148   6
  -1  -5  27-133.347 69.5328   4
   1   5 -27-95.6891 91.2613  11
  -1  -5  27-126.896 68.6740   9
  -1   5  27-38.1335 74.3989   9
   1  -5 -27 36.3671 66.3238   2
  -1  -5  26 5.40716 40.2626   4
  -1   5  26-18.5435 67.8558   4
   1   5 -26 78.9493 60.9334   6
   1   5 -26 87.6817 70.6491  11
  -1  -5  26 100.807 57.1595   9
  -1   5  26-66.1277 85.0494   9
   1  -5 -26-69.4093 73.3922   2
  -1   5  25 12.0213 63.7419   4
  -1  -5  25 0.94315 42.2342   4
   1   5 -25-55.4027 56.0548   6
   1  -5 -25-90.6524 68.7470   2
  -1   5  25-11.9866 72.0731   9
  -1  -5  25 45.3086 50.3122   9
   1   5 -25-21.8162 60.3115  11
  -1  -5  24 129.838 68.2095   4
  -1   5  24-152.578 83.1612   4
   1   5 -24 75.0604 50.0942   6
   1  -5 -24-63.5559 78.2685   2
  -1   5  24-0.30519 60.4317   9
  -1  -5  24 113.971 67.3401   9
   1   5 -24 73.7060 74.4780  11
   1  -5 -24 115.724 58.8960   6
   1   5 -23 415.480 101.848   6
  -1   5  23 355.954 97.9480   4
  -1  -5  23 515.110 102.524   4
  -1  -5  23 320.703 86.0107   9
  -1   5  23 593.903 123.328   9
   1   5 -23 429.778 103.229  11
   1  -5 -23 531.336 117.903   2
  -1   5  22 153.926 68.3689   4
  -1  -5  22 339.883 85.2634   4
   1   5 -22 258.921 84.4368   6
  -1   5  22 292.460 86.1421   9
   1   5 -22 422.824 109.488  11
  -1  -5  22 164.045 64.8447   9
   1  -5 -22 189.346 81.0376   2
   1   5 -21 563.010 109.409   6
  -1   5  21-18.4079 55.4621   4
  -1  -5  21 559.207 96.7710   4
  -1   5  21 477.993 107.539   9
   1  -5 -21 611.485 94.9623  10
  -1  -5  21 636.848 99.9051   9
   1   5 -21 482.940 103.658  11
   1  -5 -21 574.527 111.629   2
  -1   5  20 64.2821 70.0041   4
   1   5 -20 81.3437 50.7179   6
  -1  -5  20 81.9630 43.1257   4
  -1   5  20 225.347 82.4451   9
   1  -5 -20 160.382 50.5635  10
  -1  -5  20 208.092 65.9422   9
   1   5 -20 124.868 63.4636  11
   1   5 -20 68.4607 32.1916   2
   1  -5 -20 117.290 72.7951   2
  -1  -5  19-102.656 55.8782   4
  -1   5  19 40.2224 54.8521   4
   1   5 -19 107.917 69.2810   6
   1   5 -19 11.2028 25.9977   2
   1  -5 -19-38.5430 52.4759   2
  -1  -5  19-19.1911 41.8629   9
   1  -5 -19 28.8319 42.5557  10
  -1   5  19-45.4271 65.4420   9
   1   5 -19 44.6827 55.3969  11
  -1   5  18-38.9973 52.7466   4
  -1  -5  18 13.9553 33.4155   4
   1   5 -18-7.76708 54.6958   6
   1  -5 -18-15.0116 55.7109   2
   1   5 -18 26.6250 24.9063   2
   1  -5 -18 46.1036 44.4408  10
  -1  -5  18 7.33164 34.2370   9
  -1   5  18 78.0510 64.0372   9
   1   5 -18-38.0803 58.8423  11
   1  -5 -18 42.8492 24.1004   8
  -1   5  17 78.4070 55.0437   4
   1   5 -17-9.63299 44.7457   6
  -1  -5  17-42.9089 49.8136   4
   1   5 -17-20.7997 31.5519   2
   1  -5 -17 26.2486 56.2874   2
   1  -5 -17 12.8963 32.6210  10
  -1   5  17-78.3993 66.0877   9
   1   5 -17-30.9058 50.0463  11
   1  -5 -17-1.71250 19.2344   8
  -1   5  16 4185.53 288.403   4
  -1  -5  16 6683.11 274.525   4
   1   5 -16 6273.98 207.832   2
   1  -5 -16 6065.40 302.805   2
   1   5 -16 5896.46 288.946  11
  -1   5  16 5985.74 295.489   9
  -1  -5  16 5830.86 245.099   9
   1  -5 -16 6293.59 253.619  10
   1  -5 -16 6650.09 212.633   8
   1   5 -16 6097.47 285.799   6
  -1   5  15 2640.03 198.422   4
  -1  -5  15 2167.50 157.048   4
   1   5 -15 1727.23 104.228   2
   1  -5 -15 1757.04 163.578   2
   1  -5 -15 1975.57 139.482  10
  -1  -5  15 1909.18 137.377   9
   1   5 -15 1947.66 164.885  11
  -1   5  15 1931.31 164.072   9
   1  -5 -15 2036.56 117.398   8
   1   5 -15 1849.03 156.153   6
   1   5 -14 281.038 69.7794   6
  -1   5  14 283.302 83.4607   4
  -1   5  14 300.876 36.6860   5
  -1  -5  14 351.580 63.4125   4
   1  -5 -14 265.571 67.9046   2
   1   5 -14 305.288 44.0494   2
  -1  -5  14 384.302 66.2219   9
  -1   5  14 282.436 72.8964   9
   1  -5 -14 364.338 67.0377  10
   1   5 -14 318.710 71.3060  11
   1  -5 -14 341.478 51.6308   8
  -1   5  13 997.344 61.3188   5
  -1  -5  13 1273.23 105.577   4
  -1   5  13 185.837 92.5782   4
  -1  -5  13 1015.08 72.8383   2
   1  -5 -13 1031.18 116.953   2
   1   5 -13 1045.23 72.1787   2
   1   5 -13 953.524 107.677  11
  -1   5  13 1186.99 126.557   9
   1  -5 -13 1065.33 99.4467  10
  -1  -5  13 996.874 91.7119   9
   1  -5 -13 1016.10 82.9342   8
   1   5 -13 1102.96 112.548   6
  -1  -5  12 2119.53 129.438   4
  -1   5  12 1925.37 142.361   4
   1   5 -12 2118.68 154.751   5
  -1   5  12 1559.47 69.7415   5
   1  -5 -12 2287.84 163.874   2
  -1  -5  12 2114.61 95.9634   2
   1   5 -12 2112.21 96.3617   2
  -1   5  12 2356.38 162.719   9
   1   5 -12 1950.37 149.059  11
  -1  -5  12 2190.87 126.458   9
   1  -5 -12 2161.82 132.398  10
   1  -5 -12 2242.15 122.104   8
  -1  -5  12 2266.34 65.0245   8
   1   5 -12 1913.74 143.062   6
   1   5 -11 441.000 71.4115   6
  -1   5  11 442.445 70.5144   4
  -1  -5  11 478.640 62.8449   4
   1   5 -11 487.222 78.4843   5
  -1   5  11 507.042 37.5212   5
   1  -5 -11 476.151 77.8392   2
  -1  -5  11 370.647 37.9782   2
   1   5 -11 508.015 43.0392   2
   1   5 -11 497.842 74.9700  11
  -1   5  11 523.556 79.4151   9
  -1  -5  11 461.109 57.9680   9
  -1  -5  11 506.973 36.1979   8
   1   5 -10 317.339 62.0127   6
  -1   5  10 369.287 68.1288   4
   1   5 -10 320.104 61.1074   5
  -1  -5  10 359.330 54.1397   4
  -1   5  10 280.065 24.5912   5
  -1  -5  10-15.5290 13.4442   2
   1   5 -10 329.033 31.5376   2
   1  -5 -10 315.275 65.8445   2
  -1  -5  10 302.694 44.7881   9
   1   5 -10 375.442 66.7888  11
  -1   5  10 302.130 60.8819   9
  -1  -5  10 330.253 33.1345   8
   1   5  -9 1576.14 120.020   5
  -1  -5   9 1955.80 113.582   4
  -1   5   9 1766.93 52.5545   5
  -1   5   9 1945.78 128.671   4
   1   5  -9 1768.94 64.2087   2
  -1  -5   9 2041.01 70.8710   2
   1  -5  -9 1694.38 127.673   2
  -1   5   9 1930.60 129.981   9
  -1  -5   9 1719.15 95.6969   9
  -1  -5   9 1699.43 74.2815   8
   1   5  -9 1940.62 131.610   6
   1   5  -8 1245.03 106.464   6
  -1   5   8 1418.11 110.850   4
  -1  -5   8 1419.79 82.8301   3
  -1  -5   8 1258.41 90.8729   4
  -1   5   8 1201.68 36.9393   5
   1   5  -8-6.59802 24.1418   5
  -1  -5   8 1276.33 48.3045   2
   1  -5  -8 1258.58 107.100   2
   1   5  -8 1093.40 41.8933   2
  -1  -5   8 1271.02 77.5915   9
  -1   5   8 1298.92 102.417   9
   1   5  -8-4.10969 15.1372  11
  -1  -5   8 884.985 60.0481   8
   1   5  -8 1221.62 106.779   7
   1   5  -7 0.86509 14.5638   5
  -1   5   7 1890.47 123.482   4
  -1  -5   7 2077.94 110.718   4
  -1  -5   7 1538.36 81.3421   3
   1   5  -7 2082.46 128.242   6
   1  -5  -7 2368.17 135.664   2
   1   5  -7-2.27309 14.8713  11
  -1   5   7 2169.93 122.787   9
  -1  -5   7 2033.02 89.7082   9
   1   5  -7 2121.93 131.096   7
  -1  -5   7 1858.47 84.3302   8
   1   5  -6-23.6206 22.3885   5
   1   5  -6 1524.02 105.401   6
  -1   5   6 942.845 82.7769   4
  -1  -5   6 1686.58 78.4851   3
   1  -5  -6 1641.16 106.886   2
  -1   5   6 1390.77 93.7635   9
  -1  -5   6 1713.40 77.5635   9
   1   5  -6 5.06159 14.0413  11
   1   5  -6 1549.89 107.536   7
  -1  -5   6 1636.66 78.1620   8
   1   5  -5 3607.11 153.832   6
  -1  -5   5 3657.76 109.373   3
  -1   5   5 3928.14 63.7612   5
   1   5  -5 3652.45 153.648   5
   1  -5  -5 3706.51 152.010   2
  -1  -5   5 3579.54 104.777   9
  -1   5   5 3659.93 139.928   9
   1   5  -5 3742.65 157.288   7
  -1  -5   5 2737.45 105.371   8
   1   5  -4 1510.15 96.3866   5
   1   5  -4 1490.84 100.637   6
  -1   5   4 1539.45 47.3547   5
  -1  -5   4 1457.77 65.9246   3
   1  -5  -4 1500.56 91.5011   2
  -1   5   4 1418.55 81.7776   9
   1  -5  -4 1453.02 82.0551   9
  -1  -5   4 1626.88 80.7977   8
  -1   5   4 894.589 82.2986   7
   1   5  -4 1401.21 93.8972   7
   1   5  -3 217.271 41.9398   5
   1   5  -3 226.001 25.9088   3
   1   5  -3-25.0155 24.3924   6
  -1   5   3 196.825 21.5041   5
   1  -5  -3 222.107 38.8755   2
  -1   5   3 265.732 36.8499   2
   1   5  -3-19.3005 10.4546   1
  -1   5   3 220.686 30.7823   9
   1  -5  -3 246.904 32.2948   9
  -1   5   3 226.257 34.9746   7
   1   5  -3 261.610 43.9073   7
  -1  -5   3 189.931 33.5982   7
   1   5  -2 8603.45 203.756   5
  -1  -5   2 9534.91 212.888   5
   1  -5  -2 9015.15 146.712   5
  -1   5   2 8339.61 144.687   5
   1   5  -2 9919.13 124.123   2
  -1  -5   2 9350.77 115.214   2
   1   5  -2 8628.11 149.160   3
   1  -5  -2 8904.40 193.632   2
  -1   5   2 7608.13 179.482   2
   1  -5  -2 9044.18 172.303   9
  -1   5   2 8856.24 167.412   9
   1   5  -2 9179.37 212.276   7
  -1  -5   2 7269.75 191.079   7
  -1   5   2 8359.87 196.433   7
  -1  -5   1 25060.8 369.060   6
   1  -5  -1 26796.3 363.469   6
   1  -5  -1 27919.9 291.717   5
  -1  -5   1 27549.8 338.896   5
   1   5  -1 24092.9 321.050   5
  -1   5   1 28010.5 289.900   5
   1   5  -1 21543.8 318.089   1
   1   5  -1 24763.5 236.354   2
  -1  -5   1 24851.0 232.324   2
  -1   5   1 25282.8 295.760   2
   1  -5  -1 25559.3 298.712   2
   1  -5  -1 26062.6 264.695   9
  -1  -5   1 25624.8 261.932   9
  -1  -5   1 26060.0 358.937  11
  -1   5   1 24745.9 253.967   9
  -1   5   1 25533.4 343.978   7
   1  -5  -1 26718.6 348.563   7
  -1  -5   1 27221.7 353.248   7
   1   5  -1 24977.4 333.263   7
  -1   5   0 18869.3 256.719   5
   1  -5   0 16028.7 288.532   6
   1  -5   0 20561.8 270.167   5
   1   5   0 20113.0 274.039   5
  -1  -5   0 20275.0 275.412   5
   1   5   0 19155.0 304.072   1
  -1  -5   0 18684.0 230.705   2
   1   5   0 20862.1 244.629   2
  -1   5   0 19199.7 230.629   2
   1  -5   0 15065.4 207.728   2
   1  -5   0 17176.6 193.319   9
  -1  -5   0 19925.6 243.966   9
  -1  -5   0 19980.2 310.889  11
   1  -5   0 26597.1 359.898  11
   1  -5   0 21849.8 323.405   7
   1   5   0 20771.2 291.978   7
  -1  -5   0 21336.6 296.089   7
  -1   5   0 19952.3 312.889   7
   1  -5   1 12793.5 259.672   6
   1  -5   1 12851.8 230.911   5
   1   5   1 12707.2 207.024   5
  -1   5  -1 12551.9 258.481   6
  -1   5  -1 12521.2 225.045   5
  -1  -5  -1 14015.4 261.391   4
  -1  -5  -1 12659.3 211.614   2
  -1   5  -1 12807.2 246.803   1
  -1   5  -1 11347.9 155.536   2
   1  -5   1 10983.7 155.879   2
   1   5   1 13816.6 220.471   2
   1  -5   1 12304.7 141.001   9
   1  -5   1 13206.5 256.903  11
  -1  -5  -1 13085.1 208.752   9
   1   5   1 12255.1 217.610   7
  -1  -5  -1 13507.1 226.312   7
  -1   5  -1 10398.8 233.496   7
   1  -5   1 12897.6 259.125   7
  -1   5  -2 4890.52 151.824   5
  -1  -5  -2 5480.74 167.133   4
  -1   5  -2 5200.96 77.9401   3
   1   5   2 4789.84 120.834   5
   1  -5   2 5266.92 158.217   5
  -1   5  -2 5623.41 180.158   6
   1  -5   2 5893.51 96.5858   2
  -1  -5  -2 4166.60 132.207   2
  -1   5  -2 5396.93 158.989   1
  -1   5  -2 5439.78 88.1917   2
   1   5   2 5485.33 151.952   2
   1  -5   2 5303.49 83.2055   9
  -1   5  -2 5129.27 161.951  11
   1   5   2 4996.41 138.535   9
  -1  -5  -2 5232.54 140.755   9
   1  -5   2 5825.06 180.751   7
   1   5   2 5239.63 137.912   7
  -1   5  -2 4887.26 166.680   7
  -1  -5  -2 5269.85 137.355   7
  -1   5  -3 14551.4 292.725   6
   1   5   3 15720.4 297.822   4
   1   5   3 15209.8 202.011   5
  -1   5  -3 15982.4 287.575   5
  -1  -5  -3 15292.6 270.349   2
  -1   5  -3 15617.4 277.074   1
   1   5   3 16785.1 286.351   2
  -1   5  -3 15010.8 284.783  11
   1   5   3 15484.8 257.774   9
  -1  -5  -3 16232.8 268.739   9
  -1   5  -3 15462.9 301.203   7
   1   5   3 14644.9 228.585   7
  -1   5  -4 999.139 78.4074   5
  -1   5  -4-54.2710 19.2024   6
   1  -5   4 1026.21 42.1714   3
   1   5   4 1051.67 81.5713   4
  -1  -5  -4 1044.87 77.6215   2
  -1   5  -4 1107.68 77.2798   1
   1  -5   4 1025.62 39.6890   9
   1   5   4 977.091 69.9495   9
  -1   5  -4 1103.51 81.1630  11
  -1  -5  -4 980.250 74.0899   8
  -1   5  -4 967.287 82.9967   7
   1   5   4 1061.04 62.6548   7
   1  -5   5 8173.19 135.964   3
  -1   5  -5 8345.09 229.152   5
  -1  -5  -5 8154.53 224.752   2
  -1   5  -5 8254.39 229.388  11
   1  -5   5 8088.30 127.098   9
   1   5   5 8265.88 212.451   9
  -1  -5  -5 8603.92 213.519   8
  -1   5  -5 8164.74 236.864   7
   1  -5   6 795.987 71.4679   4
  -1   5  -6 61.1728 20.8862   5
  -1   5  -6 60.1468 22.7095   6
   1   5   6 2.89260 18.9990   4
  -1  -5  -6 702.425 72.2158   2
   1  -5   6 714.657 43.6261   9
   1   5   6 739.131 71.3762   9
  -1   5  -6 798.585 80.9623  11
  -1  -5  -6 710.749 67.0951   8
  -1   5  -6 732.986 75.9548   7
   1  -5   7 10028.3 258.733   4
   1   5   7-5.77310 14.8734   4
  -1   5  -7-9.94110 17.8478   5
  -1  -5  -7 10241.5 277.675   2
  -1   5  -7 10052.5 116.963   2
   1  -5   7 9321.45 117.445   2
   1   5   7 10564.1 265.208   9
   1  -5   7 11022.7 186.713   9
  -1   5  -7 10227.1 277.351  11
  -1   5  -7 6515.84 230.405   6
  -1  -5  -7 9904.38 236.753   8
  -1   5  -7 10549.0 290.630   7
   1  -5   8 7608.82 233.001   4
  -1  -5  -8 7420.41 250.708   2
   1  -5   8 8144.50 132.011   2
  -1   5  -8 6921.66 117.328   2
  -1   5  -8 7879.15 253.331  11
   1   5   8 7643.09 239.230   9
   1  -5   8 7591.49 169.382   9
  -1  -5  -8 7742.21 211.707   8
  -1   5  -8 7683.01 256.019   6
  -1   5  -8 7538.84 255.624   7
   1  -5   9 2878.42 147.858   4
   1   5   9 1920.04 132.544   4
   1  -5   9 2862.54 89.2494   2
  -1  -5  -9 2963.45 164.907   2
  -1   5  -9 2588.71 81.7951   2
   1   5   9 3039.88 158.947   9
   1  -5   9 2816.90 113.831   9
  -1   5  -9 3005.75 165.433  11
  -1   5  -9 3231.78 118.877   9
  -1  -5  -9 2906.74 132.179   8
  -1   5  -9 3044.27 168.119   7
  -1   5  -9 2867.12 165.447   6
   1  -5  10 5518.35 209.332   4
   1   5  10 5854.62 230.527   4
   1  -5  10 3525.22 109.758   2
  -1   5 -10 5757.78 132.905   2
  -1  -5 -10 5481.85 236.917   2
  -1   5 -10 5415.99 228.204  11
   1   5  10 5775.26 226.177   9
   1  -5  10 5386.87 167.952   9
   1  -5  10 6107.26 132.801   8
  -1  -5 -10 5472.06 186.340   8
  -1   5 -10 5654.69 233.843   6
  -1   5 -10 5671.82 235.575   7
   1  -5  11 1911.03 126.547   4
   1   5  11 1852.34 137.845   4
  -1   5 -11 1802.22 82.8173   2
  -1  -5 -11 1805.91 142.825   2
   1  -5  11 1194.75 71.2780   2
   1  -5  11 1981.78 108.030   9
  -1   5 -11 1929.32 138.895  11
   1   5  11 1960.80 141.071   9
  -1  -5 -11 1963.08 113.931   8
   1  -5  11 1897.56 75.0733   8
   1  -5  11 1662.97 64.3933   8
  -1   5 -11 2036.38 149.934   7
  -1   5 -11 1874.24 140.148   6
   1   5  12 1769.60 140.825   4
   1  -5  12 1793.71 126.718   4
   1   5  12 1696.08 88.2602   5
  -1  -5 -12 1688.37 142.145   2
  -1   5 -12 1708.00 86.5537   2
   1  -5  12 1819.80 93.8705   2
   1   5  12 1706.84 138.536   9
  -1   5 -12 1687.18 138.547  11
   1  -5  12 1799.88 109.850   9
   1  -5  12 1929.68 63.7334   8
  -1  -5 -12 1713.58 106.698   8
  -1   5 -12 1711.81 139.491   6
   1  -5  12 1719.61 57.8241   8
   1   5  13 2388.56 109.405   5
   1  -5  13 2523.18 157.810   4
   1   5  13 2547.32 174.902   4
  -1   5 -13 2006.38 100.918   2
  -1  -5 -13 2333.09 170.703   2
  -1   5 -13 2362.48 166.729  11
  -1  -5 -13 2326.11 135.744  10
   1  -5  13 2292.02 129.729   9
   1   5  13 2305.72 165.987   9
  -1  -5 -13 2382.22 126.931   8
  -1   5 -13 2182.67 160.874   6
   1   5  14 964.838 116.427   4
   1  -5  14 1042.01 108.250   4
  -1   5 -14 842.263 108.096   6
  -1   5 -14 926.230 71.6459   2
  -1  -5 -14 735.107 108.045   2
   1   5  14 829.841 104.438   9
   1  -5  14 811.812 83.4867   9
  -1  -5 -14 919.342 89.8969  10
  -1   5 -14 974.348 113.397  11
  -1  -5 -14 859.160 76.8588   8
   1   5  15 2272.31 177.118   4
   1  -5  15 3007.00 192.520   4
  -1  -5 -15 2705.29 200.685   2
  -1   5 -15 2583.71 127.435   2
  -1   5 -15 2441.89 182.835  11
   1  -5  15 2571.11 153.069   9
   1   5  15 2637.76 188.818   9
  -1  -5 -15 2739.84 153.769  10
  -1   5 -15 2421.64 181.433   6
  -1  -5 -15 2633.97 133.898   8
   1  -5  16 1275.11 133.472   4
   1   5  16 942.155 119.061   4
  -1   5 -16 834.443 116.035   6
  -1   5 -16 984.738 83.1586   2
  -1  -5 -16 1154.05 133.871   2
  -1  -5 -16 1003.11 98.1676  10
  -1   5 -16 953.269 120.034  11
   1  -5  16 1321.07 116.419   9
   1   5  16 1057.98 129.924   9
  -1  -5 -16 1127.89 90.4278   8
  -1   5 -17-45.8847 43.4912   6
   1  -5  17-5.43946 34.5915   4
   1   5  17-3.84386 47.5775   4
  -1  -5 -17 16.1111 52.1175   2
  -1   5 -17-25.0913 27.5537   2
  -1   5 -17-19.3499 48.9629  11
   1   5  17 57.7550 50.5289   9
   1  -5  17-9.80294 34.9418   9
  -1  -5 -17 44.3436 40.5221  10
  -1  -5 -17 20.3181 23.2881   8
   1  -5  18 331.676 75.0517   4
   1   5  18 279.575 79.3466   4
  -1   5 -18 269.366 81.3450   6
  -1  -5 -18 145.635 61.5308   2
  -1   5 -18 212.705 44.6841   2
  -1  -5 -18 224.424 55.0048  10
   1  -5  18 224.221 58.3038   9
  -1   5 -18 221.885 74.5277  11
   1   5  18 280.506 75.9633   9
  -1  -5 -18 240.022 42.9424   8
   1  -5  19 1185.19 132.085   4
   1   5  19 1447.22 164.784   4
  -1  -5 -19 1402.42 162.674   2
  -1   5 -19 1435.95 113.854   2
  -1   5 -19 1300.10 150.837  11
   1  -5  19 1245.28 130.015   9
  -1  -5 -19 1317.99 123.529  10
   1   5  19 1512.57 165.300   9
  -1   5 -19 1460.34 158.121   6
   1  -5  20 231.972 76.6225   4
  -1   5 -20 343.693 87.1510   6
   1   5  20 274.690 78.7565   4
  -1   5 -20 243.875 49.5208   2
  -1  -5 -20 258.711 80.8514   2
  -1   5 -20 207.233 76.3658  11
   1  -5  20 300.709 74.2428   9
   1   5  20 352.848 94.4765   9
  -1  -5 -20 316.404 61.5471  10
   1   5  21 1046.49 150.030   4
   1  -5  21 1130.14 139.640   4
  -1  -5 -21 1130.64 156.612   2
   1  -5  21 1271.54 140.256   9
  -1   5 -21 1213.36 159.768  11
   1   5  21 1297.51 157.936   9
  -1   5 -21 1049.95 143.767   6
  -1   5 -22 347.966 91.1505   6
   1  -5  22 228.183 69.9999   4
   1   5  22 316.590 97.3969   4
   1  -5  22 274.477 75.3946   9
  -1   5 -22 339.327 92.9313  11
   1   5  22 402.413 108.639   9
  -1  -5 -22 223.960 84.5202   2
   1   5  23 28.3101 55.1667   4
   1  -5  23-42.7872 50.5640   4
  -1   5 -23-82.5505 70.3892   6
   1  -5  23 9.49435 40.0812   9
  -1   5 -23-30.6577 63.4220  11
   1   5  23-32.8778 59.6582   9
  -1  -5 -23-69.2003 64.5009   2
   1  -5  24-92.5492 60.3675   4
   1   5  24 34.0213 66.6218   4
  -1   5 -24 2.24896 51.0195   6
  -1  -5 -24 74.0696 71.4554   2
   1  -5  24-55.3043 63.5906   9
   1   5  24-104.069 79.7687   9
  -1   5 -24 49.6125 54.3822  11
   1  -5  25 256.599 86.4625   4
   1   5  25-47.3058 55.8433   4
  -1   5 -25 34.3528 57.2012   6
  -1  -5 -25 260.632 97.0278   2
   1  -5  25 203.457 70.3591   9
   1   5  25 178.366 81.2654   9
  -1   5 -25 177.783 83.5752  11
  -1  -5 -25 99.1347 59.6821   6
   1   5  26-67.4278 74.0596   4
  -1   5 -26 171.732 81.7621   6
   1  -5  26 139.273 74.9774   4
  -1   5 -26 117.043 78.2584  11
   1   5  26 248.286 100.508   9
   1  -5  26 210.459 72.2098   9
  -1  -5 -26 167.654 85.6902   2
   1  -5  27 340.954 96.7219   4
   1   5  27 164.563 88.6823   4
  -1   5 -27 546.332 124.886   6
   1   5  27 704.231 147.439   9
  -1   5 -27 361.869 108.225  11
  -1  -5 -27 428.827 117.018   2
   1  -5  28 29.6105 60.0760   4
   1   5  28-28.1260 56.3403   4
  -1   5 -28 1.97878 39.3857   6
  -1  -5 -28-16.1218 54.6909   2
  -1   6  28 19.5548 69.1821   4
   1  -6 -28 123.349 79.8339   2
  -1   6  27 10.1784 52.8716   4
   1   6 -27 30.4908 49.3285   6
  -1   6  27 75.7164 62.7966   9
   1   6 -27-4.25964 64.1885  11
   1  -6 -27-48.6770 56.3650   2
  -1   6  26-58.0110 64.5848   4
  -1  -6  26-51.3747 58.2589   4
   1   6 -26 92.6760 60.3464   6
   1   6 -26 18.4464 51.4168  11
  -1   6  26 18.4705 54.1654   9
   1  -6 -26 1.43618 73.2557   2
   1   6 -25 4.71646 46.3880   6
  -1   6  25-15.4541 56.0187   4
  -1  -6  25-16.5380 46.3392   4
   1   6 -25-106.902 86.3061  11
  -1   6  25 43.2184 56.1465   9
  -1  -6  25-70.4207 61.3885   9
   1  -6 -25-72.7374 63.0939   2
  -1  -6  24-14.8164 47.0521   4
  -1   6  24 2.49731 57.3214   4
   1   6 -24 28.8256 52.7844   6
   1   6 -24 16.6012 57.4710  11
  -1  -6  24-50.5228 62.2443   9
  -1   6  24-36.3338 65.3493   9
   1  -6 -24-138.871 94.9107   2
  -1  -6  23 521.018 98.8396   4
  -1   6  23 643.960 128.781   4
   1   6 -23 508.006 111.178   6
  -1  -6  23 569.336 105.160   9
  -1   6  23 513.519 114.829   9
   1   6 -23 671.277 131.551  11
   1  -6 -23 489.674 110.706   2
   1   6 -22 119.122 56.5199   6
  -1   6  22 177.350 77.8586   4
  -1  -6  22 134.599 65.6007   4
  -1  -6  22 59.3606 47.8523   9
   1   6 -22 40.0606 54.5027  11
  -1   6  22 81.3477 60.7986   9
   1  -6 -22 53.3928 66.7482   2
  -1   6  21 87.1169 53.9596   4
   1   6 -21 163.288 67.5637   6
  -1  -6  21 156.210 61.9223   4
   1   6 -21 139.362 64.8568  11
  -1  -6  21 173.745 63.5053   9
  -1   6  21 66.7716 48.7691   9
   1  -6 -21 138.121 48.2663  10
   1  -6 -21 182.161 84.7553   2
   1   6 -20 51.5324 51.1462   6
  -1  -6  20 71.7740 48.4788   4
  -1   6  20-24.5411 47.5840   4
   1  -6 -20-19.6481 42.0907  10
  -1  -6  20-8.02490 42.7148   9
  -1   6  20 13.0450 59.8775   9
   1   6 -20 11.7831 51.6077  11
   1  -6 -20-72.2744 67.6929   2
   1   6 -19 178.789 69.6720   6
  -1  -6  19 153.708 56.7075   4
  -1   6  19 195.542 70.5188   4
   1  -6 -19 173.883 76.7540   2
   1  -6 -19 119.770 41.2580  10
  -1  -6  19 136.672 47.5148   9
   1   6 -19 200.248 77.5584  11
  -1   6  19 146.430 67.2439   9
  -1   6  18 8.71225 53.1662   4
   1   6 -18 114.012 63.8585   6
  -1  -6  18 88.6005 48.4630   4
   1   6 -18 50.7316 27.2921   2
   1  -6 -18-14.2331 42.6954   2
   1   6 -18 112.276 57.4775  11
   1  -6 -18 47.5599 34.7417  10
  -1  -6  18 13.4134 35.2416   9
  -1   6  18-12.4808 57.5932   9
   1  -6 -18 53.1997 24.3301   8
   1   6 -17 313.137 71.7629   6
  -1   6  17 180.876 74.1745   4
  -1  -6  17 413.344 81.4855   4
   1  -6 -17 339.339 88.5408   2
   1   6 -17 329.095 47.3069   2
   1   6 -17 260.564 70.3239  11
   1  -6 -17 292.214 62.4941  10
  -1  -6  17 351.042 68.4664   9
  -1   6  17 353.764 83.5107   9
   1  -6 -17 411.213 60.5154   8
  -1  -6  16 3215.98 205.144   4
  -1   6  16 2692.38 201.990   4
   1   6 -16 2992.87 131.229   2
   1  -6 -16 2748.46 210.646   2
   1  -6 -16 2620.41 173.482  10
   1   6 -16 2624.06 201.889  11
  -1  -6  16 2681.82 163.542   9
  -1   6  16 2952.29 208.346   9
   1   6 -16 2666.14 196.079   6
   1  -6 -16 2715.31 148.722   8
  -1  -6  15 10960.5 345.166   4
  -1   6  15 9522.20 361.742   4
   1   6 -15 10960.4 236.296   2
   1  -6 -15 9586.27 375.635   2
   1   6 -15 9828.73 373.533  11
  -1   6  15 9942.56 368.735   9
  -1  -6  15 10031.9 305.253   9
   1  -6 -15 10102.2 329.126  10
   1  -6 -15 10267.5 285.804   8
   1   6 -15 10493.4 375.745   6
  -1  -6  14 25.7715 34.6365   4
   1   6 -14-43.3519 55.2208   6
  -1   6  14 4.11490 11.1480   5
  -1   6  14-14.1576 50.1200   4
   1  -6 -14 11.8369 52.0147   2
   1   6 -14-13.0313 21.1581   2
   1  -6 -14-37.5765 40.1466  10
   1   6 -14 11.7521 50.3660  11
  -1  -6  14-2.14832 33.4121   9
  -1   6  14-53.0663 54.7351   9
   1  -6 -14 10.4843 29.5683   8
  -1  -6  13 3215.45 171.432   4
  -1   6  13 3121.69 194.883   4
  -1   6  13 2938.21 87.9922   5
   1   6 -13 3345.99 113.314   2
  -1  -6  13 3192.96 116.001   2
   1  -6 -13 2876.22 194.691   2
   1  -6 -13 2897.01 167.122  10
  -1  -6  13 3014.41 154.270   9
   1   6 -13 3037.23 196.697  11
  -1   6  13 3197.37 198.718   9
   1  -6 -13 3033.23 153.561   8
  -1  -6  13 3076.77 88.1362   8
   1   6 -13 3380.89 204.021   6
  -1  -6  12 165.338 43.7647   4
  -1   6  12 191.551 58.5186   4
  -1   6  12 181.226 20.0963   5
   1   6 -12 205.120 61.6077   5
   1   6 -12 111.342 45.9453   6
   1   6 -12 201.314 27.2255   2
  -1  -6  12 191.837 27.4658   2
   1  -6 -12 181.455 63.1704   2
  -1   6  12 148.288 59.4853   9
   1   6 -12 232.262 63.3860  11
  -1  -6  12 211.988 42.1594   9
   1  -6 -12 191.177 45.8982   8
  -1  -6  12 185.245 25.4477   8
  -1   6  11 2746.07 173.096   4
   1   6 -11 2614.69 171.533   5
  -1   6  11 2554.86 63.4605   5
   1   6 -11 2481.77 166.872   6
  -1  -6  11 2616.12 146.516   4
  -1  -6  11 2642.34 85.4003   2
   1   6 -11 2615.04 80.7610   2
   1  -6 -11 2513.90 172.120   2
  -1  -6  11 2613.51 128.072   9
  -1   6  11 2933.84 176.400   9
   1   6 -11 2600.68 172.197  11
  -1  -6  11 2789.63 99.1556   8
  -1   6  10 311.500 19.1260   5
  -1  -6  10 349.858 55.9015   4
  -1   6  10 412.581 72.8215   4
   1   6 -10 375.181 72.2426   5
   1   6 -10 360.381 67.3225   6
  -1  -6  10 358.006 27.5176   2
   1   6 -10 373.749 26.5162   2
   1  -6 -10 349.780 69.5555   2
  -1  -6  10 354.786 48.7328   9
  -1   6  10 404.287 70.4419   9
   1   6 -10 365.259 69.7724  11
  -1  -6  10 283.746 34.8366   8
   1   6  -9 3857.98 194.934   5
   1   6  -9 4039.89 195.602   6
  -1   6   9 4115.11 197.094   4
  -1  -6   9 3910.01 169.766   4
   1  -6  -9 3930.17 199.390   2
   1   6  -9 3306.74 56.6314   2
   1   6  -9 3524.09 187.023  11
  -1  -6   9 3561.54 135.464   9
  -1   6   9 4021.90 187.141   9
  -1  -6   9 3886.44 127.780   8
   1   6  -9 4096.24 202.805   7
  -1  -6   8 2501.94 109.834   3
   1   6  -8-32.0124 36.0979   5
  -1   6   8 2444.84 153.168   4
   1   6  -8 2549.37 152.997   6
  -1  -6   8 2608.87 135.064   4
   1  -6  -8 2518.89 152.422   2
  -1   6   8 2707.30 147.334   9
   1   6  -8-18.5693 33.9451  11
  -1  -6   8 2501.01 107.169   9
  -1  -6   8 2471.54 105.847   8
   1   6  -8 2545.94 156.418   7
  -1  -6   7 10329.3 207.713   3
   1   6  -7 14049.4 346.186   6
   1   6  -7-6.64765 27.4939   5
  -1   6   7-33.0351 39.8330   4
  -1  -6   7 13888.1 298.618   4
   1  -6  -7 14973.7 349.614   2
  -1  -6   7 12944.5 227.685   9
   1   6  -7 27.8651 20.9762  11
  -1   6   7 14236.0 315.181   9
   1   6  -7 13990.0 346.822   7
  -1  -6   7 14591.1 258.204   8
  -1   6   6 21247.3 157.301   5
   1   6  -6 25816.6 458.439   6
  -1  -6   6 18658.9 268.072   3
   1   6  -6 8464.87 253.583   5
  -1   6   6-4.25664 19.7444   4
   1  -6  -6 25799.1 440.092   2
   1   6  -6 6.14387 15.3226  11
  -1   6   6 26391.8 404.496   9
  -1  -6   6 24542.8 295.372   9
   1   6  -6 27779.3 466.758   7
  -1  -6   6 25023.2 340.496   8
  -1   6   5 979.561 39.7797   5
   1   6  -5 844.337 82.9684   5
   1   6  -5 681.111 77.4632   6
  -1  -6   5 949.103 58.0722   3
   1  -6  -5 882.835 82.5092   2
   1   6  -5-3.33261 14.4861  11
  -1   6   5 1007.39 76.6927   9
   1   6  -5 873.442 84.3578   7
  -1  -6   5 986.392 70.7431   8
  -1   6   5 894.154 72.4524   7
   1   6  -4 2264.98 124.129   5
   1   6  -4 437.879 59.2278   6
  -1   6   4 2317.38 70.1881   5
   1  -6  -4 2217.19 116.251   2
   1   6  -4-13.1954 19.4664   1
   1   6  -4-8.22226 18.2726  11
  -1   6   4 2267.38 106.127   9
  -1  -6   4 2118.21 104.160   8
  -1   6   4 2289.76 112.035   7
   1   6  -4 2064.25 120.362   7
   1   6  -3 1638.01 100.696   5
   1   6  -3 1571.19 68.4750   3
  -1   6   3 1528.10 64.5826   5
   1   6  -3 1542.50 43.7556   2
   1  -6  -3 1601.61 93.4157   2
  -1  -6   3 1557.84 41.9898   2
   1  -6  -3 1118.93 70.4142   9
  -1   6   3 1534.79 82.6666   9
   1   6  -3 1526.98 100.232   7
  -1   6   3 1550.02 93.5849   7
   1  -6  -2 224.139 27.7365   5
  -1   6   2 245.553 32.7656   5
   1   6  -2 242.581 43.1442   5
   1   6  -2 234.071 23.0877   2
   1   6  -2 208.209 27.0177   3
  -1   6   2 284.003 38.6543   2
  -1  -6   2 246.619 23.2682   2
   1  -6  -2 263.331 40.1435   2
   1  -6  -2 233.617 32.2860   9
   1   6  -2-26.3027 25.8014  11
  -1   6   2 268.591 33.1788   9
   1   6  -2 240.827 44.3603   7
  -1   6   2 245.899 43.1529   7
  -1   6   1 98.2219 24.4943   5
  -1  -6   1 112.618 26.4469   5
   1  -6  -1 82.0080 19.2954   5
   1   6  -1 90.5065 28.8584   5
  -1   6   1 125.666 24.3411   2
   1   6  -1 97.9243 18.2137   2
   1   6  -1 70.0284 26.7100   1
  -1  -6   1 86.8132 19.1223   2
   1  -6  -1 128.482 28.6223   2
   1  -6  -1 86.3539 17.4675   9
  -1  -6   1 77.5959 17.0862   9
  -1   6   1 103.503 20.9774   9
  -1  -6   1 92.1492 25.7703   7
   1   6  -1 88.3518 28.9341   7
  -1   6   1 115.963 33.6614   7
   1  -6   0 309.571 37.1606   5
  -1   6   0 249.224 37.2066   5
  -1  -6   0 317.952 38.2280   5
   1   6   0 234.238 37.9612   5
   1  -6   0 289.306 33.7314   2
   1   6   0 241.576 40.3415   1
  -1   6   0 302.695 32.4946   2
   1   6   0 282.529 32.1627   2
  -1  -6   0 251.663 32.3160   2
  -1   6   0 179.143 34.2542   1
  -1  -6   0 300.515 33.3143   9
   1  -6   0 266.354 27.3119   9
  -1  -6   0 317.831 41.7742   7
   1   6   0 271.523 40.9284   7
  -1   6   0 256.463 43.3709   7
   1  -6   1 5871.89 169.410   5
   1   6   1 5353.93 147.593   5
  -1   6  -1 5361.96 161.350   5
  -1  -6  -1 5827.87 153.111   2
   1   6   1 5596.81 152.045   2
   1  -6   1 5903.50 126.269   2
  -1   6  -1 5319.45 176.270   1
  -1   6  -1 5202.08 116.336   2
  -1  -6  -1 3983.83 124.990   9
   1  -6   1 5532.92 107.754   9
   1   6   1 5144.74 157.372   7
  -1  -6  -1 5666.41 162.597   7
  -1   6  -1 5293.80 179.951   7
  -1   6  -2 206.226 47.2778   6
   1   6   2 239.681 33.2007   5
  -1   6  -2 214.140 18.8611   3
  -1   6  -2 258.546 44.3779   5
   1   6   2 241.527 36.7444   2
   1  -6   2 183.913 21.7948   2
  -1  -6  -2 254.969 41.8337   2
  -1   6  -2 285.211 46.7282   1
  -1   6  -2 237.863 21.7466   2
   1  -6   2 190.155 19.7073   9
   1   6   2 253.103 37.5807   9
  -1   6  -2 245.373 44.3377  11
  -1  -6  -2 304.099 38.0892   9
  -1   6  -2 225.632 47.7245   7
  -1  -6  -2 216.510 33.4232   7
   1   6   2 226.355 37.2628   7
  -1   6  -3 1334.79 90.2712   5
   1   6   3 1385.86 69.8821   5
  -1   6  -3 1121.27 89.9323   6
  -1  -6  -3 1277.31 84.8299   2
   1  -6   3 1634.12 46.8179   2
  -1   6  -3 1345.32 90.3659   1
   1   6   3 1186.17 75.9734   9
   1  -6   3 1046.31 41.0439   9
  -1   6  -3 1374.08 96.1506  11
   1   6   3 1315.52 77.1542   7
  -1   6  -3 1184.09 93.4838   7
   1   6   4 269.605 52.9785   4
   1   6   4 166.558 25.8595   5
  -1   6  -4-24.8425 23.2129   6
  -1   6  -4 193.451 44.6608   5
  -1  -6  -4 117.360 35.3596   2
  -1   6  -4 168.289 39.7135   1
   1   6   4 179.793 36.1908   9
   1  -6   4 164.193 17.3850   9
  -1   6  -4 190.382 46.7288  11
  -1   6  -4 173.094 46.8034   7
   1   6   4 149.985 30.1065   7
  -1   6  -5 10019.5 266.182   5
   1   6   5-41.9335 36.5274   4
  -1   6  -5-8.89357 15.4783   6
   1  -6   5 10151.0 150.241   3
  -1  -6  -5 10048.4 260.979   2
   1  -6   5 9695.57 138.173   9
   1   6   5 9749.36 240.615   9
  -1   6  -5 9200.83 256.834  11
  -1  -6  -5 9993.93 253.882   8
   1   6   5 9960.80 209.493   7
  -1   6  -5 9446.19 271.315   7
  -1   6  -6-3.17372 18.2914   6
   1  -6   6 16194.0 209.924   3
  -1   6  -6 14793.7 340.250   5
   1   6   6 2.60593 16.3970   4
  -1  -6  -6 15989.3 347.037   2
   1   6   6 15873.9 321.447   9
  -1   6  -6 13404.7 324.200  11
   1  -6   6 12904.3 177.286   9
  -1   6  -6 15033.4 350.182   7
   1   6   6 15290.4 263.423   7
  -1  -6  -6 15619.4 320.516   8
   1  -6   7 19801.4 256.993   3
  -1   6  -7 1405.01 121.761   6
  -1   6  -7 2877.10 159.335   5
   1   6   7-5.36559 23.2583   4
   1  -6   7 26928.9 449.769   4
  -1  -6  -7 26456.7 466.751   2
  -1   6  -7 26968.5 475.273  11
   1  -6   7 26103.6 277.032   9
   1   6   7 26713.3 440.237   9
  -1  -6  -7 26294.5 420.415   8
  -1   6  -7 26681.5 482.092   7
   1  -6   8 94.3698 35.1278   4
   1  -6   8 73.2485 18.5580   3
  -1   6  -8-97.4265 51.0249   5
   1   6   8-71.7495 42.9337   4
  -1   6  -8 157.536 54.0627   6
  -1  -6  -8 57.7678 41.3487   2
   1   6   8 120.079 41.0845   9
   1  -6   8 67.4116 19.6392   9
  -1   6  -8 115.553 48.2475  11
  -1   6  -8 44.4551 38.4015   7
  -1  -6  -8 75.3115 32.9681   8
   1  -6   9 986.994 93.2048   4
   1   6   9 1046.91 104.566   4
   1  -6   9 1208.16 44.5651   2
  -1   6  -9 1052.25 40.8839   2
  -1  -6  -9 993.529 104.911   2
   1  -6   9 1015.86 66.6753   9
  -1   6  -9 934.988 97.1056  11
   1   6   9 970.587 97.9904   9
  -1   6  -9 1000.23 103.976   6
  -1   6  -9 866.038 99.6343   7
  -1  -6  -9 1004.55 87.5274   8
   1   6  10 1110.05 107.585   4
   1  -6  10 1078.72 98.1560   4
  -1   6 -10 1053.13 48.1231   2
  -1  -6 -10 1181.81 117.136   2
   1  -6  10 1044.72 49.5214   2
  -1   6 -10 1007.32 105.583  11
   1   6  10 1031.57 101.075   9
   1  -6  10 1190.83 77.4871   9
  -1  -6 -10 1095.68 92.4520   8
  -1   6 -10 1024.29 109.949   7
  -1   6 -10 951.192 104.235   6
   1  -6  10 1092.31 65.7641   8
   1   6  11 1261.49 120.690   4
   1  -6  11 1325.05 112.095   4
   1  -6  11 845.190 51.6874   2
  -1   6 -11 1219.44 59.5277   2
  -1  -6 -11 1420.65 130.385   2
   1   6  11 1358.78 122.209   9
  -1   6 -11 1216.52 118.265  11
   1  -6  11 1296.59 86.4126   9
  -1   6 -11 1249.83 122.763   7
  -1   6 -11 1256.29 123.769   6
  -1  -6 -11 1280.95 101.445   8
   1  -6  11 1501.01 73.3300   8
  -1   6 -12 35.9218 42.7715   6
   1   6  12-6.19342 15.7402   5
   1  -6  12 35.4843 30.8189   4
   1   6  12-27.9102 42.8784   4
   1  -6  12 8.92614 11.9175   2
  -1  -6 -12-41.9532 51.9944   2
  -1   6 -12 13.6170 14.4018   2
   1  -6  12 18.6964 23.3322   9
  -1   6 -12 10.1409 38.5627  11
   1   6  12 43.6059 50.5257   9
   1  -6  12 31.8045 15.5328   8
  -1  -6 -12 12.2172 28.0275   8
  -1   6 -12-30.0052 50.7415   7
   1  -6  12 12.0372 13.7506   8
   1   6  13 1013.05 68.4587   5
   1  -6  13 944.440 106.009   4
   1   6  13 66.9601 62.6583   4
  -1   6 -13 977.684 63.5851   2
  -1  -6 -13 986.896 121.773   2
   1  -6  13 1003.35 66.8503   2
  -1   6 -13 941.813 114.394  11
   1   6  13 1096.31 117.613   9
   1  -6  13 999.851 85.4923   9
   1  -6  13 986.114 49.6788   8
   1  -6  13 1045.99 54.6853   8
  -1   6 -13 1066.32 120.839   6
  -1  -6 -13 1010.27 93.4431   8
   1   6  14 1619.36 159.040   4
   1  -6  14 1248.56 120.120   4
  -1  -6 -14 1281.11 144.678   2
  -1   6 -14 1153.94 73.9226   2
  -1   6 -14 1212.22 131.795  11
   1  -6  14 1191.24 98.7012   9
   1   6  14 1199.64 130.639   9
  -1  -6 -14 1135.96 104.724  10
  -1   6 -14 1027.08 122.140   6
   1  -6  14 1115.21 40.7659   8
  -1  -6 -14 1177.70 98.5769   8
   1  -6  14 966.627 35.9681   8
  -1   6 -15 98.5545 57.8861   6
   1  -6  15-1.51663 35.6862   4
   1   6  15 10.8683 48.0754   4
  -1  -6 -15-27.2669 56.1277   2
  -1   6 -15 6.81075 18.4579   2
  -1  -6 -15 48.1185 33.5969  10
  -1   6 -15 16.1460 44.0328  11
   1  -6  15 10.3904 31.0466   9
   1   6  15-16.7147 44.9690   9
  -1  -6 -15-19.4531 25.5637   8
   1  -6  16 331.678 76.2337   4
  -1   6 -16 255.431 71.2967   6
   1   6  16 292.399 82.5846   4
  -1   6 -16 303.306 47.1392   2
  -1  -6 -16 193.602 75.4196   2
   1   6  16 246.712 71.1733   9
  -1  -6 -16 275.434 58.5250  10
  -1   6 -16 220.359 72.4348  11
   1  -6  16 334.157 62.0020   9
  -1  -6 -16 343.509 57.1138   8
  -1   6 -17 393.827 86.3440   6
   1  -6  17 414.171 81.3305   4
   1   6  17 596.416 114.570   4
  -1  -6 -17 397.444 87.4033   2
  -1   6 -17 351.299 51.9904   2
   1  -6  17 398.196 69.2901   9
   1   6  17 487.873 99.7483   9
  -1  -6 -17 473.961 75.5023  10
  -1   6 -17 328.782 84.4745  11
  -1  -6 -17 432.998 62.1367   8
   1   6  18 60.8724 61.6601   4
   1  -6  18-10.2326 49.8971   4
  -1   6 -18 47.1903 48.3559   6
  -1  -6 -18 30.9112 54.6827   2
  -1   6 -18 6.15574 20.8892   2
  -1   6 -18-17.5302 50.5694  11
  -1  -6 -18 22.0797 36.4185  10
   1   6  18-27.8688 48.4719   9
   1  -6  18-8.32822 37.0978   9
  -1  -6 -18 18.5065 25.9051   8
   1   6  19 139.033 81.7663   4
   1  -6  19 181.123 63.8343   4
  -1   6 -19 157.866 74.5325   6
  -1  -6 -19 140.404 46.7495  10
   1   6  19 156.537 75.2372   9
  -1   6 -19 123.841 63.0118  11
   1  -6  19 126.330 48.2915   9
  -1  -6 -19 153.304 76.4351   2
   1  -6  20 182.600 70.0541   4
  -1   6 -20 55.9652 45.3677   6
   1   6  20-57.9178 53.0930   4
  -1  -6 -20 155.186 49.3855  10
   1   6  20 188.377 70.1617   9
   1  -6  20 100.768 44.0881   9
  -1   6 -20 163.054 72.3826  11
  -1  -6 -20 142.811 77.5768   2
   1  -6  21 23.2302 42.5380   4
  -1   6 -21-33.3588 59.3576   6
   1   6  21 60.1695 70.8505   4
   1  -6  21-3.32779 35.8924   9
  -1   6 -21 88.2572 71.9515  11
   1   6  21 28.5641 81.7774   9
  -1  -6 -21 61.8836 70.5550   2
  -1   6 -22 70.5562 52.0208   6
   1   6  22-19.7030 52.9778   4
   1  -6  22 41.7257 51.0275   4
   1  -6  22 69.9443 44.9683   9
   1   6  22 146.976 91.9639   9
  -1   6 -22-18.4306 70.1268  11
  -1  -6 -22-4.32367 61.8807   2
   1  -6  23-93.2905 68.3409   4
  -1   6 -23-21.5623 47.8370   6
   1   6  23-63.3883 62.9569   4
  -1   6 -23-26.7435 46.1531  11
   1   6  23 66.8309 59.5242   9
   1  -6  23-147.917 75.3626   9
  -1  -6 -23-70.4531 54.2366   2
   1  -6  24 68.5310 58.3508   4
   1   6  24 70.9766 65.2051   4
  -1   6 -24 18.2165 53.2424   6
   1  -6  24 47.5463 45.6521   9
  -1   6 -24 87.4811 71.3049  11
   1   6  24 142.256 71.9591   9
  -1  -6 -24 79.4671 71.2905   2
   1   6  25-34.2479 66.6525   4
  -1   6 -25-5.89690 53.8262   6
   1  -6  25 21.6609 49.8263   4
  -1   6 -25-6.66322 50.5265  11
   1   6  25 11.2847 63.8259   9
  -1  -6 -25 30.0893 60.7964   2
  -1   6 -26 125.368 82.0499   6
   1  -6  26 6.49660 63.2619   4
   1   6  26 56.9560 68.4615   4
  -1   6 -26 80.6192 68.2688  11
   1   6  26-18.6236 53.6459   9
  -1  -6 -26 109.709 73.5809   2
   1  -6  27 2.58849 53.9755   4
  -1   6 -27 106.999 76.4847   6
   1   6  27-75.8556 68.7696   9
  -1   6 -27 61.7939 62.5531  11
  -1  -6 -27 97.9017 80.0826   2
  -1   6 -28 37.1174 63.8308   6
   1  -6  28 3.03831 52.0140   4
  -1   7  27 20.5575 61.1993   4
   1   7 -27 107.695 73.8519   6
   1  -7 -27 156.872 87.4651   2
   1   7 -26 40.7556 60.8979   6
  -1  -7  26 80.5170 62.7922   4
  -1   7  26 44.1944 51.5337   4
   1   7 -26 28.7508 68.2722  11
  -1   7  26-166.049 94.6207   9
   1  -7 -26 61.6733 72.8789   2
  -1  -7  25-101.897 71.5022   4
   1   7 -25-0.16306 48.2172   6
  -1   7  25-16.9804 58.8995   4
   1   7 -25 65.6888 60.0702  11
  -1   7  25-28.2734 68.6519   9
   1  -7 -25-1.61306 52.9873   2
  -1  -7  24-45.5696 54.5890   4
  -1   7  24-24.9960 71.2715   4
   1   7 -24 34.8604 61.6197   6
  -1   7  24 116.582 83.9362   9
   1   7 -24 35.1700 61.5026  11
  -1  -7  24 3.00351 38.5691   9
   1  -7 -24 50.9715 61.2106   2
  -1   7  23 116.803 68.8716   4
  -1  -7  23 113.014 63.7463   4
   1   7 -23 97.3478 64.2491   6
  -1   7  23 217.411 83.8862   9
   1   7 -23 38.3545 63.2274  11
  -1  -7  23 87.3157 53.2867   9
   1  -7 -23 13.1194 67.4938   2
  -1   7  22 239.861 88.3543   4
  -1  -7  22 86.4533 50.0854   4
   1   7 -22 107.716 57.8956   6
  -1   7  22 60.4489 56.4308   9
  -1  -7  22 91.9602 48.3381   9
   1   7 -22 122.891 65.4647  11
   1  -7 -22 94.7537 59.1473   2
  -1  -7  21-4.06641 48.8320   4
  -1   7  21 127.811 76.9228   4
   1   7 -21-24.3858 54.2664   6
   1  -7 -21-5.66226 36.1056  10
   1   7 -21 2.31855 48.7774  11
  -1   7  21-49.4949 52.4091   9
  -1  -7  21-13.1650 41.2803   9
   1  -7 -21-35.0454 72.6689   2
  -1   7  20 145.847 68.3365   4
   1   7 -20 179.089 68.8414   6
  -1  -7  20 146.654 55.4635   4
   1  -7 -20 238.565 88.1074   2
  -1   7  20 226.324 81.8484   9
   1   7 -20 247.786 84.2152  11
   1  -7 -20 256.796 66.1686  10
  -1  -7  20 244.359 64.2319   9
   1   7 -19 99.7195 62.7513   6
  -1  -7  19 72.3599 40.9259   4
  -1   7  19 65.9415 51.9823   4
   1  -7 -19 95.9697 60.0629   2
   1   7 -19 38.5053 45.9342  11
   1  -7 -19 103.392 46.0194  10
  -1  -7  19 134.366 51.9127   9
  -1   7  19 164.524 77.1414   9
   1  -7 -19 126.548 42.2168   8
  -1   7  18 469.917 95.2169   4
  -1  -7  18 552.687 91.5137   4
   1   7 -18 549.949 105.655   6
   1  -7 -18 639.650 119.638   2
  -1   7  18 576.796 104.341   9
   1  -7 -18 541.332 90.3125  10
   1   7 -18 440.042 94.6671  11
  -1  -7  18 462.288 74.6640   9
   1  -7 -18 527.681 72.8956   8
  -1  -7  17 341.988 73.3970   4
  -1   7  17 337.672 87.0035   4
   1   7 -17 315.384 86.4883   6
   1  -7 -17 280.481 85.6461   2
  -1   7  17 361.538 85.3759   9
   1  -7 -17 311.595 75.0849  10
   1   7 -17 353.161 83.8760  11
  -1  -7  17 341.375 68.5711   9
   1  -7 -17 296.768 55.6656   8
  -1  -7  16 6.77322 37.9052   4
   1   7 -16 23.1797 37.6787   6
  -1   7  16 116.618 68.5141   4
   1  -7 -16 16.0423 46.0035   2
   1   7 -16 16.5703 46.1130  11
  -1  -7  16-1.73765 32.7507   9
  -1   7  16 55.7197 48.2075   9
   1  -7 -16 11.1499 35.9028  10
   1  -7 -16 29.1556 35.0567   8
  -1  -7  15 3809.20 205.686   4
   1   7 -15 3495.65 228.000   6
  -1   7  15 3649.57 233.945   4
   1  -7 -15 3667.68 241.843   2
   1   7 -15 3488.60 115.023   2
  -1  -7  15 3706.09 183.009   9
  -1   7  15 3843.69 235.932   9
   1   7 -15 3910.44 242.503  11
   1  -7 -15 3611.48 206.909  10
   1  -7 -15 4050.46 193.000   8
  -1  -7  14 406.566 71.3781   4
   1   7 -14 395.307 86.8827   6
  -1   7  14 397.116 86.8798   4
   1  -7 -14 488.198 100.344   2
   1   7 -14 404.831 35.6535   2
  -1  -7  14 376.616 61.5979   9
   1  -7 -14 445.361 76.7318  10
   1   7 -14 423.352 84.3581  11
  -1   7  14 389.255 82.2156   9
   1  -7 -14 340.271 60.9760   8
  -1  -7  14 425.854 37.5366   8
   1   7 -13 1065.38 123.215   6
   1   7 -13 1076.99 125.749   5
  -1   7  13 1172.03 129.562   4
  -1  -7  13 1071.37 104.390   4
  -1  -7  13 1060.69 53.4736   2
   1  -7 -13 1000.30 123.098   2
   1   7 -13 1030.12 48.3499   2
   1   7 -13 974.667 121.291  11
  -1   7  13 1081.09 121.589   9
  -1  -7  13 1023.69 93.5674   9
  -1  -7  13 954.754 61.6584   8
   1  -7 -13 1070.29 99.4746   8
   1   7 -12 637.837 97.5095   6
  -1  -7  12 685.479 84.1872   4
   1   7 -12 736.053 105.084   5
  -1   7  12 783.855 106.173   4
   1   7 -12 685.417 32.0464   2
   1  -7 -12 687.049 103.455   2
  -1  -7  12 579.397 37.3270   2
  -1  -7  12 634.872 71.5191   9
   1   7 -12 684.284 100.450  11
  -1   7  12 788.527 101.192   9
   1  -7 -12 785.396 86.4343   8
  -1  -7  12 845.990 60.7498   8
  -1   7  11 461.495 81.8184   4
   1   7 -11 602.873 94.1231   5
  -1  -7  11 552.386 70.7796   4
   1   7 -11 542.156 87.6186   6
   1  -7 -11 554.009 92.2617   2
   1   7 -11 587.515 89.1923  11
  -1  -7  11 623.247 64.3517   9
  -1   7  11 587.567 88.2045   9
   1  -7 -11 603.954 76.6354   8
  -1  -7  11 638.026 56.3868   8
   1   7 -10 1893.88 148.213   6
  -1  -7  10 1822.65 125.789   4
  -1   7  10 1888.84 149.090   4
   1   7 -10 1988.22 151.150   5
   1  -7 -10 1947.81 150.499   2
   1   7 -10 1899.41 147.422  11
  -1  -7  10 1810.51 100.157   9
  -1   7  10 1833.45 139.732   9
  -1  -7  10 2067.40 101.354   8
   1   7 -10 1957.22 152.917   7
   1   7  -9 4382.10 216.699   5
  -1  -7   9 4752.40 195.769   4
   1   7  -9 4335.42 214.677   6
  -1   7   9 4349.40 212.678   4
   1  -7  -9 4285.53 214.569   2
   1   7  -9 4580.11 219.273  11
  -1   7   9 4530.53 201.344   9
  -1  -7   9 4856.16 157.299   9
  -1  -7   9 4404.00 151.737   8
   1   7  -9 4479.68 220.029   7
  -1  -7   8 729.578 59.6747   3
  -1  -7   8 813.408 83.0121   4
  -1   7   8 810.844 92.8710   4
   1   7  -8 724.182 88.0803   5
   1   7  -8 713.818 89.9220   6
   1  -7  -8 741.838 91.7727   2
  -1   7   8 768.797 83.1925   9
  -1  -7   8 790.030 60.6512   9
   1   7  -8 761.782 92.2190  11
   1   7  -8 806.732 99.3080   7
  -1  -7   8 739.044 65.6797   8
   1   7  -7 3019.74 167.798   5
  -1   7   7 2443.18 53.5482   5
   1   7  -7 2994.34 173.820   6
  -1   7   7 2000.14 152.718   4
  -1  -7   7 2004.74 93.1660   3
   1  -7  -7 2943.26 165.576   2
  -1   7   7 2993.34 149.988   9
  -1  -7   7 3058.88 111.651   9
   1   7  -7 2893.14 166.664   7
  -1  -7   7 3557.20 140.700   8
   1   7  -6 2937.58 160.413   5
   1   7  -6 3284.78 178.185   6
  -1   7   6 3136.37 73.8922   5
   1  -7  -6 3310.32 165.698   2
  -1  -7   6 2432.81 98.8362   3
  -1  -7   6 3190.22 109.599   9
  -1   7   6 3298.74 148.359   9
   1   7  -6 3150.77 168.803   7
  -1  -7   6 3031.64 131.351   8
  -1   7   6 3403.80 147.228   7
   1   7  -5 132.350 38.4761   5
  -1   7   5 160.803 21.0732   5
   1   7  -5-37.1963 37.5593   6
   1  -7  -5 116.150 37.9706   2
   1   7  -5-20.4534 25.3415  11
  -1   7   5 192.241 38.8605   9
   1   7  -5 145.248 41.7051   7
  -1   7   5 131.739 35.3774   7
  -1  -7   5 125.015 32.1749   8
   1   7  -4-11.5715 17.7404   6
   1   7  -4 1774.42 77.3167   3
   1   7  -4 1738.92 115.646   5
  -1   7   4 1645.81 68.8025   5
   1  -7  -4 1848.43 112.768   2
   1   7  -4 4.23505 17.7317   1
  -1   7   4 1868.05 99.6688   9
   1   7  -4 3.81073 12.9275  11
  -1   7   4 1760.77 107.766   7
  -1  -7   4 1658.49 102.476   8
   1   7  -4 1691.91 114.992   7
   1   7  -3 9967.88 179.658   3
  -1   7   3 9637.21 179.171   5
   1   7  -3 9315.49 254.799   5
   1   7  -3 9394.46 121.677   2
   1  -7  -3 9697.77 243.833   2
   1   7  -3 4.87364 11.9284   1
  -1  -7   3 10540.8 125.957   2
   1  -7  -3 10119.9 220.927   9
  -1   7   3 9840.44 214.181   9
   1   7  -3-13.5139 16.4807  11
   1   7  -3 9342.86 261.726   7
  -1   7   3 9595.23 245.294   7
  -1  -7   3 9468.06 240.990   8
   1  -7  -2 284.667 35.1344   5
  -1   7   2 214.734 31.7191   5
   1   7  -2 234.522 45.9748   5
   1   7  -2 236.734 24.9653   2
  -1  -7   2 266.388 26.3038   2
   1  -7  -2 269.696 43.3981   2
   1   7  -2 0.69136 15.5051   1
   1   7  -2 271.744 32.5614   3
   1  -7  -2 208.729 30.6352   9
  -1  -7   2 285.341 33.0005   9
  -1   7   2 258.533 34.0525   9
   1   7  -2 250.222 46.1995   7
  -1   7   2 243.376 44.2216   7
   1  -7  -1 2784.07 111.015   5
   1   7  -1 2741.71 127.652   5
  -1   7   1 2864.02 112.619   5
   1   7  -1 2931.88 97.5863   2
   1  -7  -1 2889.58 116.329   2
  -1   7   1 3110.60 117.428   2
  -1  -7   1 2837.02 96.1764   2
  -1  -7   1 2084.60 88.0993   9
  -1   7   1 2510.08 94.5148   9
   1  -7  -1 2686.65 99.2797   9
  -1   7   1 2691.13 135.950   7
   1   7  -1 2591.58 130.921   7
   1  -7   0 1819.37 96.2367   5
   1   7   0 1932.22 101.920   5
  -1   7   0 1876.28 97.0621   5
  -1  -7   0 2077.33 90.7521   2
   1   7   0-5.30164 23.7186   1
   1  -7   0 2032.88 92.5193   2
  -1   7   0-23.0856 24.4110   1
   1   7   0 1889.89 86.2607   2
  -1   7   0 2317.11 94.5267   2
   1  -7   0 2041.25 81.2869   9
  -1  -7   0 1311.33 72.6031   9
   1   7   0 1965.62 110.974   7
  -1   7   0 1933.29 115.915   7
  -1   7  -1 3184.87 134.221   5
   1   7   1 3135.55 123.952   5
  -1  -7  -1 3036.72 118.881   2
  -1   7  -1 2820.19 94.8521   2
   1   7   1 3295.04 122.868   2
   1  -7   1 3420.12 106.367   2
  -1  -7  -1 2420.11 103.773   9
   1  -7   1 3203.70 91.4685   9
   1   7   1 3054.39 134.745   7
  -1   7  -1 3171.88 150.140   7
  -1   7  -2 1566.26 100.293   5
  -1   7  -2 1977.92 128.822   6
  -1   7  -2 1689.51 56.3856   3
   1   7   2 1637.52 86.4974   5
   1  -7   2 1655.33 64.6103   2
  -1   7  -2 1553.37 59.4578   2
  -1  -7  -2 1672.22 96.5158   2
  -1   7  -2 1649.32 108.774   1
   1  -7   2 1607.68 60.3944   9
   1   7   2 1533.03 92.6224   7
  -1   7  -2 1625.74 113.737   7
   1   7   3 10194.9 202.284   5
  -1   7  -3 11758.3 281.025   5
  -1   7  -3-91.9239 48.8392   6
  -1  -7  -3 10574.4 254.730   2
  -1   7  -3 11497.1 280.576   1
   1  -7   3 10397.8 131.365   2
  -1   7  -3-61.5777 41.2954  11
   1   7   3 11000.6 242.361   9
   1  -7   3 10811.0 146.582   9
  -1   7  -3 10572.0 287.517   7
   1   7   3 11829.6 254.416   7
  -1   7  -4-21.3007 27.9673   6
  -1   7  -4 553.703 67.5910   5
   1   7   4 535.315 45.8815   5
  -1   7  -4 596.951 69.4917   1
  -1  -7  -4 650.533 68.9715   2
   1   7   4 610.644 65.1044   9
  -1   7  -4-39.5860 34.2142  11
   1   7   4 589.395 58.0511   7
  -1  -7  -4 634.821 73.3657   8
  -1   7  -4 555.567 73.6833   7
   1   7   5 7370.32 157.540   5
   1   7   5 7194.19 244.803   4
  -1   7  -5 7509.48 241.561   5
  -1  -7  -5 7474.50 233.392   2
  -1   7  -5 7914.48 242.900   1
   1  -7   5 7140.82 119.762   9
   1   7   5 7692.87 223.014   9
  -1   7  -5 7389.39 243.689  11
   1   7   5 6975.35 192.471   7
  -1   7  -5 7500.18 258.114   7
  -1  -7  -5 7362.43 237.333   8
  -1   7  -6-29.1938 28.1366   6
   1   7   6 146.247 44.2252   4
  -1   7  -6 127.619 37.8490   5
   1   7   6 134.620 24.1357   5
  -1  -7  -6 137.423 45.8978   2
   1  -7   6 148.497 21.5122   3
  -1   7  -6 236.492 55.8537  11
   1   7   6 208.632 44.6062   9
   1  -7   6 166.169 21.5913   9
  -1  -7  -6 148.805 43.7464   8
  -1   7  -6 188.434 55.8562   7
   1   7   6 128.088 31.1050   7
   1  -7   7 412.319 37.0269   3
  -1   7  -7 635.654 82.6434   5
   1   7   7 692.085 87.3095   4
  -1   7  -7 497.086 76.5709   6
  -1  -7  -7 574.288 76.7314   2
   1   7   7 654.349 76.2805   9
  -1   7  -7 522.139 76.0963  11
   1  -7   7 596.466 41.5897   9
  -1   7  -7 589.273 82.1121   7
   1   7   7 558.649 58.8080   7
  -1  -7  -7 476.641 67.5025   8
  -1   7  -8-8.72142 34.2035   5
  -1   7  -8 30.6452 43.4546   6
   1   7   8 45.5758 44.5906   4
   1  -7   8 17.1638 32.1454   4
  -1  -7  -8 1.12284 38.1892   2
   1  -7   8-5.92213 8.85970   3
   1  -7   8 3.88338 13.9742   9
   1   7   8 46.2653 36.4256   9
  -1   7  -8 13.2329 37.3618  11
  -1  -7  -8 32.5832 33.9449   8
  -1   7  -8 36.3142 47.2458   7
   1  -7   9 119.135 40.9727   4
   1  -7   9 137.089 26.4736   3
   1   7   9 110.164 49.8233   4
  -1   7  -9 106.556 46.8452   6
  -1  -7  -9 144.495 56.7185   2
  -1   7  -9 135.548 47.0427  11
   1   7   9 118.740 48.4182   9
   1  -7   9 104.456 22.9608   9
  -1   7  -9 97.5368 54.3400   7
  -1  -7  -9 135.290 43.6228   8
   1  -7  10 4569.88 207.066   4
   1   7  10 4040.96 213.486   4
  -1   7 -10 4177.00 222.139   6
  -1  -7 -10 3876.38 209.433   2
  -1   7 -10 3981.73 212.766  11
   1  -7  10 3984.68 138.532   9
   1   7  10 4066.73 201.617   9
  -1  -7 -10 4210.03 186.467   8
   1  -7  10 4072.32 142.017   8
  -1   7 -10 3916.26 216.278   7
  -1   7 -11 552.993 89.4321   6
   1  -7  11 578.710 81.6486   4
   1   7  11 475.504 85.3546   4
  -1  -7 -11 497.038 89.0749   2
  -1   7 -11 492.754 25.9893   2
   1  -7  11 357.620 27.3208   2
   1  -7  11 506.558 55.0239   9
   1   7  11 452.603 79.1009   9
  -1   7 -11 501.098 79.3751  11
   1  -7  11 592.167 55.7602   8
  -1  -7 -11 578.867 77.3110   8
  -1   7 -11 471.016 85.2871   7
   1   7  12 1526.42 142.770   4
   1  -7  12 1354.19 122.634   4
  -1   7 -12 1532.98 56.6899   2
  -1  -7 -12 1633.00 150.492   2
   1  -7  12 1555.96 98.4559   9
   1   7  12 1526.64 138.679   9
  -1   7 -12 1626.09 144.319  11
  -1   7 -12 1384.15 138.530   7
  -1  -7 -12 1484.48 114.616   8
   1  -7  12 1567.66 82.9355   8
  -1   7 -12 1477.85 142.923   6
   1   7  13 436.895 42.1774   5
   1   7  13 470.831 93.2028   4
   1  -7  13 425.300 73.4237   4
  -1   7 -13 511.923 88.1268   6
  -1  -7 -13 464.897 92.4307   2
  -1   7 -13 470.304 36.6473   2
   1  -7  13 315.801 32.0438   2
  -1   7 -13 434.031 90.4789  11
   1   7  13 567.954 97.9085   9
   1  -7  13 526.115 63.6356   9
  -1  -7 -13 487.988 73.8871   8
   1  -7  13 529.129 45.3680   8
  -1   7 -14-23.4141 43.0467   6
   1   7  14-12.3733 55.8621   4
   1  -7  14 50.0167 40.4051   4
  -1   7 -14 31.7975 15.2498   2
  -1  -7 -14 84.0454 66.4576   2
   1   7  14 23.1258 43.1352   9
  -1   7 -14 16.8396 53.2969  11
   1  -7  14 33.9728 26.7247   9
  -1  -7 -14 55.5219 35.2843   8
   1  -7  14 49.0278 16.0093   8
   1   7  15 140.467 62.4337   4
  -1   7 -15 107.986 59.7415   6
   1  -7  15 68.5383 37.2294   4
  -1   7 -15 57.1184 19.6970   2
  -1  -7 -15 83.0397 57.7430   2
   1   7  15 117.122 59.0807   9
  -1   7 -15-1.84071 49.2354  11
  -1  -7 -15 12.4306 31.2752  10
   1  -7  15 65.6462 33.1223   9
  -1  -7 -15 110.130 44.5474   8
   1  -7  16 569.932 93.0955   4
   1   7  16 618.489 106.577   4
  -1   7 -16 590.654 106.560   6
  -1  -7 -16 660.299 110.722   2
  -1  -7 -16 600.650 88.0238  10
   1   7  16 483.301 92.1090   9
   1  -7  16 761.586 87.2933   9
  -1   7 -16 505.963 94.2793  11
  -1  -7 -16 608.960 77.4166   8
   1   7  17 58.0124 54.8229   4
  -1   7 -17 7.13830 51.4836   6
   1  -7  17-46.6910 42.6090   4
  -1  -7 -17-29.2817 60.9560   2
   1   7  17-94.4200 74.9167   9
  -1   7 -17 3.68584 51.0243  11
  -1  -7 -17-37.4483 39.8138  10
   1  -7  17-27.9216 35.3472   9
  -1  -7 -17 12.6576 29.4292   8
   1   7  18 25.5602 45.9357   4
   1  -7  18-1.59247 48.7336   4
  -1   7 -18-65.5331 50.6038   6
  -1  -7 -18-4.31709 58.5647   2
   1   7  18 67.7125 52.8140   9
   1  -7  18 22.9432 32.1136   9
  -1   7 -18 37.8397 59.4581  11
  -1  -7 -18 55.3733 36.6147  10
  -1  -7 -18 4.38729 26.6711   8
   1  -7  19 164.117 62.7836   4
  -1   7 -19 105.324 53.0535   6
   1   7  19 123.609 70.4277   4
  -1  -7 -19 139.947 50.2383  10
   1  -7  19 199.283 56.9347   9
  -1   7 -19 128.781 68.5258  11
   1   7  19 216.379 103.754   9
  -1  -7 -19 24.8170 59.4984   2
  -1   7 -20 973.155 145.746   6
   1   7  20 1012.93 146.797   4
   1  -7  20 1040.24 128.424   4
  -1   7 -20 909.953 139.240  11
   1   7  20 913.199 137.620   9
   1  -7  20 1119.59 123.669   9
  -1  -7 -20 1080.92 120.008  10
  -1  -7 -20 1123.25 160.969   2
   1  -7  21 226.427 71.9883   4
   1   7  21 267.031 90.2847   4
  -1   7 -21 257.111 84.9900   6
  -1   7 -21 321.049 91.2060  11
   1  -7  21 271.400 65.5981   9
   1   7  21 199.955 90.9298   9
  -1  -7 -21 171.407 82.8009   2
   1   7  22 210.402 79.6014   4
   1  -7  22 97.5681 57.7318   4
  -1   7 -22 114.971 61.4170   6
   1  -7  22 191.493 63.1157   9
  -1   7 -22 244.304 93.5354  11
   1   7  22 259.816 90.4639   9
  -1  -7 -22 133.318 79.0302   2
   1  -7  23 857.742 132.576   4
  -1   7 -23 838.251 143.258   6
   1   7  23 1112.80 166.233   4
   1   7  23 961.591 153.239   9
  -1   7 -23 857.844 147.727  11
  -1  -7 -23 959.443 155.299   2
  -1   7 -24 130.046 75.4391   6
   1  -7  24 339.240 91.5351   4
   1   7  24 352.948 100.287   4
   1   7  24 282.771 90.7030   9
  -1   7 -24 365.675 102.446  11
  -1  -7 -24 242.194 95.0656   2
   1  -7  25 120.946 63.7874   4
   1   7  25 230.401 105.155   4
  -1   7 -25 135.499 79.9815   6
   1   7  25 394.616 121.253   9
  -1   7 -25 43.5923 68.1998  11
  -1  -7 -25 108.566 75.9243   2
  -1   7 -26 86.8203 63.9114   6
   1   7  26-114.690 80.2937   4
   1  -7  26 85.4615 66.2451   4
  -1   7 -26 71.8019 66.6309  11
   1   7  26 217.005 101.241   9
  -1  -7 -26 59.4514 64.0078   2
   1   7  27 74.7281 65.0376   4
   1  -7  27-40.2151 61.9222   4
  -1   7 -27-79.4866 79.9806   6
  -1  -7 -27-83.5775 80.7197   2
  -1   7 -28 176.926 85.2976   6
   1   8 -27 147.804 79.5246   6
  -1   8  27 142.752 89.4498   4
  -1   8  26 178.703 89.5628   4
   1   8 -26 323.841 101.502   6
   1   8 -26 183.721 88.8420  11
  -1   8  26 100.658 76.8578   9
   1  -8 -26 240.950 97.3365   2
  -1   8  25-3.22512 51.8922   4
   1   8 -25 105.475 75.8060   6
  -1  -8  25 15.1253 42.3757   4
  -1   8  25 107.512 80.3879   9
   1   8 -25 24.1989 58.4758  11
   1  -8 -25-107.315 79.5241   2
   1   8 -24 37.9821 51.9580   6
  -1  -8  24 73.5681 62.1106   4
  -1   8  24 171.010 90.2934   4
  -1   8  24-54.3287 81.4295   9
   1   8 -24 66.4637 60.4098  11
   1  -8 -24-50.6356 61.4633   2
  -1   8  23 38.1757 56.1904   4
  -1  -8  23 9.25405 42.5042   4
   1   8 -23 124.450 73.7797   6
  -1   8  23 34.9526 62.2058   9
   1   8 -23-12.5324 60.0604  11
   1  -8 -23 82.9721 76.8716   2
  -1  -8  22 47.7493 50.9424   4
   1   8 -22-16.0668 48.1644   6
  -1   8  22-54.1992 78.9849   4
  -1   8  22 133.216 77.1615   9
   1   8 -22-72.6434 71.6656  11
   1  -8 -22-39.6611 65.8680   2
  -1   8  21-29.9356 68.4586   4
  -1  -8  21 158.230 59.6454   4
   1   8 -21 204.530 78.2983   6
  -1   8  21 212.070 78.3893   9
   1  -8 -21 183.933 65.4582  10
  -1  -8  21 212.301 69.8709   9
   1   8 -21 122.249 75.9861  11
   1  -8 -21 60.5586 55.5425   2
   1   8 -20 131.239 70.2518   6
  -1   8  20 186.748 93.5795   4
  -1  -8  20 244.905 69.6909   4
   1  -8 -20 185.755 84.3589   2
  -1   8  20 148.868 76.3825   9
  -1  -8  20 234.784 60.8889   9
   1  -8 -20 148.952 63.5597  10
   1   8 -20 171.337 83.1918  11
  -1   8  19 11.6688 65.3639   4
  -1  -8  19 76.5115 51.6000   4
   1   8 -19 37.5837 55.8189   6
   1  -8 -19 104.533 78.2164   2
   1   8 -19-14.2873 59.4728  11
  -1   8  19 61.5183 59.7104   9
   1  -8 -19 30.2447 44.1735  10
  -1  -8  19 47.2663 35.9312   9
   1  -8 -19 68.1807 38.3321   8
  -1  -8  18 189.483 63.6413   4
  -1   8  18 18.5923 58.1586   4
   1   8 -18 94.0268 57.8447   6
   1  -8 -18 131.779 75.6285   2
   1   8 -18 126.093 58.6128  11
  -1  -8  18 173.031 50.7130   9
   1  -8 -18 86.3835 53.8189  10
  -1   8  18 110.509 67.8542   9
   1  -8 -18 113.893 42.4296   8
  -1  -8  17 5.17264 37.3011   4
   1   8 -17-47.0573 48.9013   6
  -1   8  17 37.7289 52.7210   4
   1  -8 -17 26.9907 46.7752   2
  -1   8  17 37.2636 47.4369   9
   1   8 -17-8.30807 49.3082  11
   1  -8 -17-22.5468 42.1702  10
  -1  -8  17-18.4406 37.9727   9
   1  -8 -17 11.4350 28.9401   8
  -1   8  16 38.4094 51.6331   4
   1   8 -16-43.4772 54.5814   6
  -1  -8  16 42.9624 38.6754   4
   1  -8 -16-12.3364 52.0150   2
  -1  -8  16 55.4561 35.6776   9
  -1   8  16 115.109 67.4590   9
   1   8 -16 12.0645 42.9794  11
   1  -8 -16 63.2977 45.1112  10
   1  -8 -16 2.97993 28.1357   8
  -1   8  15-49.3975 58.0981   4
  -1  -8  15 36.0453 42.0908   4
   1   8 -15 19.1867 42.1916   6
   1  -8 -15 12.2727 54.3444   2
   1  -8 -15-9.88246 39.5698  10
  -1  -8  15 16.2211 27.3467   9
  -1   8  15 14.2476 57.2772   9
   1   8 -15 21.5131 45.0245  11
   1  -8 -15-18.4262 36.5980   8
   1   8 -14 69.6593 55.3578   6
  -1  -8  14 102.114 44.3345   4
  -1   8  14 133.559 64.9197   4
   1  -8 -14 144.579 73.1005   2
  -1   8  14 97.0796 53.7631   9
  -1  -8  14 46.6215 26.2074   9
   1   8 -14 60.8394 47.4144  11
   1  -8 -14 98.2661 46.6245   8
  -1  -8  14 74.6027 21.7361   8
  -1   8  13 425.484 86.2171   4
  -1  -8  13 491.406 77.1288   4
   1   8 -13 381.531 86.8459   5
   1   8 -13 475.712 93.8178   6
   1  -8 -13 627.753 103.044   2
  -1   8  13 527.236 92.8868   9
   1   8 -13 441.860 84.0258  11
  -1  -8  13 519.749 66.8642   9
  -1  -8  13 494.132 51.6081   8
   1  -8 -13 545.818 81.7262   8
  -1  -8  12 7101.83 268.914   4
   1   8 -12 7026.44 307.644   6
   1   8 -12 7063.95 306.144   5
  -1   8  12 7267.23 310.498   4
   1  -8 -12 6869.36 307.065   2
  -1  -8  12 6681.96 212.783   9
  -1   8  12 6954.84 289.128   9
   1   8 -12 7281.57 311.594  11
  -1  -8  12 6406.28 185.634   8
   1  -8 -12 6959.19 259.953   8
   1   8 -11 7626.20 311.949   5
  -1   8  11 7962.21 319.414   4
  -1  -8  11 7790.68 274.355   4
   1   8 -11 8737.65 335.588   6
   1  -8 -11 7103.67 301.538   2
  -1   8  11 7205.48 283.164   9
  -1  -8  11 7830.28 218.669   9
   1   8 -11 7649.14 311.842  11
   1   8 -11 8133.25 329.169   7
  -1  -8  11 7370.86 207.161   8
   1  -8 -11 7789.61 272.716   8
  -1   8  10 103.618 54.2608   4
   1   8 -10-3.62487 40.3456   6
   1   8 -10 52.6370 61.4173   5
  -1  -8  10 8.81344 30.0505   4
   1  -8 -10 40.7538 51.7523   2
  -1   8  10 75.0948 45.7736   9
  -1  -8  10 47.2546 24.4993   9
   1   8 -10 3.72408 38.8807  11
   1   8 -10 88.0572 62.0073   7
  -1  -8  10 10.3276 20.4543   8
   1   8  -9 69.9257 48.8397   5
  -1  -8   9 15.8295 31.1734   4
   1   8  -9 13.1537 47.7019   6
  -1   8   9 29.3400 39.4729   4
   1  -8  -9 31.4398 44.3089   2
  -1  -8   9 38.7785 18.9734   9
  -1   8   9 29.4546 37.2204   9
   1   8  -9 78.3741 46.4633  11
  -1  -8   9 72.7969 26.5634   8
   1   8  -9 13.2558 43.1851   7
   1   8  -8 7291.60 279.071   5
   1   8  -8 7853.84 303.462   6
   1  -8  -8 7062.07 270.102   2
  -1  -8   8 6675.57 184.206   3
  -1   8   8 7053.04 246.315   9
  -1  -8   8 7310.40 184.017   9
   1   8  -8 7483.66 282.145  11
  -1  -8   8 6125.69 201.281   8
   1   8  -8 7415.48 288.895   7
  -1   8   8 7225.22 233.583   7
  -1   8   7 1753.09 53.8057   5
   1   8  -7 1688.00 137.613   6
   1   8  -7 1590.01 131.055   5
   1  -8  -7 1635.51 127.371   2
   1   8  -7 1652.28 133.536  11
  -1  -8   7 1597.02 81.9476   9
  -1   8   7 1781.15 119.268   9
  -1   8   7 1604.83 110.629   7
   1   8  -7 1814.18 138.498   7
  -1  -8   7 1732.27 107.959   8
   1   8  -6 40.4537 36.4140   5
  -1   8   6 47.1836 14.7322   5
   1   8  -6-2.94311 35.2217   6
   1  -8  -6 20.4592 33.4182   2
  -1   8   6 61.5643 31.3483   9
   1   8  -6 32.2276 37.2599  11
  -1  -8   6 55.7148 19.1979   9
   1   8  -6 51.0401 36.3053   7
  -1  -8   6 38.0577 27.5110   8
  -1   8   6 48.3782 29.7392   7
  -1   8   5 122.894 21.7436   5
   1   8  -5 92.7530 43.4478   6
   1   8  -5 139.032 43.9272   5
   1  -8  -5 104.360 38.5400   2
   1   8  -5 124.418 47.8890   1
  -1   8   5 137.283 32.4824   9
   1   8  -5 72.0916 35.2628  11
  -1   8   5 119.921 34.3820   7
  -1  -8   5 127.605 36.3523   8
   1   8  -5 120.898 44.7963   7
  -1   8   4 92.8329 20.6822   5
   1   8  -4 120.342 23.5179   3
   1   8  -4 76.1747 40.3988   5
   1   8  -4 18.4420 19.6640   1
   1  -8  -4 126.783 40.0299   2
   1   8  -4-33.7546 34.8438  11
  -1   8   4 83.9978 30.0001   9
  -1   8   4 97.5168 34.7004   7
   1   8  -4 109.537 41.6711   7
  -1  -8   4 111.071 35.5741   8
   1   8  -3 8.21797 25.2197   5
  -1   8   3 1.56913 15.9380   5
  -1  -8   3-2.85692 8.68219   2
   1   8  -3-9.05317 9.20620   2
   1   8  -3 3.63478 13.6986   3
   1  -8  -3-18.4442 25.0428   2
   1   8  -3-17.2391 29.6201   1
  -1  -8   3-9.23054 11.7751   9
  -1   8   3 7.06201 19.3799   9
  -1  -8   3 37.3083 33.4258   8
  -1   8   3-5.89121 29.2845   7
   1   8  -3 34.3383 34.2615   7
   1   8  -2 3067.87 148.899   5
  -1   8   2 2945.53 117.215   5
   1  -8  -2 2914.09 116.864   5
   1   8  -2 3341.01 100.649   2
  -1  -8   2 2911.88 91.1549   2
   1   8  -2 2973.44 107.350   3
   1  -8  -2 2958.87 132.564   2
   1  -8  -2 3278.92 125.574   9
  -1  -8   2 1940.47 88.3321   9
  -1   8   2 3133.57 120.388   9
  -1   8   2 2856.18 147.084   7
   1   8  -2 3061.83 154.684   7
  -1  -8   2 2888.32 148.202   8
  -1   8   1 451.595 51.2258   5
   1   8  -1 481.128 62.1382   5
   1  -8  -1 479.227 52.1426   5
   1   8  -1-21.8538 27.3720   1
  -1  -8   1 446.652 43.6380   2
   1   8  -1 515.904 44.1388   2
   1  -8  -1 401.493 48.5487   2
  -1   8   1 452.279 48.3055   2
   1  -8  -1 269.222 35.2355   9
  -1  -8   1 292.193 35.1014   9
   1   8  -1 414.820 57.7301   7
  -1   8   1 384.710 58.4778   7
  -1   8   0-0.23711 24.3363   5
   1   8   0 27.6587 28.2409   5
   1   8   0-3.60709 12.4900   2
  -1   8   0-12.4086 29.7013   1
   1   8   0-61.3492 44.6117   1
  -1  -8   0-6.37489 18.7623   2
   1  -8   0 6.65338 17.8231   2
  -1   8   0 19.3475 15.8490   2
   1  -8   0 23.9923 13.8093   9
  -1  -8   0 35.0650 19.4934   9
   1   8   0 49.4724 31.3727   7
  -1   8   0 65.1687 36.9457   7
  -1   8  -1 8561.80 233.868   5
   1   8   1 8457.01 218.275   5
  -1  -8  -1 8589.95 210.739   2
  -1   8  -1 7631.34 166.163   2
   1   8   1 8956.34 213.350   2
   1  -8   1 10276.9 195.818   2
   1   8   1 4069.00 181.400   1
   1  -8   1 5466.02 130.571   9
  -1   8  -1 8208.53 259.571   7
   1   8   1 8257.72 237.214   7
  -1   8  -2 5768.96 112.872   3
   1   8   2 5654.17 171.478   5
  -1   8  -2 5320.44 193.330   5
  -1  -8  -2 5765.28 183.729   2
   1  -8   2 5212.89 124.385   2
  -1   8  -2 5182.59 118.979   2
  -1   8  -2 6121.59 218.001   1
   1  -8   2 5941.84 126.458   9
  -1   8  -2 5482.80 218.201   7
   1   8   2 5846.33 194.353   7
  -1   8  -3 1545.35 123.802   6
  -1   8  -3 1516.98 57.7395   3
  -1   8  -3 1779.18 115.377   5
   1   8   3 1585.38 87.7652   5
   1  -8   3 1790.87 61.2958   2
  -1   8  -3 1699.90 118.496   1
  -1  -8  -3 1640.55 105.451   2
   1  -8   3 1639.30 61.9162   9
   1   8   3 1523.38 97.3034   9
   1   8   3 1784.32 107.967   7
  -1  -8  -3 1406.78 110.259   8
  -1   8  -3 1406.94 115.609   7
  -1   8  -4 1668.99 116.425   5
  -1   8  -4 1557.80 127.470   6
   1   8   4 1675.33 86.4613   5
  -1  -8  -4 1719.16 113.270   2
  -1   8  -4 1610.18 117.291   1
  -1   8  -4 1690.11 125.118  11
   1  -8   4 1471.13 56.5954   9
   1   8   4 1602.50 101.465   9
  -1  -8  -4 1645.90 120.262   8
   1   8   4 1736.92 104.949   7
  -1   8  -4 1690.86 130.370   7
  -1   8  -5 382.061 70.7094   6
   1   8   5 346.637 38.7885   5
  -1   8  -5 330.431 60.2828   5
  -1  -8  -5 326.392 56.0033   2
  -1   8  -5 269.640 55.2464   1
   1   8   5 325.492 53.6524   9
  -1   8  -5 267.233 52.0019  11
   1  -8   5 300.069 26.0579   9
   1   8   5 336.031 49.3797   7
  -1  -8  -5 386.407 64.6636   8
  -1   8  -5 318.444 63.5982   7
   1   8   6 369.296 38.6620   5
  -1   8  -6 306.767 65.3959   5
   1   8   6 373.635 65.7070   4
  -1   8  -6 345.996 69.5482   6
  -1  -8  -6 272.433 55.9700   2
  -1   8  -6 343.405 64.2754  11
   1  -8   6 304.469 28.1204   9
   1   8   6 324.075 55.8261   9
  -1  -8  -6 316.531 55.4153   8
   1   8   6 300.807 49.3557   7
  -1   8  -6 374.657 69.9387   7
   1   8   7 5547.63 137.543   5
  -1   8  -7 4799.29 232.578   6
  -1   8  -7 5102.68 223.124   5
   1   8   7 5291.75 235.212   4
  -1  -8  -7 4600.73 214.611   2
   1  -8   7 4387.76 109.450   9
   1   8   7 4835.02 202.295   9
  -1   8  -7 5106.31 227.516  11
   1   8   7 5026.32 177.302   7
  -1  -8  -7 5170.18 213.653   8
  -1   8  -7 5292.87 240.211   7
   1   8   8 2241.46 84.6147   5
  -1   8  -8 2420.27 168.562   6
   1   8   8 2463.05 166.260   4
   1  -8   8 2180.91 145.498   4
  -1   8  -8 2238.06 158.337   5
   1  -8   8 1660.46 77.6274   3
  -1  -8  -8 2374.34 157.134   2
   1  -8   8 2047.52 81.9622   9
  -1   8  -8 2185.93 154.734  11
   1   8   8 2362.95 146.681   9
  -1  -8  -8 2396.89 150.492   8
  -1   8  -8 2409.67 170.970   7
   1   8   8 2308.70 122.704   7
   1  -8   9 708.800 85.8421   4
   1   8   9 721.718 100.001   4
  -1   8  -9 701.866 98.6705   6
   1   8   9 706.567 46.4829   5
   1  -8   9 692.964 55.1490   3
  -1  -8  -9 724.914 95.3221   2
   1   8   9 776.161 93.7374   9
   1  -8   9 700.329 52.7790   9
  -1   8  -9 752.949 95.1003  11
  -1  -8  -9 930.552 98.7505   8
  -1   8  -9 975.641 114.997   7
   1   8   9 730.417 71.1327   7
   1  -8  10 1552.51 127.218   4
   1  -8  10 1470.31 84.8048   3
  -1   8 -10 1475.01 141.488   6
   1   8  10 1675.19 146.048   4
  -1  -8 -10 1654.70 145.807   2
  -1   8 -10 1514.86 141.506  11
   1   8  10 1494.06 130.002   9
   1  -8  10 1431.62 80.3771   9
  -1   8 -10 1465.62 141.885   7
   1  -8  10 1548.57 98.2239   8
  -1  -8 -10 1534.50 125.112   8
   1   8  11 14471.1 430.263   4
   1  -8  11 15198.9 401.554   4
  -1   8 -11 15360.2 453.830   6
  -1  -8 -11 14225.5 430.075   2
   1   8  11 13971.7 400.174   9
  -1   8 -11 13993.9 422.333  11
   1  -8  11 13629.2 263.280   9
  -1   8 -11 14449.2 442.953   7
  -1  -8 -11 14471.1 376.219   8
   1  -8  11 14337.7 287.749   8
  -1   8 -12 3003.50 210.994   6
   1   8  12 2878.64 199.953   4
   1  -8  12 2812.40 181.588   4
  -1  -8 -12 3267.87 215.387   2
  -1   8 -12 2984.02 202.483  11
   1  -8  12 2853.32 127.406   9
   1   8  12 2953.81 193.276   9
  -1   8 -12 3087.04 213.869   7
  -1  -8 -12 3087.38 178.236   8
   1  -8  12 2632.29 121.317   8
   1   8  13 46.6842 49.5572   4
  -1   8 -13-18.9077 57.9201   6
   1  -8  13 1.58691 37.4591   4
  -1  -8 -13 13.9673 54.0785   2
  -1   8 -13 37.4000 53.0922  11
   1  -8  13 8.80907 21.6851   9
   1   8  13 37.4316 46.6085   9
   1  -8  13-12.2812 18.8506   8
  -1  -8 -13-2.52481 37.0016   8
  -1   8 -13 22.2055 47.8336   7
   1  -8  14 1822.97 149.421   4
   1   8  14 1645.27 163.110   4
  -1   8 -14 1819.15 172.511   6
  -1  -8 -14 1677.46 165.626   2
   1   8  14 1982.57 166.984   9
  -1   8 -14 1633.22 157.873  11
   1  -8  14 2028.45 119.983   9
   1  -8  14 2170.69 96.6497   8
  -1  -8 -14 1849.87 140.533   8
  -1   8 -15 200.072 73.3138   6
   1   8  15 188.856 70.5577   4
   1  -8  15 185.095 53.6264   4
  -1  -8 -15 90.6588 55.0286   2
   1   8  15 193.538 65.7763   9
  -1   8 -15 97.2617 45.7352  11
   1  -8  15 176.404 42.1051   9
  -1  -8 -15 229.915 59.1260   8
   1  -8  16 169.543 51.5099   4
   1   8  16 110.667 60.4937   4
  -1   8 -16 181.355 77.3241   6
  -1  -8 -16 144.923 74.9632   2
  -1  -8 -16 113.822 50.1644  10
  -1   8 -16 153.542 64.1899  11
   1  -8  16 137.526 40.7507   9
   1   8  16 106.409 59.8249   9
  -1  -8 -16 147.783 43.9122   8
   1   8  17-31.6330 59.7086   4
  -1   8 -17-31.1887 54.0194   6
   1  -8  17 42.1681 43.8220   4
  -1  -8 -17 52.1098 62.3469   2
   1   8  17-12.7207 47.7470   9
  -1   8 -17 48.2382 58.9947  11
  -1  -8 -17-16.9981 32.4741  10
   1  -8  17-0.06390 25.6367   9
  -1  -8 -17 29.9030 31.7633   8
   1  -8  18 172.974 60.1161   4
  -1   8 -18 61.2532 49.9849   6
   1   8  18 130.396 77.4509   4
  -1  -8 -18 16.5265 62.0685   2
   1  -8  18 113.291 44.0564   9
  -1  -8 -18 68.3574 43.9008  10
   1   8  18 184.410 74.0119   9
  -1   8 -18 122.583 66.4791  11
  -1  -8 -18 68.7218 32.9895   8
   1   8  19-31.6603 64.8067   4
  -1   8 -19 121.665 75.5651   6
   1  -8  19 106.027 60.8229   4
  -1  -8 -19-123.687 84.3095   2
   1   8  19 20.3366 57.9432   9
   1  -8  19 25.7834 33.4154   9
  -1  -8 -19-14.6227 35.2772  10
  -1   8 -19 61.9611 46.6109  11
  -1  -8 -19 30.3248 33.9578   8
  -1   8 -20 311.652 92.3463   6
   1  -8  20 350.252 89.9664   4
   1   8  20 241.077 90.1813   4
   1  -8  20 392.283 74.2811   9
   1   8  20 292.586 84.0012   9
  -1  -8 -20 284.470 71.0868  10
  -1   8 -20 379.800 103.110  11
  -1  -8 -20 392.291 103.028   2
  -1   8 -21-32.6219 50.5125   6
   1  -8  21 52.8026 57.8943   4
   1   8  21 58.6012 70.2624   9
  -1   8 -21 62.3334 62.0903  11
  -1  -8 -21 4.35084 46.5430   2
   1   8  22-56.1075 63.0828   4
  -1   8 -22 86.4042 68.3241   6
   1  -8  22 122.798 65.4274   4
  -1   8 -22 124.973 78.2226  11
   1   8  22 40.8359 53.5736   9
  -1  -8 -22 79.3702 73.8996   2
   1  -8  23 1308.92 160.969   4
   1   8  23 1412.28 193.872   4
  -1   8 -23 1283.04 177.633   6
   1   8  23 1477.32 191.572   9
  -1   8 -23 1321.89 181.683  11
  -1  -8 -23 1483.17 200.973   2
   1   8  24 258.220 108.670   4
   1  -8  24 219.039 79.1090   4
  -1   8 -24 187.360 84.0977   6
   1   8  24-3.16790 72.6499   9
  -1   8 -24 141.316 70.8697  11
  -1  -8 -24 140.590 87.7308   2
   1   8  25 56.2741 78.3955   4
   1  -8  25 188.293 71.9247   4
  -1   8 -25-13.3377 57.7333   6
   1   8  25 197.003 97.8338   9
  -1   8 -25 186.578 95.5575  11
  -1  -8 -25 122.977 84.5832   2
   1   8  26 56.0064 54.4364   4
   1  -8  26 167.393 74.2573   4
  -1   8 -26 14.2888 43.1096   6
   1   8  26 144.062 73.5889   9
  -1   8 -26 53.9692 66.6616  11
  -1  -8 -26 14.7613 72.3427   2
  -1   8 -27-16.9867 47.8985   6
   1   9 -27-93.3053 65.2920   6
   1   9 -26 178.473 85.4850   6
  -1   9  26 0.97571 56.2063   4
  -1   9  25 170.063 83.6135   4
   1   9 -25-45.4632 72.0063   6
   1   9 -25 226.511 110.053  11
  -1   9  25 114.371 63.8008   9
   1  -9 -25 25.9402 57.3236   2
   1   9 -24 166.484 78.9203   6
  -1  -9  24 145.278 68.5308   4
  -1   9  24 233.395 99.3160   4
  -1   9  24 227.867 97.4541   9
   1   9 -24 216.256 93.9766  11
   1  -9 -24 76.2408 83.7060   2
  -1   9  23 349.461 100.052   4
  -1  -9  23 388.536 87.9868   4
   1   9 -23 437.285 114.637   6
   1   9 -23 365.589 103.432  11
  -1   9  23 512.724 128.950   9
   1  -9 -23 424.388 112.418   2
  -1  -9  22 499.995 94.9347   4
   1   9 -22 468.987 112.463   6
  -1   9  22 534.383 122.172   4
   1   9 -22 510.435 118.152  11
  -1   9  22 453.714 106.515   9
   1  -9 -22 474.638 118.058   2
  -1  -9  21 745.260 118.541   4
  -1   9  21 746.994 136.395   4
   1   9 -21 737.201 130.109   6
   1   9 -21 747.315 134.732  11
   1  -9 -21 766.530 117.671  10
  -1   9  21 755.310 130.779   9
   1  -9 -21 741.847 144.652   2
  -1   9  20 123.311 70.6716   4
   1   9 -20 11.2661 60.6886   6
  -1  -9  20-53.7051 59.0815   4
   1  -9 -20 161.709 84.4061   2
   1   9 -20-14.1267 69.5391  11
   1  -9 -20-16.2096 48.9250  10
  -1   9  20 79.4664 62.2024   9
  -1   9  19 340.211 89.7488   4
   1   9 -19 413.998 100.114   6
  -1  -9  19 440.175 99.0115   4
   1  -9 -19 464.853 118.675   2
  -1  -9  19 348.713 67.1896   9
   1   9 -19 556.253 119.220  11
  -1   9  19 531.344 111.792   9
   1  -9 -19 446.227 87.6764  10
   1  -9 -19 485.026 80.0510   8
   1   9 -18 12.9279 51.8597   6
  -1   9  18 173.039 69.6508   4
  -1  -9  18 105.442 50.0431   4
   1  -9 -18 83.2359 55.9868   2
   1   9 -18 128.235 59.8151  11
  -1  -9  18 119.375 41.0166   9
   1  -9 -18 117.288 56.2429  10
  -1   9  18 60.4023 56.6676   9
   1  -9 -18 146.457 50.1165   8
   1   9 -17-53.9223 62.8684   6
  -1   9  17 38.4204 56.6509   4
  -1  -9  17 83.5892 50.2200   4
   1  -9 -17 150.433 71.8897   2
  -1  -9  17 3.65030 27.5921   9
  -1   9  17-72.6494 66.2391   9
   1   9 -17-32.6759 55.9236  11
   1  -9 -17 43.2204 42.3536  10
   1  -9 -17-38.6605 43.5389   8
   1   9 -16 464.717 97.9841   6
  -1  -9  16 500.767 85.7465   4
  -1   9  16 383.409 94.5563   4
   1  -9 -16 456.920 98.0525   2
  -1   9  16 449.478 91.7516   9
   1   9 -16 365.638 94.1091  11
   1  -9 -16 404.159 80.5590  10
  -1  -9  16 495.866 69.6666   9
   1  -9 -16 528.446 85.0821   8
   1   9 -15 303.138 88.1555   6
  -1  -9  15 207.402 55.8415   4
  -1   9  15 208.653 70.7042   4
   1  -9 -15 186.362 73.8649   2
   1   9 -15 209.399 70.7113  11
  -1   9  15 225.794 68.2042   9
   1  -9 -15 181.950 64.5291  10
  -1  -9  15 214.432 48.2756   9
   1  -9 -15 301.655 68.9910   8
   1   9 -14 1261.60 148.324   6
  -1  -9  14 1241.12 124.659   4
  -1   9  14 1271.33 145.570   4
   1  -9 -14 1176.36 145.862   2
   1   9 -14 988.069 130.513  11
  -1   9  14 1214.04 134.734   9
  -1  -9  14 1244.31 99.2636   9
  -1  -9  14 1361.41 87.6064   8
   1  -9 -14 1214.20 120.788   8
  -1  -9  13 192.201 54.1226   4
  -1   9  13 326.107 95.6528   4
   1   9 -13 210.084 67.0797   5
   1   9 -13 247.269 80.4798   6
   1  -9 -13 133.923 60.4845   2
   1   9 -13 351.887 88.2321  11
  -1  -9  13 233.147 44.9350   9
  -1   9  13 230.454 64.9639   9
  -1  -9  13 236.692 42.6501   8
   1  -9 -13 244.517 64.9873   8
   1   9 -12 686.468 110.658   6
  -1   9  12 901.564 119.511   4
   1   9 -12 890.864 118.769   5
  -1  -9  12 898.869 105.389   4
   1  -9 -12 1119.76 129.900   2
   1   9 -12 845.846 115.094  11
  -1   9  12 953.631 115.877   9
  -1  -9  12 750.804 73.2272   9
  -1  -9  12 1062.99 83.4174   8
   1  -9 -12 987.247 107.553   8
   1   9 -12 924.980 123.839   7
  -1  -9  11 1882.15 144.573   4
  -1   9  11 1776.24 165.196   4
   1   9 -11 1638.43 153.165   5
   1   9 -11 1744.30 163.477   6
   1  -9 -11 1745.25 158.074   2
   1   9 -11 1746.39 157.813  11
  -1   9  11 1779.97 145.575   9
  -1  -9  11 1774.22 103.456   9
   1   9 -11 1699.53 159.273   7
   1  -9 -11 1835.40 143.157   8
  -1  -9  11 1844.76 113.250   8
   1   9 -10 9103.26 340.343   5
   1   9 -10 9582.56 367.262   6
  -1   9  10 9733.63 359.552   4
  -1  -9  10 8840.78 303.922   4
   1  -9 -10 8647.67 335.926   2
  -1   9  10 9489.27 316.994   9
   1   9 -10 9136.60 342.212  11
  -1  -9  10 8430.79 215.021   9
  -1   9  10 9046.17 282.582   7
  -1  -9  10 8027.02 244.496   8
   1   9 -10 9428.80 357.024   7
   1   9  -9 2245.86 175.952   6
  -1  -9   9 2062.23 144.491   4
   1   9  -9 2160.10 166.501   5
   1  -9  -9 2042.66 159.659   2
  -1  -9   9 2093.14 102.624   9
  -1   9   9 2301.20 152.230   9
   1   9  -9 2293.38 170.981  11
  -1  -9   9 2261.91 131.651   8
  -1   9   9 2147.93 135.316   7
   1   9  -9 2249.53 173.355   7
   1   9  -8 2035.84 159.314   5
   1   9  -8 1701.30 149.816   6
   1  -9  -8 2203.01 155.992   2
  -1   9   8 1851.77 133.446   9
  -1  -9   8 1711.43 89.8834   9
   1   9  -8 1902.59 152.754  11
  -1  -9   8 1784.48 118.612   8
  -1   9   8 1924.37 129.691   7
   1   9  -8 1883.05 155.343   7
  -1   9   7 486.648 33.4678   5
   1   9  -7 418.162 78.4812   5
   1   9  -7 489.531 83.8642   6
   1  -9  -7 378.736 67.9567   2
  -1  -9   7 422.671 44.7723   9
   1   9  -7 482.410 79.0099  11
  -1   9   7 385.421 65.5178   9
  -1  -9   7 507.658 65.3636   8
   1   9  -7 444.406 83.1357   7
  -1   9   7 495.757 66.9627   7
   1   9  -6 115.293 41.1282   5
  -1   9   6 138.599 22.6629   5
   1   9  -6 218.333 63.9075   6
   1  -9  -6 202.643 53.4651   2
   1   9  -6 83.0487 36.9201  11
  -1   9   6 160.848 41.6114   9
  -1   9   6 102.458 36.6302   7
   1   9  -6 138.321 52.4440   7
  -1  -9   6 143.613 43.1250   8
   1   9  -5 431.605 68.8402   5
  -1   9   5 482.576 42.9122   5
   1   9  -5 545.302 79.1265   1
   1  -9  -5 433.170 65.5453   2
  -1   9   5 514.556 65.1976   9
   1   9  -5 404.941 70.8512  11
  -1  -9   5 378.556 61.2147   8
  -1   9   5 437.783 61.0990   7
   1   9  -5 436.708 75.1750   7
   1   9  -4 6092.68 234.372   5
   1   9  -4 5846.98 150.925   3
  -1   9   4 5478.76 152.205   5
   1   9  -4 5635.68 231.152   1
   1  -9  -4 5551.56 211.493   2
  -1   9   4 5505.42 187.024   9
  -1  -9   4 5050.09 142.000   9
  -1  -9   4 6162.28 225.471   8
   1   9  -4 5836.87 239.265   7
  -1   9   4 5483.43 212.310   7
  -1   9   3 1389.51 82.4807   5
   1   9  -3 1371.48 110.963   5
   1   9  -3 1440.96 75.7026   3
   1   9  -3 1649.75 62.2661   2
  -1  -9   3 1387.00 58.1189   2
   1   9  -3 1492.29 119.441   1
   1  -9  -3 1454.59 103.982   2
  -1  -9   3 1480.90 78.7877   9
  -1   9   3 1457.59 93.3849   9
   1   9  -3 1395.55 117.880   7
  -1  -9   3 1510.93 114.375   8
  -1   9   3 1613.40 117.723   7
   1   9  -2 190.570 47.8091   5
  -1   9   2 217.385 38.8932   5
   1  -9  -2 255.641 46.5051   2
   1   9  -2 218.219 32.6225   3
   1   9  -2 278.266 61.1996   1
  -1  -9   2 205.082 28.7666   2
   1   9  -2 226.158 28.7238   2
  -1  -9   2 243.255 33.9650   9
  -1   9   2 299.415 57.8132   7
  -1  -9   2 244.588 54.2282   8
   1   9  -2 195.563 50.3738   7
   1   9  -1 205.698 48.3623   5
  -1   9   1 220.638 41.5760   5
   1   9  -1 249.616 34.2743   2
   1   9  -1 215.336 57.2089   1
  -1   9   1 214.446 51.8052   1
   1  -9  -1 217.226 39.6433   2
  -1  -9   1 202.510 33.9748   2
  -1  -9   1 237.279 35.3056   9
   1  -9  -1 226.749 34.5946   9
   1   9  -1 221.059 50.8921   7
  -1  -9   1 217.368 55.1515   8
  -1   9   1 200.240 49.9582   7
  -1   9   0 1136.59 87.6344   5
   1   9   0 1130.91 90.0485   5
   1  -9   0 986.065 70.7777   2
  -1   9   0 1249.56 108.185   1
  -1  -9   0 1169.88 77.3592   2
   1   9   0 1203.13 106.770   1
   1   9   0 1204.36 78.1246   2
  -1   9   0 1168.03 74.7311   2
   1  -9   0 811.840 58.3254   9
  -1  -9   0 1087.40 105.910   8
  -1   9   0 1130.55 100.093   7
   1   9   0 1167.84 100.432   7
  -1   9  -1 1110.34 92.0792   5
   1   9   1 1173.67 87.8734   5
   1   9   1 1183.96 106.095   1
   1  -9   1 1175.23 71.0698   2
  -1   9  -1 1164.98 107.591   1
  -1  -9  -1 1289.39 87.7206   2
  -1   9  -1 550.810 62.5629   2
   1  -9   1 795.065 54.0396   9
  -1   9  -1 1183.39 108.700   7
   1   9   1 1136.92 96.0097   7
  -1  -9  -1 1087.72 106.109   8
  -1   9  -2 1800.13 69.0959   3
   1   9   2 1874.81 105.924   5
  -1   9  -2 1879.11 121.990   5
  -1   9  -2 1691.32 72.0731   2
  -1   9  -2 1967.06 134.871   1
   1  -9   2 1807.91 79.6297   2
  -1  -9  -2 1885.77 110.652   2
   1  -9   2 1240.97 62.8586   9
   1   9   2 1931.44 123.271   7
  -1   9  -2 1980.82 139.049   7
  -1  -9  -2 1973.52 137.609   8
  -1   9  -3 900.109 46.5391   3
   1   9   3 998.957 75.8346   5
  -1   9  -3 1007.11 94.3766   5
  -1  -9  -3 1015.72 89.0018   2
   1  -9   3 1192.33 54.3037   2
  -1   9  -3 1155.05 105.757   1
   1  -9   3 840.910 48.3279   9
   1   9   3 1094.77 92.1618   7
  -1  -9  -3 1057.00 104.700   8
  -1   9  -3 1080.47 108.031   7
  -1   9  -4 157.648 42.8556   5
   1   9   4 208.498 34.6183   5
  -1   9  -4 233.952 60.7180   6
   1  -9   4 182.558 15.3230   2
  -1   9  -4 212.675 56.8424   1
  -1  -9  -4 226.055 49.6746   2
   1  -9   4 261.587 26.7815   9
   1   9   4 191.608 42.5438   9
  -1  -9  -4 262.139 61.6330   8
  -1   9  -4 184.949 57.0622   7
   1   9   4 270.256 50.6903   7
   1   9   5 1331.58 80.0068   5
  -1   9  -5 1240.93 117.320   5
  -1   9  -5 1546.24 134.837   6
  -1   9  -5 1473.19 120.924   1
  -1  -9  -5 1435.53 114.289   2
   1  -9   5 1247.79 53.7570   9
  -1   9  -5 1498.74 126.956  11
   1   9   5 1337.99 102.525   9
   1  -9   5 1242.10 54.3083   9
  -1  -9  -5 1412.40 118.344   8
   1   9   5 1450.98 103.066   7
  -1   9  -5 1373.57 124.850   7
  -1   9  -6 11.9415 38.7227   5
   1   9   6 19.0989 18.6947   5
  -1   9  -6 33.5119 36.8192   6
  -1  -9  -6 54.4552 33.2298   2
  -1   9  -6-0.28622 39.5050  11
   1  -9   6 20.4328 9.79385   9
   1   9   6 53.9500 28.3870   9
  -1  -9  -6 48.0405 41.2430   8
  -1   9  -6 46.1025 45.1317   7
   1   9   6 30.8479 27.4504   7
  -1   9  -7 1080.62 123.747   6
  -1   9  -7 925.137 106.197   5
   1   9   7 776.550 56.9680   5
  -1  -9  -7 999.395 106.403   2
   1  -9   7 730.510 45.0254   9
   1   9   7 863.592 92.1195   9
  -1   9  -7 881.965 102.159  11
  -1   9  -7 809.373 104.092   7
   1   9   7 999.240 86.3063   7
  -1  -9  -7 825.881 96.7092   8
  -1   9  -8 1435.85 135.046   5
   1   9   8 1350.50 70.5111   5
   1   9   8 1519.01 141.644   4
  -1   9  -8 1416.96 139.463   6
  -1  -9  -8 1414.79 134.150   2
  -1   9  -8 1703.49 143.986  11
   1   9   8 1608.18 128.587   9
   1  -9   8 1370.04 64.6576   9
  -1   9  -8 1508.46 141.079   7
  -1  -9  -8 1532.59 130.344   8
   1   9   8 1576.06 108.423   7
  -1   9  -9 11561.8 393.857   6
   1  -9   9 12247.8 367.037   4
   1   9   9 12728.5 401.041   4
   1   9   9 12388.6 198.593   5
   1  -9   9 12274.4 222.978   3
  -1  -9  -9 12233.4 384.777   2
   1   9   9 11464.7 344.898   9
  -1   9  -9 11609.8 374.884  11
   1  -9   9 11610.9 200.372   9
  -1   9  -9 12556.1 404.930   7
   1   9   9 11608.8 292.477   7
  -1  -9  -9 12593.5 362.501   8
   1  -9   9 11707.2 291.718   8
   1   9  10 566.939 41.8717   5
   1  -9  10 685.356 92.7383   4
  -1   9 -10 589.333 100.431   6
   1   9  10 723.619 112.341   4
  -1  -9 -10 739.742 107.260   2
   1  -9  10 632.333 52.9737   9
  -1   9 -10 679.026 100.597  11
   1   9  10 554.452 87.0515   9
   1  -9  10 612.141 71.1852   8
  -1   9 -10 652.997 104.371   7
  -1  -9 -10 600.813 93.4657   8
   1   9  10 632.479 71.2386   7
   1   9  11 566.233 98.7040   4
  -1   9 -11 665.133 104.984   6
   1   9  11 587.597 39.3948   5
   1  -9  11 555.226 85.1606   4
  -1  -9 -11 573.511 96.4402   2
   1  -9  11 539.549 51.0793   9
  -1   9 -11 542.681 93.6977  11
   1   9  11 433.282 78.8527   9
   1   9  11 557.398 66.1746   7
  -1   9 -11 609.451 104.870   7
  -1  -9 -11 549.672 87.0093   8
   1  -9  11 548.369 64.5909   8
   1   9  12 1268.23 140.656   4
   1  -9  12 1072.65 118.124   4
   1   9  12 1333.57 54.5185   5
  -1   9 -12 1109.96 140.625   6
  -1  -9 -12 1245.58 140.187   2
   1   9  12 1357.49 135.668   9
   1  -9  12 1295.65 83.3490   9
  -1   9 -12 1264.09 141.507  11
   1   9  12 1190.05 99.6558   7
  -1   9 -12 1010.46 135.963   7
  -1  -9 -12 1267.44 123.385   8
   1  -9  12 1130.58 87.8257   8
   1   9  13 946.499 122.923   4
  -1   9 -13 792.912 123.098   6
   1  -9  13 1006.04 114.643   4
  -1  -9 -13 1059.45 140.226   2
  -1   9 -13 835.895 116.394  11
   1  -9  13 935.130 75.2470   9
   1   9  13 1098.94 127.609   9
  -1   9 -13 988.741 130.559   7
  -1  -9 -13 997.179 110.387   8
   1  -9  13 850.586 75.7577   8
   1   9  14-47.7634 59.6925   4
  -1   9 -14-16.0650 39.2951   6
   1  -9  14 17.4912 35.9166   4
  -1  -9 -14-18.0514 42.7911   2
   1   9  14 54.9099 50.2700   9
  -1   9 -14-43.8269 70.8354  11
   1  -9  14-2.70328 21.8259   9
  -1  -9 -14 24.6207 38.2465   8
   1  -9  14 3.86673 17.3729   8
   1   9  15-9.39493 61.2587   4
  -1   9 -15 8.57143 59.1083   6
   1  -9  15 7.47144 35.1966   4
  -1  -9 -15-54.7270 62.7739   2
   1  -9  15 17.6588 27.1114   9
   1   9  15 41.8150 62.0833   9
  -1   9 -15-25.9608 56.3167  11
  -1  -9 -15 67.4699 44.3061   8
   1  -9  16 412.627 78.4692   4
  -1   9 -16 291.208 83.0937   6
   1   9  16 304.906 84.4945   4
  -1  -9 -16 447.957 106.102   2
  -1  -9 -16 443.471 78.6568  10
  -1   9 -16 377.500 91.1966  11
   1  -9  16 429.431 62.0418   9
   1   9  16 483.971 96.3754   9
  -1  -9 -16 504.513 84.5871   8
  -1   9 -17-10.0755 47.7193   6
   1   9  17 27.1557 49.4963   4
   1  -9  17 51.3391 47.7645   4
  -1  -9 -17-77.1278 68.7825   2
  -1   9 -17 39.5151 42.7854  11
  -1  -9 -17 34.9943 44.0769  10
   1   9  17 14.3879 45.0103   9
   1  -9  17-22.5623 23.7961   9
  -1  -9 -17 61.8151 42.3990   8
   1   9  18 119.209 55.4712   4
  -1   9 -18 184.441 72.3302   6
   1  -9  18 221.630 69.8403   4
  -1  -9 -18 274.570 93.2936   2
   1   9  18 346.569 98.5199   9
  -1  -9 -18 264.371 71.1880  10
  -1   9 -18 202.131 73.0711  11
  -1  -9 -18 282.913 63.5335   8
   1  -9  19 327.745 86.6285   4
   1   9  19 259.115 85.8350   4
  -1   9 -19 271.346 87.1416   6
  -1  -9 -19 321.119 101.649   2
  -1  -9 -19 265.710 66.6850  10
  -1   9 -19 255.330 83.1472  11
   1   9  19 308.809 92.3701   9
  -1  -9 -19 322.583 68.2114   8
   1   9  20-65.8743 75.5447   4
  -1   9 -20 81.6527 62.4320   6
   1  -9  20 21.3395 42.6962   4
  -1  -9 -20 34.6446 43.3880  10
   1   9  20-191.011 82.0032   9
  -1   9 -20-20.8719 57.7007  11
  -1  -9 -20-23.5605 67.3217   2
   1  -9  21 267.792 77.0690   4
  -1   9 -21 89.0225 67.8986   6
   1   9  21 309.960 90.0030   4
   1   9  21 341.014 96.6872   9
  -1   9 -21 447.942 116.795  11
  -1  -9 -21 178.789 99.5566   2
   1  -9  22-36.0177 46.9454   4
   1   9  22-38.7483 49.2054   4
  -1   9 -22 51.7493 64.2288   6
   1   9  22-12.8890 47.7301   9
  -1   9 -22 122.066 87.0788  11
  -1  -9 -22-23.4311 74.6009   2
   1  -9  23 176.713 66.1531   4
   1   9  23 195.191 95.7940   4
  -1   9 -23 330.240 99.9536   6
   1   9  23 241.761 96.4808   9
  -1   9 -23 253.900 100.466  11
  -1  -9 -23 370.510 113.201   2
   1   9  24 154.820 83.2494   4
  -1   9 -24 29.9509 65.6966   6
   1  -9  24 142.571 71.5451   4
  -1   9 -24 33.4806 66.8110  11
   1   9  24 119.152 71.7912   9
  -1  -9 -24 131.234 90.2588   2
   1   9  25 27.2270 54.8916   4
  -1   9 -25 43.5550 50.5558   6
   1  -9  25-34.9690 58.7111   4
   1   9  25 45.3517 66.5754   9
  -1   9 -25-0.76244 64.3316  11
  -1  -9 -25-77.8668 76.0965   2
   1  -9  26 17.9962 55.0864   4
  -1   9 -26-47.2529 56.5322   6
   1  10 -26-4.88005 46.6327   6
  -1  10  25 0.39010 58.3428   4
   1  10 -25 26.0689 56.9449   6
  -1  10  25 2.74453 50.4328   9
   1  10 -25 1.17814 55.0545  11
   1 -10 -25 16.4940 72.6991   2
  -1  10  24-71.9584 73.6397   4
   1  10 -24 204.337 91.7398   6
   1  10 -24-121.619 87.9968  11
  -1  10  24 18.1745 63.2277   9
   1 -10 -24-62.4475 81.0201   2
  -1  10  23 72.2371 58.3104   4
   1  10 -23 148.396 84.5590   6
  -1 -10  23-28.5507 52.3392   4
   1  10 -23 34.2815 64.9181  11
  -1  10  23-21.9895 74.8450   9
   1 -10 -23 89.0623 68.4676   2
   1  10 -22 930.902 153.945   6
  -1 -10  22 1092.91 143.473   4
  -1  10  22 1141.49 175.560   4
  -1  10  22 1121.30 163.424   9
   1  10 -22 1203.29 178.242  11
   1 -10 -22 1020.17 167.589   2
  -1 -10  21 103.584 57.9248   4
  -1  10  21 33.2611 57.4597   4
   1  10 -21 99.8373 73.5848   6
  -1  10  21-44.9224 76.9728   9
   1 -10 -21 220.616 75.5579  10
   1  10 -21 121.493 69.2030  11
   1 -10 -21-31.9053 74.5367   2
  -1  10  20 1276.78 171.894   4
   1  10 -20 1054.85 160.416   6
  -1 -10  20 1421.60 168.542   4
   1 -10 -20 1121.49 176.598   2
   1 -10 -20 1085.03 139.619  10
  -1  10  20 1087.86 154.931   9
   1  10 -20 1013.60 151.530  11
  -1 -10  19 343.543 85.9619   4
  -1  10  19 271.098 92.6928   4
   1  10 -19 153.445 69.9513   6
   1 -10 -19 260.201 89.1798   2
  -1  10  19 483.109 110.119   9
   1 -10 -19 232.066 67.3510  10
   1  10 -19 262.888 86.3405  11
   1 -10 -19 232.001 62.7550   8
   1  10 -18 264.991 90.7171   6
  -1 -10  18 256.181 66.5447   4
  -1  10  18 139.128 66.6850   4
   1 -10 -18-74.3035 95.3015   2
   1  10 -18 255.955 89.0573  11
   1 -10 -18 211.404 75.1615  10
  -1  10  18 131.605 60.7968   9
   1 -10 -18 303.124 70.6893   8
   1  10 -17 347.317 92.8096   6
  -1 -10  17 367.718 78.7910   4
  -1  10  17 274.293 83.8457   4
   1 -10 -17 423.863 102.364   2
  -1  10  17 345.269 84.7620   9
   1  10 -17 474.228 106.709  11
   1 -10 -17 486.329 94.0354  10
   1 -10 -17 240.249 61.7781   8
   1  10 -16 0.52218 58.9243   6
  -1 -10  16 62.7220 40.3908   4
  -1  10  16 14.7484 47.6324   4
   1 -10 -16 34.5323 49.4656   2
   1  10 -16-32.6466 51.4598  11
  -1  10  16 86.0208 59.6120   9
  -1 -10  16 21.6885 26.3353   9
   1 -10 -16 161.817 62.0901  10
   1 -10 -16 49.0460 38.0138   8
   1  10 -15-43.7912 54.6828   6
  -1 -10  15 33.0491 43.2351   4
  -1  10  15-69.6865 68.5609   4
   1 -10 -15 37.0269 50.7627   2
  -1  10  15 80.0528 57.1115   9
   1  10 -15 38.9936 44.7954  11
  -1 -10  15-21.1786 26.7040   9
   1 -10 -15-49.5404 47.1374   8
  -1  10  14 274.754 82.4354   4
   1  10 -14 387.929 95.4263   6
  -1 -10  14 385.730 73.1840   4
   1 -10 -14 265.135 80.1718   2
  -1 -10  14 367.048 56.5625   9
   1  10 -14 289.469 80.7392  11
  -1  10  14 334.742 79.7489   9
   1 -10 -14 393.885 76.5172   8
  -1 -10  14 387.269 54.1082   8
   1  10 -13 428.525 99.6173   6
  -1  10  13 403.146 100.495   4
  -1 -10  13 363.658 73.8797   4
   1 -10 -13 401.863 97.5866   2
  -1  10  13 324.757 73.8061   9
   1  10 -13 339.428 89.3730  11
  -1 -10  13 368.431 52.0098   9
   1 -10 -13 341.822 73.9181   8
  -1 -10  13 317.225 50.4736   8
  -1  10  13 356.324 66.5317   7
  -1 -10  12 1754.33 148.663   4
   1  10 -12 1584.65 161.383   5
   1  10 -12 1626.05 165.462   6
   1 -10 -12 1896.03 174.100   2
   1  10 -12 1664.69 160.448  11
  -1  10  12 1870.59 156.190   9
  -1 -10  12 1722.33 104.710   9
  -1 -10  12 1597.65 113.277   8
  -1  10  12 1710.55 133.755   7
   1 -10 -12 1696.53 146.819   8
   1  10 -12 1847.54 175.096   7
   1  10 -11 306.767 86.3415   6
   1  10 -11 324.750 77.4720   5
  -1 -10  11 318.030 60.8170   4
   1 -10 -11 420.209 89.9699   2
   1  10 -11 319.318 72.3712  11
  -1  10  11 401.477 78.7642   9
  -1 -10  11 376.002 49.0652   9
   1 -10 -11 459.379 84.0849   8
   1  10 -11 273.276 72.7560   7
  -1  10  11 378.929 66.5127   7
  -1 -10  11 433.855 63.6781   8
   1  10 -10 81.6128 53.9281   6
   1  10 -10 107.148 57.9209   5
  -1 -10  10 80.8217 44.8223   4
   1 -10 -10 116.283 63.5898   2
  -1  10  10 88.1088 41.5349   9
   1  10 -10 65.1136 53.6206  11
  -1 -10  10 33.4839 20.5529   9
   1  10 -10 92.7728 59.9307   7
  -1  10  10 61.5342 38.6212   7
  -1 -10  10 54.1241 32.3530   8
   1 -10 -10 83.9906 50.6696   8
   1  10  -9 962.723 119.529   5
  -1 -10   9 906.464 104.651   4
   1  10  -9 1103.10 135.704   6
   1 -10  -9 935.854 117.494   2
  -1  10   9 933.701 101.373   9
  -1 -10   9 960.713 71.3855   9
   1  10  -9 1054.18 120.222  11
  -1 -10   9 971.563 95.4292   8
   1  10  -9 950.494 123.535   7
  -1  10   9 1089.65 104.053   7
   1  10  -8 710.512 105.197   5
   1  10  -8 693.672 107.308   6
   1 -10  -8 737.674 98.2838   2
   1  10  -8 700.055 98.9252  11
  -1  10   8 793.166 91.7575   9
  -1 -10   8 618.612 57.1898   9
   1  10  -8 637.521 98.5311   7
  -1 -10   8 680.949 83.0955   8
  -1  10   8 702.620 86.1880   7
  -1  10   7 6728.48 136.183   5
   1  10  -7 7096.34 287.916   5
   1 -10  -7 6641.37 271.240   2
   1  10  -7 6341.72 279.382  11
  -1 -10   7 6377.19 167.452   9
  -1  10   7 6548.09 243.248   9
  -1  10   7 7016.20 256.661   7
  -1 -10   7 6863.52 248.381   8
   1  10  -7 6685.69 291.536   7
  -1  10   6 55.1971 18.6002   5
   1  10  -6 65.5267 46.6661   5
   1 -10  -6 78.8318 47.0948   2
  -1  10   6 39.7387 29.2574   9
   1  10  -6 61.6049 42.5686  11
  -1 -10   6 85.9094 38.9368   8
  -1  10   6 58.5840 37.0570   7
   1  10  -6 49.8842 43.4817   7
   1  10  -5 2115.82 152.336   5
  -1  10   5 1824.95 90.0599   5
   1  10  -5 2069.31 153.005   1
   1 -10  -5 2084.65 140.240   2
  -1 -10   5 2060.17 95.5982   9
  -1  10   5 2168.84 128.654   9
  -1  10   5 2108.29 140.120   7
  -1 -10   5 1869.07 132.393   8
   1  10  -5 1946.58 151.132   7
   1  10  -4 248.156 34.3103   3
  -1  10   4 265.701 40.8307   5
   1  10  -4 217.388 54.8943   5
   1  10  -4 175.149 55.3617   1
   1 -10  -4 188.345 46.6537   2
  -1 -10   4 229.254 17.4785   2
  -1 -10   4 210.951 31.9905   9
  -1  10   4 202.469 41.8631   9
  -1  10   4 315.618 64.0838   7
  -1 -10   4 194.840 52.1485   8
   1  10  -4 188.244 50.7264   7
   1  10  -3 117.382 44.6662   5
  -1  10   3 78.3553 25.8251   5
  -1 -10   3 134.340 21.9128   2
   1  10  -3 102.374 17.4377   2
   1  10  -3 182.994 57.4438   1
   1  10  -3 115.279 25.9670   3
   1 -10  -3 71.1115 33.4447   2
  -1 -10   3 118.577 24.1180   9
  -1  10   3 92.0212 32.4205   9
   1  10  -3 78.5156 37.7629   7
  -1  10   3 119.668 42.6182   7
  -1 -10   3 126.383 42.7488   8
   1 -10  -2 1.26151 22.0423   2
   1  10  -2 43.3940 19.4243   3
  -1 -10   2 41.0506 17.2146   2
   1  10  -2-22.0897 44.1267   1
   1  10  -2 33.2090 14.7891   2
   1  10  -2 33.4496 33.0504   5
  -1  10   2 21.3341 19.8075   5
  -1  10   2 44.1055 36.6781   7
   1  10  -2 45.1475 33.6408   7
  -1 -10   2 29.7148 36.9027   8
   1 -10  -1 661.645 68.0400   2
  -1  10   1 523.822 77.1170   1
   1  10  -1 604.703 54.1837   2
   1  10  -1 667.060 89.5948   1
  -1 -10   1 657.023 58.3959   2
  -1  10   1 602.145 66.9729   5
   1  10  -1 594.176 74.2280   5
  -1 -10   1 676.376 87.5954   8
   1  10  -1 547.526 72.1257   7
  -1  10   1 575.929 77.7345   7
   1  10   0 907.932 86.9909   5
  -1  10   0 1014.27 87.5567   5
  -1  10   0 920.105 99.2526   1
   1  10   0 1021.25 105.849   1
  -1 -10   0 1014.10 75.0007   2
   1 -10   0 995.064 74.3973   2
   1 -10   0 963.470 67.7852   9
   1  10   0 867.933 91.6362   7
  -1  10   0 931.123 101.806   7
  -1 -10   0 1097.51 107.732   8
   1  10   1 251.131 48.2019   5
  -1  10  -1 405.927 63.8400   5
   1  10   1 311.103 65.7384   1
   1 -10   1 374.934 46.5567   2
  -1  10  -1 285.196 36.0373   2
  -1  10  -1 340.923 36.7617   3
  -1 -10  -1 275.905 46.0506   2
  -1  10  -1 338.336 66.3488   1
   1 -10   1 305.500 36.9910   9
   1  10   1 327.192 62.6450   7
  -1  10  -1 376.557 73.7485   7
  -1 -10  -1 340.882 65.4681   8
  -1  10  -2 1017.53 54.9677   3
  -1  10  -2 1052.22 97.1125   5
   1  10   2 1029.54 85.2836   5
  -1 -10  -2 1013.97 87.8286   2
  -1  10  -2 1048.86 60.4384   2
   1  10   2 997.215 103.784   1
   1 -10   2 1006.51 63.3825   2
  -1  10  -2 964.294 101.081   1
   1 -10   2 850.845 56.1621   9
  -1 -10  -2 965.595 101.692   8
   1  10   2 997.124 96.1520   7
  -1  10  -2 859.084 99.8170   7
   1  10   3 2619.01 127.682   5
  -1  10  -3 2414.42 152.271   5
  -1  10  -3 2093.65 72.6923   3
   1 -10   3 2506.41 83.9399   2
  -1 -10  -3 2344.08 137.154   2
  -1  10  -3 2366.00 155.770   1
   1 -10   3 1518.85 69.7492   9
  -1  10  -3 2354.75 162.389   7
  -1 -10  -3 2476.28 165.134   8
   1  10   3 2221.99 138.828   7
  -1  10  -4 5719.90 236.812   5
   1  10   4 5001.72 168.682   5
  -1  10  -4 6147.55 251.783   1
   1 -10   4 5571.22 86.5706   2
  -1 -10  -4 5675.18 224.065   2
   1 -10   4 4265.55 106.653   9
  -1 -10  -4 6232.75 257.358   8
   1  10   4 6046.24 223.308   7
  -1  10  -4 5653.66 257.286   7
   1  10   5 182.353 37.0289   5
  -1  10  -5 166.741 52.5554   5
  -1  10  -5 226.141 65.0055   6
  -1  10  -5 181.637 56.6178   1
  -1 -10  -5 222.118 56.8895   2
   1 -10   5 169.620 22.5491   9
   1 -10   5 165.551 21.1484   9
   1  10   5 135.657 41.2424   9
  -1  10  -5 110.507 53.0122   7
   1  10   5 107.190 36.0657   7
  -1 -10  -5 177.133 62.7324   8
  -1  10  -6 2583.93 187.496   6
   1  10   6 2318.60 105.902   5
  -1  10  -6 2554.79 168.093   5
  -1  10  -6 2397.66 167.391   1
  -1 -10  -6 2144.75 151.949   2
  -1  10  -6 2641.50 177.519  11
   1 -10   6 2800.00 82.1402   9
   1 -10   6 2516.44 76.4070   9
   1  10   6 2410.71 146.349   9
   1  10   6 2470.71 142.016   7
  -1  10  -6 2457.85 178.230   7
  -1 -10  -6 2365.16 167.288   8
  -1  10  -7 1299.77 129.869   5
   1  10   7 1500.45 82.4518   5
  -1  10  -7 1423.00 144.153   6
  -1 -10  -7 1400.09 124.553   2
  -1  10  -7 1308.68 128.116  11
   1 -10   7 1504.33 60.1058   9
   1 -10   7 1294.62 56.4497   9
   1  10   7 1424.74 120.469   9
   1  10   7 1377.41 106.693   7
  -1  10  -7 1422.65 143.131   7
  -1 -10  -7 1342.76 129.255   8
  -1  10  -8 588.432 98.4085   6
   1  10   8 673.168 52.8761   5
  -1  10  -8 641.418 97.0332   5
  -1 -10  -8 646.486 96.2467   2
   1 -10   8 527.496 38.7005   9
  -1  10  -8 641.631 91.9244  11
   1  10   8 608.182 82.9566   9
   1  10   8 616.101 75.6485   7
  -1  10  -8 683.427 107.185   7
  -1 -10  -8 649.032 97.6887   8
   1 -10   9 361.415 73.7026   4
   1  10   9 284.777 33.7058   5
  -1  10  -9 315.531 84.2604   6
  -1 -10  -9 371.862 78.4636   2
   1 -10   9 311.025 31.3582   9
   1  10   9 312.496 72.5142   9
  -1  10  -9 359.515 79.0830  11
   1 -10   9 316.472 57.0769   8
   1  10   9 366.912 58.9472   7
  -1  10  -9 255.926 71.3144   7
  -1 -10  -9 320.411 69.6888   8
   1  10  10 332.302 84.4451   4
  -1  10 -10 345.019 81.5800   6
   1 -10  10 526.141 83.6046   4
   1  10  10 451.084 37.6944   5
  -1 -10 -10 362.854 76.6275   2
  -1  10 -10 428.059 87.8885  11
   1  10  10 404.973 76.5636   9
   1 -10  10 499.242 43.5077   9
  -1  10 -10 462.577 88.3384   7
  -1 -10 -10 359.305 75.5411   8
   1 -10  10 414.754 60.3732   8
   1  10  10 516.789 69.4724   7
   1  10  11 246.653 74.9946   4
   1  10  11 230.225 23.1149   5
   1 -10  11 176.378 57.5762   4
  -1  10 -11 262.168 77.5103   6
  -1 -10 -11 130.662 59.1599   2
  -1  10 -11 198.666 71.3055  11
   1 -10  11 247.018 33.7283   9
   1  10  11 205.624 63.0314   9
  -1  10 -11 242.117 79.8153   7
   1 -10  11 225.048 48.3950   8
   1  10  11 237.515 53.3150   7
  -1 -10 -11 177.546 56.8615   8
  -1  10 -12 997.688 135.793   6
   1 -10  12 1299.37 135.852   4
   1  10  12 1190.19 139.883   4
  -1 -10 -12 1185.17 139.431   2
   1 -10  12 1249.97 77.1024   9
  -1  10 -12 1163.11 140.074  11
   1  10  12 1102.18 130.019   9
  -1  10 -12 1156.10 140.957   7
  -1 -10 -12 1276.00 129.697   8
   1 -10  12 1189.10 98.0775   8
   1  10  12 1072.12 98.2766   7
  -1  10 -13 343.813 91.4676   6
   1 -10  13 428.325 83.4029   4
   1  10  13 484.151 93.3046   4
  -1 -10 -13 431.070 94.9762   2
   1  10  13 477.450 91.2357   9
  -1  10 -13 449.265 95.2358  11
   1 -10  13 405.536 48.3788   9
  -1 -10 -13 367.414 78.0582   8
   1 -10  13 345.098 53.9144   8
  -1  10 -13 418.877 96.3696   7
   1  10  13 387.367 65.7952   7
   1  10  14 16.0113 54.6290   4
   1 -10  14 66.6022 45.9539   4
  -1  10 -14 16.5727 57.0595   6
  -1 -10 -14 1.89283 51.4556   2
   1  10  14 63.6902 42.6054   9
   1 -10  14 88.2688 30.0584   9
  -1  10 -14 80.9269 67.2437  11
  -1 -10 -14 61.4353 48.9196   8
   1  10  14 61.6450 31.8807   7
  -1  10 -14 34.7514 57.7923   7
   1 -10  14 70.2537 28.9804   8
  -1  10 -15 178.012 68.5951   6
   1 -10  15 252.058 65.3691   4
   1  10  15 158.491 73.8901   4
  -1 -10 -15 177.722 73.7500   2
  -1  10 -15 253.741 81.2383  11
   1  10  15 224.211 72.1268   9
  -1 -10 -15 239.177 63.0964   8
   1  10  15 197.026 48.1613   7
   1  10  16 581.428 108.861   4
  -1  10 -16 704.756 124.862   6
   1 -10  16 702.276 104.801   4
  -1 -10 -16 865.433 134.919   2
   1  10  16 790.173 127.211   9
  -1  10 -16 737.433 126.524  11
  -1 -10 -16 636.491 99.4384   8
   1  10  16 785.182 92.6241   7
   1  10  17 133.221 74.1172   4
   1 -10  17 25.5147 39.2647   4
  -1  10 -17 88.3410 58.1606   6
  -1 -10 -17-9.47936 70.2501   2
   1  10  17 60.8911 64.3332   9
  -1  10 -17-37.4018 62.5304  11
  -1 -10 -17 74.1975 49.7413  10
  -1 -10 -17 71.4343 35.0034   8
  -1  10 -18 81.5397 60.6767   6
   1 -10  18 92.0429 51.9902   4
   1  10  18 118.991 71.5657   4
  -1 -10 -18 121.002 57.2969  10
   1  10  18 141.099 76.1087   9
  -1  10 -18 156.585 71.9208  11
  -1 -10 -18 27.1023 35.0106   8
   1  10  19 65.8162 54.5359   4
   1 -10  19 3.00235 42.8345   4
  -1  10 -19 32.3974 53.3699   6
  -1 -10 -19 70.4896 71.7164   2
   1  10  19 7.13547 53.7253   9
  -1  10 -19-16.4063 54.3795  11
  -1 -10 -19 43.2363 47.1394  10
  -1 -10 -19 47.4683 44.7369   8
   1  10  20 295.595 94.4471   4
  -1  10 -20 265.982 91.6642   6
   1 -10  20 309.047 84.7681   4
  -1  10 -20 401.226 106.699  11
   1  10  20 211.645 79.9740   9
  -1 -10 -20 273.875 73.0342  10
  -1 -10 -20 336.385 105.763   2
  -1  10 -21 228.274 94.3094   6
   1  10  21 23.2830 50.5402   4
   1 -10  21 139.248 73.0509   4
  -1  10 -21 28.1094 44.3545  11
   1  10  21-124.161 89.1380   9
  -1 -10 -21 182.767 90.5457   2
   1 -10  22 162.536 73.0194   4
  -1  10 -22 257.425 86.5445   6
   1  10  22 240.777 96.9786   4
  -1  10 -22 50.7369 52.2999  11
   1  10  22 217.803 77.8300   9
  -1 -10 -22 262.025 99.8185   2
   1  10  23-169.246 98.8600   4
   1 -10  23-62.4805 61.2978   4
  -1  10 -23 69.8556 60.7898   6
  -1  10 -23 7.36334 54.3125  11
   1  10  23-5.24822 69.4288   9
  -1 -10 -23 33.3140 69.8089   2
   1 -10  24-55.0790 56.9442   4
  -1  10 -24-28.7307 55.3526   6
   1  10  24 5.54627 69.7427   4
  -1  10 -24 104.672 69.3251  11
   1  10  24 89.2091 64.0596   9
  -1 -10 -24-100.425 80.6027   2
  -1  10 -25-46.6781 63.4366   6
   1 -10  25 3.50973 53.2255   4
   1  10  25-3.59354 60.2183   4
  -1  10 -25-25.7172 49.4989  11
  -1 -10 -25-60.0971 65.2184   2
  -1  10 -26-76.0869 84.4290   6
   1  11 -25 37.4390 56.6772   6
   1  11 -24 16.7848 49.3597   6
  -1  11  24-45.2841 56.0557   4
  -1  11  24 50.1700 68.5625   9
   1  11 -24 55.9054 61.2143  11
   1 -11 -24 12.2238 51.2012   2
  -1  11  23-12.0764 72.0827   4
   1  11 -23 98.1478 69.1344   6
  -1  11  23 153.544 80.5967   9
   1  11 -23 10.9361 49.1494  11
   1 -11 -23 55.8367 66.3360   2
  -1  11  22 13.3765 71.8229   4
   1  11 -22 8.87608 49.7554   6
  -1 -11  22-39.9622 47.3596   4
  -1  11  22 125.463 80.7150   9
   1  11 -22 25.0114 45.0709  11
  -1  11  21 655.467 150.011   4
  -1 -11  21 445.297 103.475   4
   1  11 -21 420.289 115.259   6
   1 -11 -21 458.449 98.7689  10
  -1  11  21 337.414 93.5402   9
   1  11 -21 456.881 120.108  11
   1 -11 -21 605.520 146.485   2
   1  11 -20 189.060 88.2113   6
  -1 -11  20 26.9535 44.8088   4
  -1  11  20-149.718 94.1589   4
   1 -11 -20 162.920 92.1591   2
   1  11 -20 10.0463 59.5308  11
  -1  11  20 60.9735 67.6580   9
   1 -11 -20 4.07261 42.5395  10
  -1 -11  19 107.502 58.1913   4
   1  11 -19 184.249 80.0243   6
  -1  11  19 190.284 84.0761   4
   1 -11 -19 173.609 72.5297   2
   1 -11 -19 171.294 72.4513  10
   1  11 -19 28.2515 47.3068  11
  -1  11  19 161.031 70.1532   9
   1 -11 -19 120.930 54.1699   8
  -1  11  18 280.894 86.2832   4
  -1 -11  18 322.514 73.5982   4
   1  11 -18 468.347 114.072   6
   1 -11 -18 408.393 111.304   2
   1 -11 -18 257.206 74.7157  10
   1  11 -18 359.286 102.515  11
  -1  11  18 357.516 92.1197   9
   1 -11 -18 284.726 69.7958   8
  -1  11  18 314.150 69.2116   7
  -1 -11  17 428.768 85.6052   4
   1  11 -17 380.152 105.668   6
  -1  11  17 304.152 104.650   4
   1 -11 -17 388.763 106.870   2
  -1  11  17 440.367 98.8126   9
   1 -11 -17 375.256 86.6381  10
   1  11 -17 411.360 102.508  11
   1 -11 -17 541.310 98.4375   8
  -1  11  17 376.039 76.9687   7
  -1  11  16 7.79882 44.2383   4
   1  11 -16 14.3587 58.8980   6
  -1 -11  16 7.89687 37.6271   4
   1 -11 -16 8.29066 57.1509   2
  -1  11  16 102.691 68.3327   9
   1  11 -16-6.95273 41.1072  11
   1 -11 -16 11.8319 45.3321   8
  -1  11  16-28.2073 35.9476   7
   1  11 -15-3.51612 49.3744   6
  -1 -11  15 54.3745 48.0345   4
   1 -11 -15-38.2504 59.0795   2
  -1  11  15 13.1952 46.8578   9
   1  11 -15 36.8518 48.3844  11
  -1  11  15 24.2362 31.3355   7
   1 -11 -15-11.0877 41.6118   8
  -1 -11  14 1759.60 157.611   4
   1  11 -14 1621.56 180.208   6
   1 -11 -14 1522.44 174.672   2
  -1  11  14 1448.90 149.996   9
   1  11 -14 1398.28 162.538  11
  -1 -11  14 1824.37 119.927   8
  -1  11  14 1569.86 136.497   7
   1 -11 -14 1616.35 153.117   8
   1  11 -13 470.143 112.383   6
  -1 -11  13 676.234 99.2713   4
   1 -11 -13 832.248 125.278   2
   1  11 -13 643.051 112.674  11
  -1 -11  13 668.329 68.2407   9
  -1  11  13 638.518 101.437   9
  -1  11  13 644.759 87.5297   7
   1 -11 -13 794.423 112.767   8
  -1 -11  13 610.741 74.7217   8
  -1 -11  12 226.744 59.4723   4
   1  11 -12 245.787 79.9796   5
   1  11 -12 362.750 94.4487   6
   1 -11 -12 158.885 61.0531   2
  -1 -11  12 255.862 42.7151   9
   1  11 -12 149.820 56.7852  11
  -1  11  12 358.660 75.5040   9
  -1 -11  12 299.457 54.8638   8
   1  11 -12 241.195 80.9838   7
  -1  11  12 255.177 62.8837   7
   1 -11 -12 191.659 56.8576   8
  -1 -11  11-3.41093 41.2127   4
   1  11 -11 23.7452 58.5967   6
   1  11 -11 49.0167 59.9830   5
   1 -11 -11-19.0674 51.3317   2
   1  11 -11 20.9558 49.9781  11
  -1  11  11 46.3496 47.5294   9
  -1 -11  11-15.4667 20.7665   9
  -1  11  11-0.29562 33.0410   7
   1  11 -11 85.0448 56.1028   7
  -1 -11  11 8.06027 26.7256   8
   1 -11 -11-1.74276 51.4453   8
   1  11 -10 41.8241 44.1349   6
  -1 -11  10-2.05109 41.0099   4
   1  11 -10-4.22687 44.3574   5
   1 -11 -10 38.9837 48.8040   2
   1  11 -10 18.1428 47.3398  11
  -1 -11  10 32.5722 19.9655   9
  -1  11  10 5.55592 38.8323   9
   1 -11 -10 47.3650 36.6132   8
   1  11 -10 79.4080 48.3880   7
  -1  11  10 26.8608 37.3769   7
  -1 -11  10 56.9417 36.8341   8
   1  11  -9 414.160 86.5507   5
   1  11  -9 347.068 91.8382   6
   1 -11  -9 280.336 74.5172   2
   1  11  -9 203.361 62.5688  11
  -1  11   9 270.183 64.4344   9
  -1 -11   9 232.676 36.0585   9
  -1 -11   9 380.446 66.1105   8
   1  11  -9 331.461 85.6379   7
   1 -11  -9 275.357 74.4203   8
  -1  11   9 282.205 56.3832   7
   1  11  -8 175.572 69.7841   5
   1 -11  -8 267.708 74.4943   2
   1  11  -8 116.306 51.9032  11
  -1 -11   8 153.890 31.8567   9
  -1  11   8 189.976 59.0005   9
   1  11  -8 149.750 71.1657   7
  -1  11   8 167.104 50.4160   7
  -1 -11   8 137.855 45.7976   8
   1  11  -7 222.589 70.6151   5
   1 -11  -7 351.538 76.5904   2
  -1  11   7 234.952 59.9557   9
   1  11  -7 254.336 65.7747  11
  -1 -11   7 295.275 38.3980   9
  -1 -11   7 208.769 49.7801   8
  -1  11   7 223.070 54.1763   7
   1  11  -7 190.167 62.6258   7
  -1  11   6 22.5503 18.6702   5
   1  11  -6 11.1336 42.7387   5
   1 -11  -6 47.2919 39.5659   2
  -1  11   6-7.31568 31.4981   9
  -1 -11   6-13.2472 34.9113   8
   1  11  -6 14.3070 48.1184   7
  -1  11   6 33.0481 33.8067   7
   1  11  -5 10324.2 344.222   5
  -1  11   5 10138.1 226.208   5
   1 -11  -5 11344.1 337.334   2
   1  11  -5 10293.0 352.199   1
  -1  11   5 10375.0 289.201   9
  -1 -11   5 10750.4 333.509   8
  -1  11   5 10047.0 324.371   7
   1  11  -5 10361.3 360.199   7
   1  11  -4 71.4238 25.1161   3
  -1  11   4 32.1745 25.0806   5
   1  11  -4-3.47774 42.2426   5
  -1 -11   4 51.2026 10.4882   2
   1  11  -4 80.3548 53.0722   1
   1 -11  -4 41.6240 33.6287   2
  -1  11   4 51.7845 32.0725   9
  -1  11   4-5.42915 34.7911   7
  -1 -11   4 110.235 50.2257   8
   1  11  -4 84.5559 53.2463   7
   1  11  -3 6055.81 263.367   1
   1 -11  -3 6535.87 236.583   2
  -1 -11   3 6758.65 142.700   2
   1  11  -3 6376.75 129.872   2
   1  11  -3 6230.25 169.232   3
  -1  11   3 6283.86 197.645   5
   1  11  -3 6468.57 255.670   5
  -1 -11   3 6141.29 258.203   8
   1  11  -3 6144.75 264.962   7
  -1  11   3 6209.47 256.277   7
   1  11  -2 357.717 43.2026   3
   1  11  -2 284.854 35.8238   2
  -1  11   2 383.876 76.1482   1
  -1 -11   2 343.380 39.9479   2
   1  11  -2 261.565 64.8129   1
   1 -11  -2 348.757 57.9575   2
   1  11  -2 284.248 59.0719   5
  -1  11   2 273.133 48.8524   5
  -1  11   2 254.964 64.7082   7
  -1 -11   2 333.456 71.2770   8
   1  11  -2 323.090 68.0630   7
  -1  11   1 813.686 100.413   1
   1 -11  -1 640.311 68.1251   2
   1  11  -1 527.357 54.4649   2
  -1 -11   1 775.289 66.0913   2
   1  11  -1 713.434 95.9226   1
   1  11  -1 745.710 65.9945   3
   1  11  -1 741.980 86.2477   5
  -1  11   1 725.217 76.7131   5
   1  11  -1 693.163 90.6674   7
  -1 -11   1 709.343 98.4786   8
  -1  11   1 819.248 100.119   7
   1 -11   0-4.02186 22.2312   2
  -1  11   0-25.7806 49.3600   1
   1  11   0-7.72555 38.0942   1
  -1 -11   0 7.20109 21.5405   2
  -1  11   0-5.11746 29.1402   5
   1  11   0-22.2023 33.5020   5
  -1 -11   0 53.0682 43.7312   8
   1  11   0-28.2835 38.0228   7
  -1  11   0 26.7381 39.6543   7
  -1  11  -1 3302.73 173.538   5
   1  11   1 3320.26 166.592   5
  -1  11  -1 3625.87 203.344   1
  -1  11  -1 3512.83 130.047   2
   1  11   1 3739.16 207.779   1
  -1  11  -1 3464.80 116.314   3
  -1 -11  -1 3634.34 158.419   2
   1 -11   1 3526.35 136.020   2
   1 -11   1 3679.13 130.322   9
   1  11   1 3667.22 190.743   7
  -1 -11  -1 3618.24 206.566   8
  -1  11  -1 3538.39 204.185   7
  -1  11  -2 202.346 54.7199   5
   1  11   2 234.175 50.2332   5
   1 -11   2 176.829 29.7868   2
  -1  11  -2 174.817 28.2690   2
   1  11   2 190.687 56.2132   1
  -1 -11  -2 246.261 48.4317   2
  -1  11  -2 215.525 62.1260   1
  -1  11  -2 186.355 27.5874   3
   1 -11   2 180.821 29.6798   9
  -1  11  -2 216.641 57.8602   7
  -1 -11  -2 233.171 64.9345   8
   1  11   2 127.441 45.1794   7
   1  11   3 7408.75 228.964   5
  -1  11  -3 6943.72 263.607   5
  -1 -11  -3 8183.39 264.160   2
   1  11   3 7118.00 290.148   1
   1 -11   3 6914.90 147.221   2
  -1  11  -3 7288.89 288.684   1
   1 -11   3 7181.55 156.406   9
  -1  11  -3 6933.38 292.188   7
   1  11   3 7387.63 264.352   7
  -1 -11  -3 7084.28 289.114   8
  -1  11  -4 131.730 46.9584   5
   1  11   4 78.0834 30.9083   5
  -1 -11  -4 165.374 49.5541   2
   1 -11   4 124.075 14.6730   2
  -1  11  -4 199.496 60.7993   1
   1 -11   4 82.0379 18.8709   9
  -1 -11  -4 89.5922 61.3217   8
  -1  11  -4 165.501 58.7487   7
   1  11   4 95.3185 40.4538   7
   1  11   5 2811.05 130.069   5
  -1  11  -5 2729.30 177.689   5
  -1  11  -5 2771.00 182.678   1
  -1 -11  -5 2853.06 170.497   2
   1 -11   5 3041.81 89.0092   9
   1 -11   5 2799.08 83.6734   9
  -1 -11  -5 2572.26 182.041   8
   1  11   5 2717.63 158.461   7
  -1  11  -5 2615.87 187.175   7
   1  11   6 3329.88 135.454   5
  -1  11  -6 3302.96 201.622   5
  -1  11  -6 3624.70 214.987   1
  -1 -11  -6 3605.23 199.354   2
   1  11   6 3130.74 171.736   9
   1 -11   6 3085.87 82.6749   9
   1 -11   6 3791.42 93.1424   9
  -1  11  -6 3461.32 221.662   7
   1  11   6 3658.59 186.818   7
  -1 -11  -6 3255.12 202.798   8
  -1  11  -7 1230.03 128.789   5
   1  11   7 1287.76 80.3230   5
  -1  11  -7 1295.57 147.612   6
  -1 -11  -7 1124.12 118.516   2
   1 -11   7 1116.82 49.4928   9
  -1  11  -7 1402.29 142.236  11
   1  11   7 1372.74 120.455   9
   1  11   7 1321.56 112.301   7
  -1 -11  -7 1331.38 134.561   8
  -1  11  -7 1472.23 145.238   7
  -1  11  -8 1976.66 176.822   6
   1  11   8 1888.20 90.5225   5
  -1 -11  -8 1922.70 161.085   2
   1  11   8 1792.89 143.972   9
   1 -11   8 2175.69 70.7675   9
  -1  11  -8 1745.54 157.773  11
  -1 -11  -8 2128.67 168.616   8
   1 -11   8 1955.47 140.170   8
  -1  11  -8 1881.41 168.880   7
   1  11   8 1875.20 131.568   7
   1  11   9 8.73321 13.5026   5
   1 -11   9 40.4297 37.7316   4
  -1  11  -9 32.7699 48.7332   6
  -1 -11  -9 18.1772 43.5447   2
   1  11   9 19.4223 44.7602   9
  -1  11  -9-30.6240 50.6368  11
   1 -11   9 11.6394 11.4582   9
   1 -11   9-0.46406 28.8653   8
   1  11   9 42.3303 29.2457   7
  -1  11  -9 33.6002 42.5597   7
  -1 -11  -9-34.8155 39.3861   8
  -1  11 -10 2438.59 204.744   6
   1  11  10 2702.04 86.8312   5
   1 -11  10 2656.64 192.212   4
  -1 -11 -10 2590.62 195.781   2
   1  11  10 2767.47 187.724   9
  -1  11 -10 2425.56 190.041  11
   1 -11  10 2408.79 85.8385   9
  -1 -11 -10 2482.52 186.642   8
   1 -11  10 2558.67 157.003   8
  -1  11 -10 2400.69 196.299   7
   1  11  10 2471.49 151.477   7
   1 -11  11 132.192 49.6884   4
  -1  11 -11 94.5522 67.0932   6
  -1 -11 -11 144.912 64.4476   2
  -1  11 -11 0.73618 52.9519  11
   1  11  11 95.3986 56.1347   9
   1  11  11 191.736 50.8473   7
  -1 -11 -11 93.0807 54.8401   8
  -1  11 -11-1.37279 50.0631   7
   1 -11  11 140.461 43.7426   8
  -1  11 -12 702.870 121.634   6
   1 -11  12 631.855 100.380   4
  -1 -11 -12 648.390 109.810   2
  -1  11 -12 497.241 95.8628  11
   1  11  12 604.814 97.0532   9
   1 -11  12 618.036 78.7639   8
  -1  11 -12 650.217 122.051   7
  -1 -11 -12 680.134 103.782   8
   1  11  12 588.093 76.1213   7
  -1  11 -13 466.602 106.698   6
   1  11  13 410.327 102.507   4
   1 -11  13 386.162 79.0519   4
  -1 -11 -13 430.077 101.455   2
  -1  11 -13 398.519 96.2657  11
   1  11  13 370.976 81.6509   9
  -1 -11 -13 378.231 84.7780   8
   1 -11  13 421.719 60.9297   8
   1  11  13 421.879 70.5637   7
  -1  11 -13 407.802 98.6740   7
   1  11  14 60.7514 66.3495   4
   1 -11  14 194.811 62.5612   4
  -1  11 -14 210.513 77.4161   6
  -1 -11 -14 61.9913 61.2341   2
  -1  11 -14 214.061 77.6015  11
   1  11  14 167.561 67.5454   9
   1 -11  14 239.667 49.5225   8
   1  11  14 258.959 55.8851   7
  -1 -11 -14 283.410 74.9430   8
  -1  11 -14 273.325 83.6979   7
  -1  11 -15 329.299 95.3638   6
   1  11  15 334.523 89.0359   4
   1 -11  15 301.878 74.3793   4
  -1 -11 -15 341.733 95.5157   2
   1  11  15 365.335 84.5854   9
  -1  11 -15 330.719 94.7358  11
   1  11  15 482.283 75.8748   7
  -1 -11 -15 410.867 85.0110   8
  -1  11 -16 32.1072 66.1407   6
   1 -11  16 42.8871 48.8880   4
   1  11  16 27.2744 51.1556   4
  -1 -11 -16-85.4062 82.0478   2
  -1  11 -16-45.7550 65.1267  11
   1  11  16 75.8205 60.6634   9
  -1 -11 -16 52.5859 43.6321   8
  -1  11 -17 96.6586 75.6076   6
   1  11  17 161.980 82.7937   4
   1 -11  17 52.1363 48.2140   4
  -1 -11 -17 74.7443 74.3360   2
  -1 -11 -17 112.665 65.6006  10
  -1  11 -17 110.322 72.5080  11
   1  11  17 6.30810 42.6659   9
  -1 -11 -17-41.6921 41.7469   8
  -1  11 -18 183.447 83.2383   6
   1  11  18-13.5950 55.4099   4
   1 -11  18 78.2049 50.4976   4
  -1 -11 -18 20.5870 59.6683   2
   1  11  18 93.5817 56.5522   9
  -1 -11 -18 107.771 56.0312  10
  -1  11 -18 195.300 83.9529  11
  -1 -11 -18 49.2806 38.4720   8
   1 -11  19 241.714 75.6496   4
  -1  11 -19 303.887 98.1387   6
   1  11  19 277.623 94.5526   4
  -1 -11 -19 86.0002 70.2047   2
   1  11  19 263.828 90.6009   9
  -1 -11 -19 315.527 81.1333  10
  -1  11 -19 93.1634 59.2508  11
  -1 -11 -19 195.340 59.0639   8
  -1  11 -20 425.242 117.993   6
   1 -11  20 325.481 88.6249   4
   1  11  20 229.553 83.7238   4
   1  11  20 407.706 108.480   9
  -1 -11 -20 381.239 88.0957  10
  -1  11 -20 323.898 97.7066  11
  -1 -11 -20 164.944 76.0674   2
   1  11  21-55.7614 55.0939   4
   1 -11  21-22.5955 51.0882   4
  -1  11 -21-74.8473 74.5849   6
   1  11  21 108.453 81.8990   9
  -1  11 -21 28.6814 66.7810  11
  -1 -11 -21 117.295 81.2270   2
  -1  11 -22 84.0767 74.1976   6
   1 -11  22 121.827 62.9205   4
   1  11  22-20.9019 62.2710   4
  -1  11 -22-6.56522 64.2369  11
   1  11  22 167.989 79.0410   9
  -1 -11 -22 29.1144 56.7922   2
   1  11  23 113.366 78.0591   4
  -1  11 -23 225.630 88.7052   6
   1 -11  23 186.798 72.4786   4
  -1  11 -23 281.574 104.492  11
   1  11  23 254.273 101.968   9
  -1 -11 -23 342.913 106.423   2
  -1  11 -24 75.6409 66.9183   6
   1  11  24 54.3229 75.3350   4
   1 -11  24 139.460 68.2794   4
   1  11  24 8.98687 45.5175   9
  -1  11 -24 231.686 101.640  11
  -1 -11 -24-43.0243 64.0254   2
  -1  11 -25 27.6536 51.0122   6
   1  12 -24 27.4547 65.7110   6
   1  12 -23 105.367 77.7110   6
   1  12 -23 4.21220 61.3497  11
  -1  12  23 175.169 78.8210   9
   1 -12 -23 151.511 92.8103   2
   1  12 -22 194.655 91.9299   6
  -1  12  22 72.0930 67.2319   9
   1  12 -22 45.3958 66.3447  11
  -1 -12  21 436.908 102.461   4
   1  12 -21 103.805 71.1544   6
   1  12 -21 286.849 96.5739  11
   1 -12 -21 230.856 80.3088  10
  -1  12  21 453.956 142.912   9
   1 -12 -21 354.360 117.164   2
   1  12 -20 457.571 121.858   6
  -1 -12  20 454.189 95.9138   4
   1 -12 -20 238.319 82.3739   2
   1 -12 -20 494.573 106.205  10
  -1  12  20 348.510 97.9083   9
   1  12 -20 462.049 116.337  11
  -1 -12  19-3.24148 45.5855   4
   1  12 -19-108.894 84.6419   6
   1 -12 -19-5.72633 60.5769   2
   1  12 -19-112.719 82.2831  11
   1 -12 -19-21.5674 56.7655  10
  -1  12  19-83.6387 69.0921   9
   1 -12 -19-62.1569 49.0258   8
  -1 -12  18 92.2138 50.2552   4
   1  12 -18 49.0218 58.5842   6
   1 -12 -18 11.7190 60.4132   2
   1 -12 -18 38.9629 56.2979  10
  -1  12  18 112.444 73.8496   9
   1  12 -18 72.1174 60.8944  11
   1 -12 -18 93.1230 50.6246   8
   1  12 -17-17.9423 61.0401   6
  -1 -12  17 27.2586 43.8182   4
   1 -12 -17 85.2955 80.6630   2
   1 -12 -17-14.5427 57.8178  10
   1  12 -17 0.58876 48.2426  11
  -1  12  17 46.0662 62.6760   9
   1 -12 -17 14.5549 46.2106   8
  -1 -12  16 183.064 66.0604   4
   1  12 -16 160.880 88.0682   6
   1 -12 -16 90.6083 72.2421   2
   1  12 -16 219.961 81.1503  11
  -1  12  16 237.409 79.4868   9
   1 -12 -16 232.069 68.4540   8
  -1  12  16 236.776 68.7429   7
  -1 -12  15 388.561 83.2734   4
   1  12 -15 402.171 103.785   6
   1 -12 -15 416.902 107.953   2
  -1  12  15 363.616 86.9695   9
   1  12 -15 434.950 103.947  11
   1 -12 -15 305.746 78.1647   8
  -1  12  15 336.420 71.8269   7
  -1 -12  14 254.828 68.4148   4
   1  12 -14 344.059 93.3455   6
   1 -12 -14 402.275 103.103   2
  -1  12  14 431.652 93.4834   9
   1  12 -14 345.355 93.0765  11
  -1 -12  14 443.165 67.7915   8
   1 -12 -14 296.049 78.6499   8
  -1  12  14 315.880 67.7344   7
  -1 -12  13 969.166 125.191   4
   1  12 -13 975.180 147.978   6
   1 -12 -13 1001.47 140.066   2
   1  12 -13 951.053 136.108  11
  -1  12  13 966.280 127.579   9
  -1  12  13 1078.25 118.526   7
   1 -12 -13 1066.83 134.037   8
  -1 -12  13 1113.00 105.709   8
   1  12 -12 51.8975 61.4786   6
   1  12 -12-4.05452 45.1466   5
  -1 -12  12 52.6686 48.5402   4
   1 -12 -12 34.3926 57.4916   2
   1  12 -12-58.7004 64.4766  11
  -1  12  12 6.01869 42.5297   9
   1  12 -12 2.99854 59.2357   7
   1 -12 -12 26.2178 39.6187   8
  -1  12  12-27.7300 35.8538   7
  -1 -12  12-30.0547 30.7688   8
   1  12 -11-77.1983 67.1523   5
   1  12 -11 70.0639 62.6334   6
  -1 -12  11-6.30013 37.2992   4
   1 -12 -11 46.6725 52.4145   2
   1  12 -11-12.0180 51.9878  11
  -1  12  11 11.7979 39.6227   9
  -1 -12  11-34.3082 28.2434   8
   1 -12 -11-48.0396 50.7723   8
  -1  12  11-7.31922 33.4034   7
   1  12 -11-47.4006 47.4651   7
  -1 -12  10-12.1945 33.9377   4
   1  12 -10 21.1524 46.3278   5
   1 -12 -10 47.5123 54.9379   2
  -1 -12  10 4.86542 13.6899   9
  -1  12  10 21.5189 39.4537   9
   1  12 -10-68.0413 60.2311  11
   1  12 -10 28.8444 55.1700   7
   1 -12 -10-24.2614 46.3442   8
  -1  12  10 38.6392 43.1253   7
  -1 -12  10 2.45227 28.6447   8
   1  12  -9 271.627 78.0403   5
   1 -12  -9 187.601 58.5066   2
  -1 -12   9 162.371 30.9921   9
   1  12  -9 294.164 76.9428  11
  -1  12   9 213.870 61.8337   9
   1  12  -9 185.480 67.2870   7
   1 -12  -9 285.459 74.3875   8
  -1 -12   9 348.274 67.6525   8
  -1  12   9 274.705 62.8586   7
   1  12  -8 2416.21 189.246   5
   1 -12  -8 2552.98 188.881   2
  -1 -12   8 2269.69 102.216   9
   1  12  -8 2539.50 196.169  11
  -1  12   8 2587.60 169.447   9
  -1 -12   8 2831.81 179.752   8
   1 -12  -8 2653.48 196.695   8
  -1  12   8 2533.17 170.471   7
   1  12  -8 2450.17 198.913   7
   1  12  -7 653.240 101.019   5
   1 -12  -7 774.950 105.990   2
  -1 -12   7 694.433 57.9623   9
  -1  12   7 767.412 91.6855   9
   1  12  -7 713.635 108.728   7
   1 -12  -7 736.499 107.088   8
  -1 -12   7 689.859 94.7969   8
  -1  12   7 732.232 96.0703   7
   1  12  -6 3738.34 223.408   5
   1 -12  -6 3422.30 200.649   2
  -1  12   6 3631.79 185.613   9
  -1 -12   6 3700.46 209.405   8
   1  12  -6 3400.33 222.583   7
  -1  12   6 3724.27 206.673   7
   1  12  -5 69.2285 45.9322   1
   1 -12  -5 40.7199 41.2882   2
   1  12  -5 85.6336 49.1779   5
  -1  12   5 38.8676 22.4962   5
  -1  12   5 56.0999 45.2660   7
   1  12  -5-1.28903 44.5677   7
  -1 -12   5 122.537 58.0634   8
  -1 -12   4 487.837 26.8292   2
   1 -12  -4 376.786 67.5608   2
   1  12  -4 494.611 90.4593   1
  -1  12   4 458.062 55.9264   5
   1  12  -4 473.542 84.5327   5
   1  12  -4 411.788 46.2428   3
   1  12  -4 354.853 74.6891   7
  -1 -12   4 508.830 84.4519   8
  -1  12   4 460.957 80.1114   7
   1 -12  -3 86.5936 28.6030   2
  -1  12   3 214.963 68.8311   1
  -1 -12   3 104.327 21.7353   2
   1  12  -3 166.896 66.8616   1
  -1  12   3 131.437 40.0041   5
   1  12  -3 135.925 26.8638   3
   1  12  -3 110.524 49.5047   5
   1  12  -3 94.0373 49.5147   7
  -1 -12   3 117.850 48.6010   8
  -1  12   3 86.8897 51.0916   7
   1  12  -2 5154.57 254.248   1
  -1 -12   2 5003.69 148.841   2
   1 -12  -2 5699.95 218.708   2
  -1  12   2 5237.68 260.943   1
  -1  12   2 5064.27 198.431   5
   1  12  -2 5167.35 232.903   5
   1  12  -2 5315.06 166.518   3
  -1  12   2 5002.55 243.709   7
  -1 -12   2 5118.37 248.751   8
   1  12  -2 4942.40 247.318   7
   1 -12  -1-14.4522 24.0126   2
   1  12  -1-58.2478 54.8381   1
  -1 -12   1 34.4719 25.1773   2
  -1  12   1 13.5069 45.8818   1
   1  12  -1 18.7407 17.7392   3
   1  12  -1-36.2976 35.6007   5
  -1  12   1-9.77446 29.2529   5
  -1 -12   1 18.4594 48.4771   8
  -1  12   1 14.1348 39.4515   7
   1  12  -1 10.3209 38.2613   7
   1 -12   0 2606.19 131.269   2
  -1  12   0 2640.05 183.133   1
   1  12   0 2642.41 182.721   1
  -1 -12   0 2807.61 136.118   2
  -1  12   0 2452.53 150.177   5
   1  12   0 2766.15 163.070   5
  -1 -12   0 2560.92 182.132   8
  -1  12   0 2546.55 179.916   7
   1  12   0 2580.58 173.109   7
   1 -12   1 55.1012 26.1667   2
  -1 -12  -1 31.0286 24.9485   2
  -1  12  -1 65.7655 54.0223   1
  -1  12  -1 13.2968 13.0817   3
   1  12   1 25.0455 34.0739   1
   1  12   1 83.7979 42.9465   5
  -1  12  -1 78.5090 44.5336   5
   1  12   1 44.0837 42.0097   7
  -1  12  -1 49.9836 44.8489   7
  -1 -12  -1 2.41661 39.2059   8
  -1  12  -2 2.40639 11.8931   3
   1  12   2 3.80061 40.5626   1
  -1  12  -2 37.0704 45.7849   1
   1 -12   2 7.52463 16.1503   2
  -1 -12  -2 10.6449 26.5301   2
   1  12   2 62.1388 40.1224   5
  -1  12  -2 1.11795 32.3945   5
   1  12   2 1.18359 33.9227   7
  -1  12  -2 18.1203 44.4537   7
  -1 -12  -2-27.4118 41.9308   8
   1 -12   3 2205.29 85.8576   2
  -1  12  -3 2447.30 177.126   1
  -1 -12  -3 2298.06 146.110   2
   1  12   3 2559.80 184.563   1
  -1  12  -3 2303.14 160.974   5
   1  12   3 2303.11 136.240   5
  -1 -12  -3 2269.73 177.116   8
   1  12   3 2476.49 163.101   7
  -1  12  -3 2283.88 180.531   7
   1 -12   4 5.01977 6.43724   2
  -1  12  -4-37.1848 39.0156   1
  -1 -12  -4-30.0226 37.1519   2
  -1  12  -4-40.3974 49.5243   5
   1  12   4-6.26326 27.1734   5
  -1 -12  -4-18.0998 51.6152   8
   1  12   4-10.2892 29.3778   7
  -1  12  -4 47.7374 38.6080   7
  -1  12  -5 829.581 109.402   5
   1  12   5 880.118 79.8017   5
  -1 -12  -5 1019.52 108.606   2
  -1  12  -5 804.677 110.558   1
   1 -12   5 909.474 48.5949   9
  -1  12  -5 834.527 113.691   7
   1  12   5 906.776 99.9359   7
  -1 -12  -5 926.937 119.069   8
  -1  12  -6 166.776 62.2146   5
   1  12   6 232.031 42.0075   5
  -1 -12  -6 166.880 52.6111   2
  -1  12  -6 193.792 62.8048   1
   1 -12   6 215.223 21.8916   9
   1 -12   6 266.718 66.1938   8
  -1 -12  -6 186.339 61.4082   8
  -1  12  -6 239.714 72.0498   7
   1  12   6 304.216 63.8717   7
   1  12   7 35.8037 22.9012   5
  -1 -12  -7-31.6619 50.5242   2
   1  12   7 6.52418 35.0687   9
   1  12   7 15.2415 30.6758   7
  -1  12  -7 64.6161 56.8782   7
   1 -12   7-14.2046 41.6971   8
  -1 -12  -7 0.76119 49.7675   8
  -1  12  -8 3097.79 229.107   6
   1  12   8 2998.36 121.534   5
  -1 -12  -8 3124.34 207.441   2
   1  12   8 3192.27 194.386   9
  -1  12  -8 2698.80 211.370  11
   1  12   8 3259.93 181.413   7
  -1 -12  -8 3427.11 223.213   8
  -1  12  -8 3149.39 229.143   7
   1 -12   8 3132.27 186.573   8
  -1  12  -9 202.878 74.7311   6
   1  12   9 296.527 35.4156   5
  -1 -12  -9 322.968 76.2613   2
  -1  12  -9 260.780 75.0798  11
   1  12   9 246.074 62.7102   9
   1 -12   9 246.109 60.1186   8
  -1  12  -9 126.422 55.5036   7
   1  12   9 273.139 57.2771   7
  -1 -12  -9 232.360 72.2112   8
   1 -12  10 64.3057 50.3026   4
  -1  12 -10 55.3299 57.3601   6
  -1 -12 -10 104.500 65.6804   2
  -1  12 -10 13.7826 50.5221  11
   1  12  10 78.4375 45.0158   9
  -1 -12 -10 85.1451 54.5326   8
   1  12  10 51.2627 38.6264   7
  -1  12 -10-121.495 76.7828   7
   1 -12  10 23.4421 31.9446   8
   1 -12  11 42.5123 41.4725   4
  -1  12 -11-38.4543 51.6074   6
  -1 -12 -11-84.2771 59.4594   2
  -1  12 -11 41.7205 55.9248  11
   1  12  11-41.4339 36.8354   9
  -1 -12 -11-9.04989 40.6505   8
  -1  12 -11-9.35625 49.3094   7
   1 -12  11-9.00006 33.7067   8
   1  12  11 71.3241 37.8150   7
   1 -12  12 588.216 101.642   4
  -1  12 -12 629.151 118.937   6
  -1 -12 -12 787.100 124.221   2
   1  12  12 597.912 101.397   9
  -1  12 -12 638.422 113.367  11
  -1  12 -12 753.972 126.529   7
   1  12  12 570.977 79.4580   7
   1 -12  12 821.215 94.1387   8
  -1 -12 -12 622.139 105.042   8
   1 -12  13 1410.56 151.339   4
  -1  12 -13 1369.12 170.384   6
  -1 -12 -13 1490.11 168.607   2
   1  12  13 1601.40 160.797   9
  -1  12 -13 1253.14 152.810  11
   1 -12  13 1463.37 121.634   8
  -1  12 -13 1527.11 180.308   7
   1  12  13 1650.83 135.612   7
  -1 -12 -13 1522.56 159.648   8
  -1  12 -14 120.552 67.8809   6
   1 -12  14 126.084 62.3601   4
  -1 -12 -14 207.241 84.7327   2
  -1  12 -14 57.2120 44.8137  11
   1  12  14 157.878 74.7514   9
   1 -12  14 125.389 39.1291   8
   1  12  14 113.681 39.9563   7
  -1  12 -14 271.386 96.8788   7
  -1 -12 -14 120.927 54.8030   8
   1 -12  15 130.941 60.2170   4
  -1  12 -15 168.648 80.7507   6
[truncated: 4,398,175 more chars]
