# Supplementary material for: 2-[3-(1H-Benzimidazol-2-yl)prop­yl]-1H-benzimidazol-3-ium 3,4,5-tri­hydroxy­benzoate trihydrate
Source: IUCrdata. 2025 Mar 27;10(Pt 3):x250256. doi: 10.1107/S2414314625002561 (PMC11969397; doi:10.1107/S2414314625002561)
Supplement: Supplementary file 2 [file x-10-x250256-Isup2.hkl]

data_I                                                                          
_shelx_title ' CCP25-MeOH_Mo in P21/c No14' 
_shelx_refln_list_code          4                                               
_shelx_F_calc_maximum      621.42                                               
_exptl_crystal_F_000      2112.00                                               
_reflns_d_resolution_high  0.7000                                               
                                                                                
loop_                                                                           
 _space_group_symop_operation_xyz                                               
 'x, y, z'                                                                      
 '-x, y+1/2, -z+1/2'                                                            
 '-x, -y, -z'                                                                   
 'x, -y-1/2, z-1/2'                                                             
                                                                                
_cell_length_a    19.1096                                                       
_cell_length_b    13.6976                                                       
_cell_length_c    18.5399                                                       
_cell_angle_alpha  90.000                                                       
_cell_angle_beta   96.403                                                       
_cell_angle_gamma  90.000                                                       
                                                                                
_shelx_F_squared_multiplier     1.000                                           
                                                                                
loop_                                                                           
 _refln_index_h                                                                 
 _refln_index_k                                                                 
 _refln_index_l                                                                 
 _refln_F_squared_calc                                                          
 _refln_F_squared_meas                                                          
 _refln_F_squared_sigma                                                         
 _refln_observed_status                                                         
   2   0   0       2158.93       1603.12       388.33 o                         
   3   0   0        339.88        472.33        84.84 o                         
   4   0   0     386166.84     319844.69      4338.24 o                         
   5   0   0      39521.89      41209.61       242.77 o                         
   6   0   0     228236.73     214459.91      2964.53 o                         
   7   0   0       9390.18       9152.81       984.87 o                         
   8   0   0      34977.87      35371.81       191.72 o                         
   9   0   0       6969.65       7564.90        84.54 o                         
  10   0   0      38489.20      41347.19       366.40 o                         
  11   0   0       3094.90       3827.42        49.33 o                         
  12   0   0      18327.65      18224.87       333.80 o                         
  13   0   0        172.44        224.60        14.00 o                         
  14   0   0       1130.77       1162.06        31.47 o                         
  15   0   0        786.13        811.05        23.92 o                         
  16   0   0       8424.02       9242.34       185.84 o                         
  17   0   0        305.94        324.38        16.71 o                         
  18   0   0         87.84         84.37         9.42 o                         
  19   0   0        777.52        699.62        24.68 o                         
  20   0   0       1411.42       1201.78        33.14 o                         
  21   0   0          0.03          5.75         6.52 o                         
  22   0   0         30.15          9.03         6.74 o                         
  23   0   0         20.59         11.42         8.77 o                         
  24   0   0          1.32         13.51        18.81 o                         
  25   0   0        152.82        125.06        18.81 o                         
  26   0   0        189.74        207.92        22.74 o                         
  27   0   0          0.88          3.45        12.75 o                         
   1   1   0        904.72        533.89       152.82 o                         
   2   1   0          8.54          6.80         0.65 o                         
   3   1   0       6041.42       5737.74        86.74 o                         
   4   1   0        614.36        589.49        40.91 o                         
   5   1   0      16802.64      17347.17       661.73 o                         
   6   1   0        241.39        230.75        20.07 o                         
   7   1   0       1803.32       1769.90        13.24 o                         
   8   1   0       2315.28       2439.79        20.26 o                         
   9   1   0       6828.40       7920.65        72.46 o                         
  10   1   0        261.47        261.85         6.47 o                         
  11   1   0        605.09        792.65        12.98 o                         
  12   1   0        772.74        703.01        21.91 o                         
  13   1   0        374.55        395.84         9.40 o                         
  14   1   0        957.61       1032.66        19.25 o                         
  15   1   0         98.06         93.49         6.65 o                         
  16   1   0         21.64         24.40         4.52 o                         
  17   1   0          2.30          1.72         3.99 o                         
  18   1   0         17.66         11.85         4.16 o                         
  19   1   0         16.43         20.73         4.40 o                         
  20   1   0          0.22          3.41         4.06 o                         
  21   1   0         73.90         85.41         7.16 o                         
  22   1   0          0.40         -4.85         4.85 o                         
  23   1   0          2.86          5.00         4.88 o                         
  24   1   0          0.46         -3.15         6.82 o                         
  25   1   0          1.71         12.28         8.73 o                         
  26   1   0        145.92        143.17        15.00 o                         
  27   1   0          0.07         -2.32        10.60 o                         
   0   2   0       2078.19       1971.61        18.85 o                         
   1   2   0       7939.39       7818.17        79.84 o                         
   2   2   0       9983.54       9331.16       267.86 o                         
   3   2   0        242.02        181.86         7.42 o                         
   4   2   0       5873.02       5312.71       404.79 o                         
   5   2   0       6569.29       6669.87        42.81 o                         
   6   2   0       8728.46       8885.89        71.08 o                         
   7   2   0        139.23        113.39         3.19 o                         
   8   2   0       2667.76       2861.00        24.68 o                         
   9   2   0         97.96         91.50         3.04 o                         
  10   2   0       3798.39       3975.74        57.20 o                         
  11   2   0          3.60          2.81         1.50 o                         
  12   2   0        991.05        932.35        20.91 o                         
  13   2   0        347.90        327.27        10.12 o                         
  14   2   0        539.93        560.32        13.60 o                         
  15   2   0        205.16        225.27         9.29 o                         
  16   2   0        605.25        575.30        16.63 o                         
  17   2   0         40.97         48.54         5.30 o                         
  18   2   0        190.71        211.19         9.71 o                         
  19   2   0          7.01          4.53         3.64 o                         
  20   2   0        189.69        147.92         8.16 o                         
  21   2   0          4.12          7.81         4.28 o                         
  22   2   0        102.89         91.61         7.55 o                         
  23   2   0          2.83         17.34         6.64 o                         
  24   2   0          0.04          3.10         8.59 o                         
  25   2   0          2.08          8.21         7.08 o                         
  26   2   0        168.08        196.88        19.40 o                         
   1   3   0       5865.09       6272.04        40.50 o                         
   2   3   0         60.49         64.07         1.61 o                         
   3   3   0        981.52       1181.14        27.86 o                         
   4   3   0        264.21        208.80         6.28 o                         
   5   3   0        286.96        324.03        10.17 o                         
   6   3   0       2707.68       2723.97        25.71 o                         
   7   3   0       1516.97       1711.67        25.00 o                         
   8   3   0        219.60        198.59         4.88 o                         
   9   3   0       2035.56       2004.80        40.90 o                         
  10   3   0         24.28         20.53         1.92 o                         
  11   3   0        911.50        916.91        10.87 o                         
  12   3   0          4.03          7.68         1.72 o                         
  13   3   0        310.65        269.41         6.08 o                         
  14   3   0       1331.90       1296.47        15.34 o                         
  15   3   0         45.76         35.83         4.40 o                         
  16   3   0        171.25        214.00         7.62 o                         
  17   3   0        410.24        445.56        10.41 o                         
  18   3   0        241.34        194.15         8.32 o                         
  19   3   0         98.40        106.09         6.91 o                         
  20   3   0         11.67         10.38         3.73 o                         
  21   3   0          0.67          2.23         4.13 o                         
  22   3   0         19.81         41.22         7.71 o                         
  23   3   0         57.40         64.38         8.91 o                         
  24   3   0          0.13          0.48         7.49 o                         
  25   3   0         10.26         -9.85         9.85 o                         
  26   3   0         28.92         12.42         9.14 o                         
   0   4   0         32.09         28.78         1.91 o                         
   1   4   0          2.15          5.97         0.88 o                         
   2   4   0       4487.17       4500.61        52.58 o                         
   3   4   0        732.74        778.50         6.10 o                         
   4   4   0       1237.25       1280.15        12.42 o                         
   5   4   0       4995.61       5450.35        29.60 o                         
   6   4   0       1827.88       1845.08        15.93 o                         
   7   4   0       5203.19       5494.65        38.45 o                         
   8   4   0       1324.91       1385.34        22.10 o                         
   9   4   0       1817.01       2223.88        32.37 o                         
  10   4   0       1465.68       1491.24        17.19 o                         
  11   4   0       3275.96       3680.14        46.67 o                         
  12   4   0         21.09         15.33         2.10 o                         
  13   4   0        307.73        288.30         7.08 o                         
  14   4   0        266.11        261.24         6.92 o                         
  15   4   0        206.23        195.06         5.79 o                         
  16   4   0        464.31        396.77        10.52 o                         
  17   4   0       1110.28       1100.71        21.63 o                         
  18   4   0         10.32         12.37         4.25 o                         
  19   4   0          0.48          1.88         3.16 o                         
  20   4   0         14.65         16.30         3.87 o                         
  21   4   0          0.00         -5.08         5.08 o                         
  22   4   0        292.49        314.45        16.59 o                         
  23   4   0         57.28         46.43        10.82 o                         
  24   4   0         31.24         24.67         9.00 o                         
  25   4   0          0.16         -6.44         7.99 o                         
  26   4   0          0.40         14.48         8.96 o                         
   1   5   0       5883.70       5985.06       123.11 o                         
   2   5   0       4085.48       4292.19        35.83 o                         
   3   5   0      10323.57      10758.81       150.62 o                         
   4   5   0          1.50          3.04         1.04 o                         
   5   5   0       2514.66       2623.06        15.12 o                         
   6   5   0       2910.17       3045.87        32.14 o                         
   7   5   0       3246.69       3080.24        42.69 o                         
   8   5   0        306.43        389.62         7.12 o                         
   9   5   0         29.28         22.37         2.17 o                         
  10   5   0        130.17        131.28         4.66 o                         
  11   5   0         79.43         93.32         4.27 o                         
  12   5   0         21.70         27.90         2.92 o                         
  13   5   0        171.60        177.91         6.48 o                         
  14   5   0         10.54          7.44         2.41 o                         
  15   5   0        679.14        788.19        13.63 o                         
  16   5   0        503.84        499.00        14.05 o                         
  17   5   0          2.93         -0.73         2.85 o                         
  18   5   0         60.11         78.11         5.80 o                         
  19   5   0         96.11         87.09         7.19 o                         
  20   5   0         15.76          7.01         4.44 o                         
  21   5   0         33.10         39.67         6.80 o                         
  22   5   0         72.57         75.68         8.98 o                         
  23   5   0          7.78          4.43         6.06 o                         
  24   5   0          4.21          5.42         6.07 o                         
  25   5   0          0.43         -5.10         9.07 o                         
  26   5   0          0.18         -9.08         9.08 o                         
   0   6   0        739.52        950.44        26.55 o                         
   1   6   0         87.96         84.27         2.79 o                         
   2   6   0        763.87        896.75        13.19 o                         
   3   6   0         60.72         53.98         2.71 o                         
   4   6   0       2981.31       3130.33        67.42 o                         
   5   6   0       4531.17       4690.64        37.66 o                         
   6   6   0       5433.20       6000.46        83.39 o                         
   7   6   0        260.70        274.97         6.39 o                         
   8   6   0        464.50        480.13         9.69 o                         
   9   6   0       1099.36       1179.72        18.70 o                         
  10   6   0       4431.72       4668.06        50.67 o                         
  11   6   0       1529.28       1541.88        21.35 o                         
  12   6   0        707.20        717.93        13.24 o                         
  13   6   0          9.43          8.38         2.79 o                         
  14   6   0          8.76          8.06         2.98 o                         
  15   6   0        258.88        267.06         8.90 o                         
  16   6   0        184.01        185.49         7.66 o                         
  17   6   0        235.60        219.54         8.42 o                         
  18   6   0        124.90        129.30         6.93 o                         
  19   6   0        100.35        108.02         8.43 o                         
  20   6   0        139.40        140.66         9.53 o                         
  21   6   0          1.71          9.66         4.74 o                         
  22   6   0          0.45         -4.00         5.31 o                         
  23   6   0          1.58         12.71         6.21 o                         
  24   6   0          5.56         16.12         7.64 o                         
  25   6   0         42.03         37.19        10.62 o                         
   1   7   0        436.64        535.41        42.98 o                         
   2   7   0       2086.77       2211.56        24.73 o                         
   3   7   0         17.39         20.33         1.87 o                         
   4   7   0        337.37        317.03         7.98 o                         
   5   7   0        487.12        566.10         9.49 o                         
   6   7   0       1074.70       1192.52        21.36 o                         
   7   7   0        576.71        575.43         9.58 o                         
   8   7   0       2609.92       2680.85        24.56 o                         
   9   7   0        209.67        203.02         7.19 o                         
  10   7   0         23.55         12.02         2.78 o                         
  11   7   0        401.05        351.75         9.18 o                         
  12   7   0          0.27         -1.31         2.47 o                         
  13   7   0       1391.01       1280.75        44.85 o                         
  14   7   0        301.57        282.48         9.54 o                         
  15   7   0         59.92         63.07         4.82 o                         
  16   7   0         18.94         25.41         3.89 o                         
  17   7   0          2.61          3.87         3.52 o                         
  18   7   0         13.83         29.15         4.17 o                         
  19   7   0         67.38         64.01         6.70 o                         
  20   7   0         40.11         38.33         6.15 o                         
  21   7   0          0.15          5.27         6.59 o                         
  22   7   0         13.40          1.80         6.62 o                         
  23   7   0         64.26         74.29         9.86 o                         
  24   7   0          2.95         -5.36         6.92 o                         
  25   7   0          0.04         -4.55        13.16 o                         
   0   8   0          2.49         -0.33         1.92 o                         
   1   8   0          0.21          3.78         2.29 o                         
   2   8   0       2186.29       2589.52        46.28 o                         
   3   8   0        187.93        161.83         5.23 o                         
   4   8   0        421.09        502.12         8.36 o                         
   5   8   0         61.29         71.23         2.97 o                         
   6   8   0       2058.60       2290.64        28.96 o                         
   7   8   0        217.42        210.34         6.74 o                         
   8   8   0         15.47         12.66         2.52 o                         
   9   8   0          0.13         -1.19         2.22 o                         
  10   8   0        605.07        629.21        12.52 o                         
  11   8   0        157.43        123.96         5.91 o                         
  12   8   0         26.80         20.57         3.63 o                         
  13   8   0          7.30          6.88         3.30 o                         
  14   8   0        949.17        902.20        18.04 o                         
  15   8   0        217.28        222.03         9.61 o                         
  16   8   0         64.17         52.68         5.35 o                         
  17   8   0          9.62         10.97         3.77 o                         
  18   8   0        101.26         88.55         7.43 o                         
  19   8   0         10.02         21.85         6.00 o                         
  20   8   0         74.39         52.04         7.44 o                         
  21   8   0        129.51        153.53        13.37 o                         
  22   8   0        106.02        102.98        11.61 o                         
  23   8   0         30.56         63.08        10.48 o                         
  24   8   0          5.34          5.58         6.76 o                         
   1   9   0        335.59        336.69         8.16 o                         
   2   9   0         67.81         69.82         4.16 o                         
   3   9   0          4.25          2.50         2.20 o                         
   4   9   0        457.90        448.02         9.91 o                         
   5   9   0       1849.01       1922.25        20.09 o                         
   6   9   0         17.99         21.55         2.72 o                         
   7   9   0        695.34        672.47        14.80 o                         
   8   9   0         74.44         77.39         4.69 o                         
   9   9   0          1.64         -0.16         2.41 o                         
  10   9   0        104.45         96.09         5.45 o                         
  11   9   0        858.08        869.64        16.08 o                         
  12   9   0        290.53        276.80         9.67 o                         
  13   9   0        429.61        394.36        11.91 o                         
  14   9   0         86.53         84.67         6.23 o                         
  15   9   0         61.91         53.30         5.41 o                         
  16   9   0          0.00         -0.74         5.05 o                         
  17   9   0        118.22        111.74         8.21 o                         
  18   9   0         36.69         34.64         5.48 o                         
  19   9   0        113.73        128.42        10.84 o                         
  20   9   0          9.77         -2.68         6.78 o                         
  21   9   0         18.51         17.74         7.83 o                         
  22   9   0          1.60         13.13         7.28 o                         
  23   9   0         18.10         11.19         6.92 o                         
  24   9   0         46.09         50.27        11.02 o                         
   0  10   0         47.41         58.17         6.70 o                         
   1  10   0        273.95        298.10         8.37 o                         
   2  10   0         20.43         21.85         3.03 o                         
   3  10   0         10.76         17.79         3.10 o                         
   4  10   0        700.68        687.04        29.15 o                         
   5  10   0          9.49         10.82         2.81 o                         
   6  10   0         81.32         92.82         6.32 o                         
   7  10   0         12.37         12.08         4.50 o                         
   8  10   0          4.50          4.95         1.91 o                         
   9  10   0          3.98          2.74         2.13 o                         
  10  10   0         82.74         77.49         4.70 o                         
  11  10   0        175.53        188.39         7.14 o                         
  12  10   0          0.00          2.03         5.35 o                         
  13  10   0          0.18         -4.61         4.61 o                         
  14  10   0          0.60         -4.92         4.92 o                         
  15  10   0         98.71        123.02         8.92 o                         
  16  10   0         13.05         12.51         4.83 o                         
  17  10   0         26.33         31.24         5.23 o                         
  18  10   0         43.71         38.88         6.39 o                         
  19  10   0         17.80         25.90         6.87 o                         
  20  10   0         48.76         55.75         9.29 o                         
  21  10   0         17.83         12.74         7.21 o                         
  22  10   0          4.19         -0.47         7.08 o                         
  23  10   0         10.53         12.80         7.21 o                         
   1  11   0          0.00         -0.29         3.19 o                         
   2  11   0         17.28         15.12         2.85 o                         
   3  11   0        185.56        162.25         6.99 o                         
   4  11   0         48.11         37.13         3.84 o                         
   5  11   0          2.23          4.70         2.94 o                         
   6  11   0         28.57         27.16         4.51 o                         
   7  11   0        175.93        176.22         8.88 o                         
   8  11   0         19.40         19.22         4.33 o                         
   9  11   0         19.28         22.46         4.86 o                         
  10  11   0         18.29         20.75         5.15 o                         
  11  11   0         27.43         27.01         4.97 o                         
  12  11   0         87.23        105.27         7.71 o                         
  13  11   0        375.51        356.33        13.54 o                         
  14  11   0          3.64         13.76         4.95 o                         
  15  11   0         31.24         30.97         5.41 o                         
  16  11   0         86.60         81.54         7.53 o                         
  17  11   0         28.20         20.45         5.57 o                         
  18  11   0         74.17         67.57         7.69 o                         
  19  11   0         87.98         82.58        10.88 o                         
  20  11   0         13.10         17.07         6.72 o                         
  21  11   0         46.49         35.39         8.77 o                         
  22  11   0         29.39         21.99         7.56 o                         
   0  12   0        261.65        223.87        12.28 o                         
   1  12   0        807.31        804.77        16.37 o                         
   2  12   0         66.01         50.00         5.28 o                         
   3  12   0          1.27         -1.70         2.47 o                         
   4  12   0        723.01        693.52        12.73 o                         
   5  12   0        415.32        411.53        13.23 o                         
   6  12   0        131.97         91.15         6.48 o                         
   7  12   0        437.07        404.19        12.66 o                         
   8  12   0       1094.04       1127.75        22.86 o                         
   9  12   0        317.39        298.09        12.30 o                         
  10  12   0          7.82          2.49         4.57 o                         
  11  12   0        134.76        150.20         9.63 o                         
  12  12   0        791.74        726.66        20.19 o                         
  13  12   0        226.72        242.81        13.35 o                         
  14  12   0        160.80        159.98        10.01 o                         
  15  12   0         16.07         17.16         5.03 o                         
  16  12   0         29.40         23.44         5.74 o                         
  17  12   0        124.02        144.20        10.12 o                         
  18  12   0         28.88         25.33         6.16 o                         
  19  12   0         12.19         12.44         6.84 o                         
  20  12   0         25.76         28.62         7.99 o                         
  21  12   0         81.17         68.33         9.80 o                         
   1  13   0        797.33        739.66        13.82 o                         
   2  13   0          8.24          9.05         2.99 o                         
   3  13   0        131.75        117.70         5.86 o                         
   4  13   0         58.75         54.73         5.33 o                         
   5  13   0        994.78        948.30        20.18 o                         
   6  13   0          4.37         12.54         4.17 o                         
   7  13   0        392.65        387.47        12.93 o                         
   8  13   0         61.86         67.86         7.02 o                         
   9  13   0        635.41        661.81        18.58 o                         
  10  13   0         59.98         57.01         6.70 o                         
  11  13   0         23.62         26.79         5.67 o                         
  12  13   0        121.17        106.50         8.68 o                         
  13  13   0        313.54        327.99        15.66 o                         
  14  13   0        124.48        130.69         9.80 o                         
  15  13   0         49.63         40.61         6.56 o                         
  16  13   0          1.49          6.22         5.94 o                         
  17  13   0          2.97          7.38         7.76 o                         
  18  13   0         25.05         24.16         6.65 o                         
  19  13   0         42.90         60.51         9.36 o                         
  20  13   0        105.83        127.75        13.63 o                         
   0  14   0          0.01         -0.80         3.47 o                         
   1  14   0         95.24        101.29         6.10 o                         
   2  14   0         27.92         34.02         4.54 o                         
   3  14   0         40.08         38.74         4.72 o                         
   4  14   0         71.22         52.75         5.35 o                         
   5  14   0         19.08         13.81         4.10 o                         
   6  14   0          0.10         -3.98         3.98 o                         
   7  14   0          1.27          1.10         3.76 o                         
   8  14   0         30.86         23.66         5.19 o                         
   9  14   0          3.92          4.35         4.57 o                         
  10  14   0          0.90         -1.34         4.36 o                         
  11  14   0          9.37         14.58         5.04 o                         
  12  14   0         50.52         44.05         6.85 o                         
  13  14   0          0.85         -5.07         6.15 o                         
  14  14   0         10.60         21.14         5.70 o                         
  15  14   0         50.94         42.78         7.25 o                         
  16  14   0         66.00         46.65         7.13 o                         
  17  14   0          0.44         -5.80         5.80 o                         
  18  14   0          3.41          2.34         7.58 o                         
   1  15   0         29.23         34.35         5.06 o                         
   2  15   0        283.89        283.62        10.59 o                         
   3  15   0         51.28         53.31         5.35 o                         
   4  15   0        132.62        129.58         7.97 o                         
   5  15   0         71.83         69.95         6.37 o                         
   6  15   0        135.37        124.93         7.97 o                         
   7  15   0        268.01        285.13        12.73 o                         
   8  15   0          8.92         14.12         5.17 o                         
   9  15   0         55.15         64.04         7.82 o                         
  10  15   0         85.05         86.05         8.75 o                         
  11  15   0         16.43         14.43         5.96 o                         
  12  15   0          3.31          8.15         6.63 o                         
  13  15   0         18.39         12.40         6.89 o                         
  14  15   0         79.80         87.86         9.47 o                         
  15  15   0          0.65         -3.74         5.86 o                         
  16  15   0          0.01         -0.20         9.82 o                         
  17  15   0          2.15         -6.30         6.30 o                         
   0  16   0         72.03         79.86        11.12 o                         
   1  16   0        121.75        149.19        11.51 o                         
   2  16   0         59.24         62.88         8.18 o                         
   3  16   0          0.18          7.71         6.19 o                         
   4  16   0          1.55         12.34         6.57 o                         
   5  16   0         44.57         31.66         5.95 o                         
   6  16   0        148.99        142.17        10.81 o                         
   7  16   0         65.17         62.00         7.75 o                         
   8  16   0         15.48         14.52         6.44 o                         
   9  16   0          6.18         17.78         6.73 o                         
  10  16   0        168.50        174.41        13.52 o                         
  11  16   0         68.58         72.49         9.58 o                         
  12  16   0          2.62          6.07         7.33 o                         
  13  16   0         53.14         71.60        11.03 o                         
  14  16   0         66.14         83.89        11.80 o                         
  15  16   0         32.96         32.73         8.02 o                         
   1  17   0          5.04         -4.11         5.88 o                         
   2  17   0          1.14          6.69         5.69 o                         
   3  17   0         30.55         30.81         7.27 o                         
   4  17   0        196.27        192.29        14.00 o                         
   5  17   0         14.22         21.42         6.55 o                         
   6  17   0          1.75         -0.68         6.18 o                         
   7  17   0          3.32         11.74         7.75 o                         
   8  17   0         71.26         66.42        11.03 o                         
   9  17   0         16.04         11.83         8.75 o                         
  10  17   0         26.04         27.03         7.82 o                         
  11  17   0         34.95         32.47         8.93 o                         
  12  17   0          6.12         -2.77        11.04 o                         
  13  17   0         11.02         21.41         8.61 o                         
   0  18   0        149.37        161.48        20.04 o                         
   1  18   0          0.21         -0.80         9.27 o                         
   2  18   0        162.75        194.11        14.21 o                         
   3  18   0          2.01          6.39         6.26 o                         
   4  18   0        315.77        330.29        17.42 o                         
   5  18   0         16.44         34.12         9.32 o                         
   6  18   0         17.51         32.39         8.46 o                         
   7  18   0          8.30          5.63         9.52 o                         
   8  18   0        161.32        154.78        15.13 o                         
   9  18   0          3.00         15.15         8.57 o                         
  10  18   0         19.91         -3.40         8.52 o                         
   1  19   0        124.62        151.09        14.07 o                         
   2  19   0          6.05          4.10        12.68 o                         
   3  19   0        170.46        195.49        15.69 o                         
   4  19   0        102.49        107.62        13.96 o                         
   5  19   0         10.80          5.11         8.51 o                         
   6  19   0          8.02         10.08         9.32 o                         
 -27   1   1          3.99          1.85        10.51 o                         
 -26   1   1         20.95         23.15        10.03 o                         
 -25   1   1         65.80         51.68        10.22 o                         
 -24   1   1         38.68         47.03         8.81 o                         
 -23   1   1         64.84         73.39         8.51 o                         
 -22   1   1         25.01         32.52         6.71 o                         
 -21   1   1          0.00          1.60         4.42 o                         
 -20   1   1        115.59         99.79         7.61 o                         
 -19   1   1        436.86        453.17        14.19 o                         
 -18   1   1        128.02        136.58         8.43 o                         
 -17   1   1         11.40          1.05         3.39 o                         
 -16   1   1        279.09        268.29         9.24 o                         
 -15   1   1        375.85        388.55        11.51 o                         
 -14   1   1        236.33        215.24         7.76 o                         
 -13   1   1        789.83        768.63        13.36 o                         
 -12   1   1       2174.11       2071.12        21.04 o                         
 -11   1   1        769.06        973.73        18.41 o                         
 -10   1   1       3055.64       3230.30        67.93 o                         
  -9   1   1        351.08        440.56        10.38 o                         
  -8   1   1       1184.38       1072.53        11.80 o                         
  -7   1   1       4580.40       4497.43       105.86 o                         
  -6   1   1       5596.63       4276.76       324.83 o                         
  -5   1   1      15476.87      16180.15       208.16 o                         
  -4   1   1      15467.89      15458.69       128.18 o                         
  -3   1   1          1.09          7.04         0.86 o                         
  -2   1   1        167.10        176.01        13.98 o                         
  -1   1   1        591.98        350.86        57.07 o                         
   0   1   1       4910.17       3991.87       473.63 o                         
   1   1   1       3468.18       2591.64       369.91 o                         
   2   1   1        783.69        713.80        15.30 o                         
   3   1   1        266.65        213.25         5.70 o                         
   4   1   1       4717.58       5207.65        61.54 o                         
   5   1   1       1269.48       1380.58        25.22 o                         
   6   1   1       2213.15       2312.39        28.95 o                         
   7   1   1         97.90        119.82         3.73 o                         
   8   1   1        193.59        236.22         5.64 o                         
   9   1   1        624.57        678.27         9.90 o                         
  10   1   1        295.89        299.13         7.95 o                         
  11   1   1       1956.03       2198.01        37.47 o                         
  12   1   1         71.10         66.88         4.92 o                         
  13   1   1        183.73        171.52         7.34 o                         
  14   1   1        131.51        120.44         6.62 o                         
  15   1   1       1873.14       1806.59        24.63 o                         
  16   1   1        290.58        247.12        10.06 o                         
  17   1   1        612.60        660.47        19.60 o                         
  18   1   1        643.15        720.70        17.42 o                         
  19   1   1         99.45         86.10         6.89 o                         
  20   1   1          9.25         18.21         4.50 o                         
  21   1   1        171.75        176.95         9.80 o                         
  22   1   1         31.60         41.92         5.66 o                         
  23   1   1         68.32         87.04         9.35 o                         
  24   1   1         33.78         34.00         7.79 o                         
  25   1   1          5.12          7.71         8.00 o                         
  26   1   1         36.64         61.26        12.56 o                         
 -27   2   1        140.00        110.09        15.92 o                         
 -26   2   1          0.47          1.59         8.35 o                         
 -25   2   1         40.40         42.67        10.89 o                         
 -24   2   1          2.88          0.46         6.81 o                         
 -23   2   1        151.71        135.89        13.30 o                         
 -22   2   1          7.65          2.89         4.49 o                         
 -21   2   1        302.85        326.25        12.64 o                         
 -20   2   1        482.24        520.18        13.94 o                         
 -19   2   1        670.83        622.63        17.71 o                         
 -18   2   1         16.65         14.35         3.54 o                         
 -17   2   1         34.72         45.78         5.68 o                         
 -16   2   1       2091.84       2183.36        27.70 o                         
 -15   2   1       1321.49       1350.48        23.58 o                         
 -14   2   1        142.75        154.07         8.04 o                         
 -13   2   1          4.79          2.04         2.12 o                         
 -12   2   1        754.10        777.26        17.68 o                         
 -11   2   1        858.05        942.11        14.22 o                         
 -10   2   1       3421.54       4018.16        40.35 o                         
  -9   2   1       1205.26       1309.14        16.07 o                         
  -8   2   1       3641.45       4123.99        43.50 o                         
  -7   2   1        224.69        274.33         4.76 o                         
  -6   2   1          3.86          2.42         0.92 o                         
  -5   2   1       5038.25       4982.82        35.41 o                         
  -4   2   1       1155.36        944.75        10.79 o                         
  -3   2   1       5363.98       5507.77        65.65 o                         
  -2   2   1       3916.94       4185.04        20.64 o                         
  -1   2   1        188.41        156.29        10.47 o                         
   0   2   1        246.44        203.09        11.61 o                         
   1   2   1       4257.29       4197.67        25.57 o                         
   2   2   1        566.04        552.23        44.29 o                         
   3   2   1       6032.96       6072.19        70.14 o                         
   4   2   1        886.82       1075.99        12.07 o                         
   5   2   1      15836.88      15386.89       146.57 o                         
   6   2   1        399.97        379.69         6.47 o                         
   7   2   1        350.78        195.36         4.78 o                         
   8   2   1        161.07        126.14         3.87 o                         
   9   2   1       2621.53       2718.42        26.28 o                         
  10   2   1         82.65         61.79         3.42 o                         
  11   2   1        110.95        114.22         4.64 o                         
  12   2   1       2115.29       2101.93        32.94 o                         
  13   2   1        956.44        998.92        22.26 o                         
  14   2   1         31.68         39.48         4.01 o                         
  15   2   1          2.32          6.29         3.28 o                         
  16   2   1        471.81        457.40        13.19 o                         
  17   2   1          0.00          0.49         3.54 o                         
  18   2   1         22.25         33.17         5.11 o                         
  19   2   1        135.55        124.79         8.14 o                         
  20   2   1         10.98         12.50         3.96 o                         
  21   2   1         42.00         39.55         5.21 o                         
  22   2   1          0.00         10.53         5.47 o                         
  23   2   1          1.76          0.68         4.75 o                         
  24   2   1          3.06         -9.96        10.82 o                         
  25   2   1          0.12          0.68         7.40 o                         
  26   2   1         28.11         19.40         9.66 o                         
 -26   3   1         18.07         27.31        14.26 o                         
 -25   3   1          1.01         -9.50         9.50 o                         
 -24   3   1          8.66          9.49         8.70 o                         
 -23   3   1          3.32         -5.64         9.62 o                         
 -22   3   1        165.77        169.95        12.47 o                         
 -21   3   1         58.16         57.29         6.21 o                         
 -20   3   1         54.78         45.83         5.93 o                         
 -19   3   1          0.78         -0.69         3.40 o                         
 -18   3   1         18.82         13.00         3.53 o                         
 -17   3   1          4.96         12.61         3.59 o                         
 -16   3   1        123.62        120.29         6.76 o                         
 -15   3   1        216.30        205.37         7.24 o                         
 -14   3   1         29.31         23.85         2.73 o                         
 -13   3   1       1156.39       1174.77        26.94 o                         
 -12   3   1         47.54         33.63         2.49 o                         
 -11   3   1         48.97         50.04         2.66 o                         
 -10   3   1       1570.26       1647.83        23.32 o                         
  -9   3   1       2994.95       3116.03        44.14 o                         
  -8   3   1        857.37        964.29        11.25 o                         
  -7   3   1        167.22        239.82         5.01 o                         
  -6   3   1         29.61         45.36         2.15 o                         
  -5   3   1       3950.45       4123.96        54.21 o                         
  -4   3   1       2163.95       2292.08        23.18 o                         
  -3   3   1        265.35        266.02         3.49 o                         
  -2   3   1       2796.87       3086.58        37.87 o                         
  -1   3   1       1598.58       1567.68        26.42 o                         
   0   3   1       2890.17       3058.17        29.43 o                         
   1   3   1        356.00        394.80         4.78 o                         
   2   3   1      11538.07      11838.96       406.85 o                         
   3   3   1        237.81        271.94         9.48 o                         
   4   3   1      22101.31      23292.45       388.37 o                         
   5   3   1       3696.09       4119.31        39.11 o                         
   6   3   1        563.92        655.11         9.73 o                         
   7   3   1        164.07        179.84         4.84 o                         
   8   3   1       5774.48       6434.27        76.05 o                         
   9   3   1        226.42        186.77         5.12 o                         
  10   3   1        107.58         61.36         3.18 o                         
  11   3   1          2.54          1.87         1.58 o                         
  12   3   1       1736.92       1816.64        16.27 o                         
  13   3   1         36.16         41.79         2.92 o                         
  14   3   1        169.19        176.32         5.20 o                         
  15   3   1        115.57        125.90         5.31 o                         
  16   3   1        162.13        139.69         7.15 o                         
  17   3   1          3.18          5.17         3.33 o                         
  18   3   1        563.22        567.48        15.23 o                         
  19   3   1         33.83         38.79         5.09 o                         
  20   3   1        173.58        148.62         8.63 o                         
  21   3   1          0.00          0.64         4.42 o                         
  22   3   1         29.04         26.65         5.85 o                         
  23   3   1         13.65         14.40         5.60 o                         
  24   3   1         42.85         50.39         9.66 o                         
  25   3   1          0.24         10.56         6.59 o                         
  26   3   1          0.71          9.57        11.21 o                         
 -26   4   1         33.84         25.58        10.00 o                         
 -25   4   1         22.28         17.10         8.18 o                         
 -24   4   1         13.64         13.55        12.79 o                         
 -23   4   1         65.75         73.69        10.70 o                         
 -22   4   1         40.65         48.84         9.02 o                         
 -21   4   1         39.01         39.86         6.92 o                         
 -20   4   1        631.12        643.84        20.03 o                         
 -19   4   1         48.51         51.40         5.65 o                         
 -18   4   1          5.42          0.99         3.76 o                         
 -17   4   1         61.26         49.53         5.51 o                         
 -16   4   1       2105.04       2161.59        26.69 o                         
 -15   4   1       1211.87       1198.21        15.65 o                         
 -14   4   1        259.12        270.39         6.73 o                         
 -13   4   1         90.65         99.03         3.98 o                         
 -12   4   1       1104.32        994.77        38.45 o                         
 -11   4   1         79.82         94.85         3.95 o                         
 -10   4   1        341.53        256.42         9.72 o                         
  -9   4   1       1234.60       1299.52        12.72 o                         
  -8   4   1       8625.36       9042.02       110.63 o                         
  -7   4   1         42.25         27.88         1.89 o                         
  -6   4   1        889.19        865.34         8.14 o                         
  -5   4   1        914.04        912.22        11.72 o                         
  -4   4   1      16108.82      16651.66       149.09 o                         
  -3   4   1        341.91        287.85         3.93 o                         
  -2   4   1       1322.52       1276.81        10.72 o                         
  -1   4   1        707.05        854.67        12.71 o                         
   0   4   1       7707.11       7619.61        83.40 o                         
   1   4   1          6.00          3.67         0.85 o                         
   2   4   1        252.63        281.40         4.14 o                         
   3   4   1        333.83        301.56        15.90 o                         
   4   4   1       6019.53       6018.60        55.60 o                         
   5   4   1       4302.80       4736.49        46.42 o                         
   6   4   1        620.21        667.15        19.64 o                         
   7   4   1       1830.18       1710.15        25.21 o                         
   8   4   1        793.67        963.25        10.34 o                         
   9   4   1       5442.21       5774.75        56.94 o                         
  10   4   1       1427.05       1472.12        24.49 o                         
  11   4   1        993.06       1083.46        15.49 o                         
  12   4   1        858.46        849.69        24.98 o                         
  13   4   1       1002.16        920.26        23.28 o                         
  14   4   1         29.01         41.21         3.02 o                         
  15   4   1        290.62        273.61         7.40 o                         
  16   4   1         30.23         32.39         3.60 o                         
  17   4   1        781.55        767.06        13.42 o                         
  18   4   1          1.11         -0.03         3.15 o                         
  19   4   1        288.90        244.46         9.68 o                         
  20   4   1        103.36        112.53         8.13 o                         
  21   4   1         17.68          8.26         5.04 o                         
  22   4   1        130.47        142.77        10.73 o                         
  23   4   1          0.14          0.03         6.36 o                         
  24   4   1          0.68          4.46         7.77 o                         
  25   4   1        132.99        143.62        16.81 o                         
  26   4   1          0.43         12.67         8.69 o                         
 -26   5   1          0.31          4.20         9.59 o                         
 -25   5   1          6.05          2.23        11.56 o                         
 -24   5   1         31.73         43.32         9.29 o                         
 -23   5   1         23.66         19.15         8.25 o                         
 -22   5   1          0.25         -4.90         5.22 o                         
 -21   5   1         21.23         15.10         4.68 o                         
 -20   5   1         22.18         22.51         4.74 o                         
 -19   5   1         26.35         19.18         5.03 o                         
 -18   5   1         25.76         19.30         3.55 o                         
 -17   5   1          1.67         -3.07         3.41 o                         
 -16   5   1        814.83        868.94        17.35 o                         
 -15   5   1         32.74         33.65         3.36 o                         
 -14   5   1        130.91        118.49         4.89 o                         
 -13   5   1          8.27          3.33         1.82 o                         
 -12   5   1        231.01        248.18         6.69 o                         
 -11   5   1          2.90          7.82         1.82 o                         
 -10   5   1        118.00        123.67         4.52 o                         
  -9   5   1        238.52        203.81         5.07 o                         
  -8   5   1         65.31         67.09         2.92 o                         
  -7   5   1       4936.82       5239.78        60.80 o                         
  -6   5   1        262.68        252.62         4.99 o                         
  -5   5   1       3724.47       3608.76        54.19 o                         
  -4   5   1       1841.55       1888.84        13.20 o                         
  -3   5   1       9052.92       9882.48       101.26 o                         
  -2   5   1       1393.30       1542.96        24.98 o                         
  -1   5   1       7209.77       7870.79        81.30 o                         
   0   5   1      13265.96      13677.97       119.05 o                         
   1   5   1       3675.03       3815.11        50.90 o                         
   2   5   1       4529.60       4835.08        47.60 o                         
   3   5   1         22.47         50.90         2.25 o                         
   4   5   1       4915.13       5447.87        59.64 o                         
   5   5   1        107.23        150.74         3.71 o                         
   6   5   1        921.16       1046.63        15.50 o                         
   7   5   1       1553.45       1688.51        31.10 o                         
   8   5   1        124.91         98.42         3.70 o                         
   9   5   1         11.73         23.56         2.21 o                         
  10   5   1       1330.40       1324.04        16.38 o                         
  11   5   1        807.78        847.09        11.45 o                         
  12   5   1       1976.28       2155.60        48.13 o                         
  13   5   1         61.02         57.14         3.34 o                         
  14   5   1         30.57         21.31         2.54 o                         
  15   5   1         10.63         18.34         2.83 o                         
  16   5   1        833.87        920.61        15.76 o                         
  17   5   1        415.85        423.84        10.10 o                         
  18   5   1         17.50         13.34         3.44 o                         
  19   5   1         70.68         69.14         6.56 o                         
  20   5   1         17.61         13.39         5.21 o                         
  21   5   1         33.17         28.32         5.82 o                         
  22   5   1         52.97         62.33         8.43 o                         
  23   5   1         45.14         56.02         9.99 o                         
  24   5   1         20.91         26.54         7.91 o                         
  25   5   1          2.89         12.54        11.92 o                         
  26   5   1         11.86        -11.68        11.68 o                         
 -25   6   1          0.07         -1.08        10.85 o                         
 -24   6   1          2.09          4.56         7.73 o                         
 -23   6   1          4.37         10.05         5.55 o                         
 -22   6   1          0.64          3.43         5.71 o                         
 -21   6   1          0.39          2.40         4.95 o                         
 -20   6   1         56.78         59.36         6.67 o                         
 -19   6   1        281.36        326.73        13.57 o                         
 -18   6   1        448.15        483.57        16.79 o                         
 -17   6   1         31.03         31.57         4.60 o                         
 -16   6   1         86.96         89.86         6.38 o                         
 -15   6   1        107.69         89.38         6.01 o                         
 -14   6   1        348.91        418.18        11.92 o                         
 -13   6   1       1430.32       1408.47        20.61 o                         
 -12   6   1       1319.47       1159.53        16.75 o                         
 -11   6   1          0.10          0.91         2.28 o                         
 -10   6   1         98.96        111.73         4.92 o                         
  -9   6   1         22.44         31.27         2.89 o                         
  -8   6   1        497.77        605.91         9.71 o                         
  -7   6   1        472.37        423.54         9.15 o                         
  -6   6   1       4382.19       4380.32        99.05 o                         
  -5   6   1        862.55        961.13         9.81 o                         
  -4   6   1         60.22         87.18         3.07 o                         
  -3   6   1         16.42         21.31         1.82 o                         
  -2   6   1        285.55        269.82         4.74 o                         
  -1   6   1         20.10         29.44         1.78 o                         
   0   6   1        604.93        543.95         9.88 o                         
   1   6   1       1637.02       1651.92        28.13 o                         
   2   6   1        784.22        734.82        10.11 o                         
   3   6   1       2965.60       3112.14        48.19 o                         
   4   6   1        234.97        283.25         6.76 o                         
   5   6   1       3432.36       3554.49        69.15 o                         
   6   6   1         26.63         20.22         2.24 o                         
   7   6   1          6.45          8.24         2.32 o                         
   8   6   1       2458.30       2483.86        21.68 o                         
   9   6   1       5344.08       5990.97        81.97 o                         
  10   6   1        247.43        223.39         6.38 o                         
  11   6   1        546.02        494.18         9.62 o                         
  12   6   1        501.38        497.37        10.66 o                         
  13   6   1         50.93         44.92         3.59 o                         
  14   6   1        759.05        770.55        18.25 o                         
  15   6   1        808.16        901.41        15.92 o                         
  16   6   1        103.85        109.32         6.18 o                         
  17   6   1        223.18        240.31         8.88 o                         
  18   6   1         24.77         30.10         4.54 o                         
  19   6   1         39.84         42.69         5.21 o                         
  20   6   1          3.65          2.35         4.12 o                         
  21   6   1        122.99        129.24         9.50 o                         
  22   6   1         41.86         44.05         7.73 o                         
  23   6   1          1.17         -7.71         7.71 o                         
  24   6   1         13.04          9.71         7.32 o                         
  25   6   1          2.26         -4.03        12.99 o                         
 -25   7   1          6.31         13.17        10.32 o                         
 -24   7   1          8.13          7.10         7.10 o                         
 -23   7   1          1.82          9.80         7.13 o                         
 -22   7   1          1.52          8.29         7.07 o                         
 -21   7   1         48.61         45.68         7.18 o                         
 -20   7   1          4.01          2.85         4.88 o                         
 -19   7   1          3.50          5.28         4.28 o                         
 -18   7   1         49.13         43.74         5.60 o                         
 -17   7   1        336.51        295.77        11.38 o                         
 -16   7   1         46.53         39.17         5.57 o                         
 -15   7   1          0.33          0.90         4.94 o                         
 -14   7   1        765.78        741.44        17.74 o                         
 -13   7   1        795.07        732.30        17.00 o                         
 -12   7   1          1.37          2.23         3.45 o                         
 -11   7   1        844.91        847.94        30.18 o                         
 -10   7   1        325.90        318.24         9.77 o                         
  -9   7   1          8.99         11.96         2.46 o                         
  -8   7   1       3266.60       3257.08        37.97 o                         
  -7   7   1        777.22        739.20        10.89 o                         
  -6   7   1       7454.27       7756.54        71.25 o                         
  -5   7   1       1966.21       2142.65        22.45 o                         
  -4   7   1        487.31        524.98         8.38 o                         
  -3   7   1        430.72        459.72         7.48 o                         
  -2   7   1       2760.45       3167.24        53.91 o                         
  -1   7   1        785.62        832.57        16.47 o                         
   0   7   1       6008.68       6237.77       110.66 o                         
   1   7   1        776.55        940.61        19.58 o                         
   2   7   1       5015.16       5487.82        58.32 o                         
   3   7   1       6844.96       6913.99        77.87 o                         
   4   7   1       1256.19       1194.62        36.55 o                         
   5   7   1        787.06        863.08        12.65 o                         
   6   7   1       1692.09       1819.01        18.07 o                         
   7   7   1       1596.05       1695.32        44.84 o                         
   8   7   1        397.84        435.00         8.65 o                         
   9   7   1       1376.25       1452.73        16.25 o                         
  10   7   1        357.43        391.58         8.86 o                         
  11   7   1        676.20        754.34        12.12 o                         
  12   7   1         54.59         63.99         4.33 o                         
  13   7   1         10.99         12.98         2.58 o                         
  14   7   1          1.08          2.59         2.92 o                         
  15   7   1        189.50        197.17         7.92 o                         
  16   7   1          9.01          7.80         3.49 o                         
  17   7   1        223.95        217.07         8.62 o                         
  18   7   1         81.46         65.78         5.95 o                         
  19   7   1         48.25         45.35         6.08 o                         
  20   7   1         27.38         26.56         6.87 o                         
  21   7   1          2.85          1.85         5.49 o                         
  22   7   1          9.23         15.57         6.76 o                         
  23   7   1          2.47          2.88         6.91 o                         
  24   7   1         36.83         52.80        10.18 o                         
  25   7   1          0.00        -12.73        12.73 o                         
 -24   8   1         59.03         72.50        10.73 o                         
 -23   8   1          8.31         10.94         6.58 o                         
 -22   8   1         39.48         55.54         9.24 o                         
 -21   8   1          0.44          3.11         6.12 o                         
 -20   8   1          0.98         -3.90         6.20 o                         
 -19   8   1         52.57         28.83         5.84 o                         
 -18   8   1        163.40        141.68         8.46 o                         
 -17   8   1        379.81        375.33        12.92 o                         
 -16   8   1          7.93         11.12         3.90 o                         
 -15   8   1        904.51        847.91        19.74 o                         
 -14   8   1        369.98        375.68        12.98 o                         
 -13   8   1       1215.33       1213.54        22.12 o                         
 -12   8   1          2.46          7.99         3.49 o                         
 -11   8   1        121.70        110.41         6.81 o                         
 -10   8   1         82.83         83.64         6.00 o                         
  -9   8   1        313.83        307.27         8.28 o                         
  -8   8   1        293.11        313.26         7.98 o                         
  -7   8   1        445.87        450.88         9.16 o                         
  -6   8   1        614.52        571.58        17.30 o                         
  -5   8   1        760.10        774.09        26.66 o                         
  -4   8   1       3390.58       3587.13        75.19 o                         
  -3   8   1          7.03         18.30         2.01 o                         
  -2   8   1        948.50       1048.36        30.88 o                         
  -1   8   1        109.02        120.04         8.80 o                         
   0   8   1       2225.47       2399.66        54.02 o                         
   1   8   1       2422.91       2405.76       128.96 o                         
   2   8   1       1744.55       2008.56        18.11 o                         
   3   8   1        771.22        706.83        10.53 o                         
   4   8   1       1771.17       1947.05        31.36 o                         
   5   8   1        358.75        447.37         9.85 o                         
   6   8   1         83.61         70.76         4.40 o                         
   7   8   1        324.69        344.03        11.30 o                         
   8   8   1          0.01         -1.34         1.67 o                         
   9   8   1          0.52          3.55         1.96 o                         
  10   8   1        238.93        248.46        11.34 o                         
  11   8   1        126.19        135.99         5.69 o                         
  12   8   1        266.54        244.46         7.49 o                         
  13   8   1          4.84          7.65         2.95 o                         
  14   8   1        244.20        213.73         8.55 o                         
  15   8   1          8.13         11.10         3.25 o                         
  16   8   1        273.02        256.49         9.42 o                         
  17   8   1        127.80        133.62         7.23 o                         
  18   8   1        405.96        356.72        13.59 o                         
  19   8   1          3.21          8.49         5.24 o                         
  20   8   1         13.42         22.18         5.83 o                         
  21   8   1         11.64          1.35         5.65 o                         
  22   8   1        109.13        139.62        12.98 o                         
  23   8   1          6.72          7.70         7.03 o                         
  24   8   1         34.22         43.00        12.07 o                         
 -24   9   1          5.81          6.36        10.54 o                         
 -23   9   1          0.35          1.29         7.83 o                         
 -22   9   1         42.50         31.15         7.78 o                         
 -21   9   1          7.75         12.21         7.18 o                         
 -20   9   1          4.80          1.62         6.76 o                         
 -19   9   1         16.55         20.39         6.23 o                         
 -18   9   1         30.02         31.92         5.73 o                         
 -17   9   1         20.71         25.62         5.89 o                         
 -16   9   1        413.70        393.52        13.17 o                         
 -15   9   1          0.21          4.89         3.78 o                         
 -14   9   1         22.79         24.86         4.42 o                         
 -13   9   1        249.63        250.37        10.57 o                         
 -12   9   1         47.87         52.97         5.36 o                         
 -11   9   1        200.45        202.67         8.97 o                         
 -10   9   1       1029.26       1035.58        17.69 o                         
  -9   9   1        438.52        419.64         9.58 o                         
  -8   9   1       1062.31       1123.99        14.80 o                         
  -7   9   1        137.95        127.70         5.28 o                         
  -6   9   1         59.37         60.68         3.31 o                         
  -5   9   1         54.48         59.70         3.75 o                         
  -4   9   1       1757.08       1683.39        56.18 o                         
  -3   9   1         73.89         57.54         4.21 o                         
  -2   9   1          2.79          0.54         2.09 o                         
  -1   9   1         62.04         67.98         3.71 o                         
   0   9   1       1219.96       1213.77        24.40 o                         
   1   9   1        403.24        322.60        15.53 o                         
   2   9   1        950.10        810.25        30.32 o                         
   3   9   1        214.97        188.88         5.03 o                         
   4   9   1        418.15        444.84        10.93 o                         
   5   9   1         12.67         16.88         3.30 o                         
   6   9   1        527.18        581.00        12.85 o                         
   7   9   1        335.79        333.88        10.08 o                         
   8   9   1       1122.57       1143.32        18.49 o                         
   9   9   1         50.14         53.90         5.11 o                         
  10   9   1         68.07         63.53         3.81 o                         
  11   9   1          9.94          3.81         2.64 o                         
  12   9   1          8.93         10.27         2.79 o                         
  13   9   1        618.10        621.04        14.28 o                         
  14   9   1        633.13        600.10        17.43 o                         
  15   9   1        302.74        298.52        12.76 o                         
  16   9   1        133.89        129.22         8.68 o                         
  17   9   1         24.47         22.96         4.96 o                         
  18   9   1        132.55        120.95         9.71 o                         
  19   9   1          8.70          7.21         5.21 o                         
  20   9   1          0.04         -1.20         5.84 o                         
  21   9   1         43.19         54.05         9.43 o                         
  22   9   1         25.53         35.98         8.20 o                         
  23   9   1          4.53         15.63        11.43 o                         
 -23  10   1         30.13         20.91         7.85 o                         
 -22  10   1          0.92          8.57         7.53 o                         
 -21  10   1          4.52         -7.13         7.13 o                         
 -20  10   1          0.04         -5.92         6.73 o                         
 -19  10   1          5.64          4.98         6.54 o                         
 -18  10   1          0.16          0.13         4.77 o                         
 -17  10   1         27.58         28.77         6.04 o                         
 -16  10   1         19.84         14.69         4.97 o                         
 -15  10   1          0.51          0.25         4.71 o                         
 -14  10   1          1.08          3.53         4.33 o                         
 -13  10   1         16.93         15.48         4.01 o                         
 -12  10   1        407.64        375.42        11.61 o                         
 -11  10   1         63.33         64.75         5.35 o                         
 -10  10   1        761.21        777.99        14.78 o                         
  -9  10   1        156.24        156.87         7.48 o                         
  -8  10   1        715.95        658.31        15.31 o                         
  -7  10   1        379.71        353.03         8.47 o                         
  -6  10   1        673.39        661.82        13.00 o                         
  -5  10   1        583.73        592.19        10.77 o                         
  -4  10   1        382.27        381.33         9.54 o                         
  -3  10   1         99.63         76.08         4.62 o                         
  -2  10   1        763.85        824.17        12.84 o                         
  -1  10   1        195.68        187.76         6.77 o                         
   0  10   1       1030.99        979.23        17.58 o                         
   1  10   1         87.13         98.95         4.33 o                         
   2  10   1       3994.90       4160.92        57.06 o                         
   3  10   1       1747.68       1692.47        21.31 o                         
   4  10   1          0.64          3.03         2.08 o                         
   5  10   1         33.28         32.51         4.18 o                         
   6  10   1         28.03         38.50         4.41 o                         
   7  10   1        594.10        607.77        14.02 o                         
   8  10   1       1041.75       1097.98        20.98 o                         
   9  10   1         19.08         23.74         4.91 o                         
  10  10   1       1250.80       1319.18        24.05 o                         
  11  10   1        420.94        415.48        13.99 o                         
  12  10   1        549.89        551.11        16.40 o                         
  13  10   1        115.87        124.51         8.76 o                         
  14  10   1        220.76        215.61        11.30 o                         
  15  10   1         89.74         91.18         8.05 o                         
  16  10   1         11.38         15.92         4.61 o                         
  17  10   1          3.19          0.01         5.07 o                         
  18  10   1         60.80         74.61         8.02 o                         
  19  10   1         11.86          5.39         5.88 o                         
  20  10   1         67.48         47.68         8.41 o                         
  21  10   1          0.03          8.41         7.90 o                         
  22  10   1         31.07         28.59        10.00 o                         
  23  10   1         16.88          2.45         8.12 o                         
 -22  11   1         28.01          5.87         6.38 o                         
 -21  11   1          7.36          5.47         6.60 o                         
 -20  11   1          1.04         -7.19         7.19 o                         
 -19  11   1        108.00        129.58        11.55 o                         
 -18  11   1         28.16         18.63         5.82 o                         
 -17  11   1          1.37          6.56         5.09 o                         
 -16  11   1         33.88         25.42         6.47 o                         
 -15  11   1        126.98        131.71         9.05 o                         
 -14  11   1         15.23         15.53         4.98 o                         
 -13  11   1        186.23        183.00        10.87 o                         
 -12  11   1         12.57         21.82         6.25 o                         
 -11  11   1        267.76        260.56        12.86 o                         
 -10  11   1        211.21        228.65         8.50 o                         
  -9  11   1         87.92         89.46         5.61 o                         
  -8  11   1        495.95        481.96        11.75 o                         
  -7  11   1        383.39        357.42        11.61 o                         
  -6  11   1        790.64        793.33        13.69 o                         
  -5  11   1         14.02         19.77         3.24 o                         
  -4  11   1         14.96         13.25         2.82 o                         
  -3  11   1        143.59        139.66         6.29 o                         
  -2  11   1       2574.67       2643.78        27.49 o                         
  -1  11   1        225.66        216.13         7.11 o                         
   0  11   1        455.45        452.42        10.20 o                         
   1  11   1       1078.68       1083.05        13.98 o                         
   2  11   1       2534.02       2681.80        45.92 o                         
   3  11   1       1731.70       1780.61        17.37 o                         
   4  11   1         33.46         26.42         3.26 o                         
   5  11   1        458.50        466.67        13.25 o                         
   6  11   1        452.13        509.05        14.02 o                         
   7  11   1        718.10        725.29        16.84 o                         
   8  11   1         49.62         56.54         6.11 o                         
   9  11   1         50.01         55.75         6.34 o                         
  10  11   1        117.85        113.87         8.20 o                         
  11  11   1        218.88        188.62        14.59 o                         
  12  11   1         10.45         20.10         4.52 o                         
  13  11   1          0.12         -0.81         4.49 o                         
  14  11   1        359.01        352.66        13.69 o                         
  15  11   1         49.41         48.44         6.35 o                         
  16  11   1         10.20          4.20         4.98 o                         
  17  11   1          5.76          0.49         5.09 o                         
  18  11   1        104.41         92.97         9.17 o                         
  19  11   1         21.50         17.12         5.64 o                         
  20  11   1          8.74         22.68         8.24 o                         
  21  11   1         14.44         37.20         9.73 o                         
  22  11   1          0.21          1.13         9.44 o                         
 -21  12   1         38.97         30.98         8.20 o                         
 -20  12   1          0.00          4.70         8.30 o                         
 -19  12   1         45.12         45.22         8.55 o                         
 -18  12   1          9.46         13.36         6.60 o                         
 -17  12   1         86.61        112.27        10.57 o                         
 -16  12   1         25.52         20.97         6.38 o                         
 -15  12   1         59.88         58.59         7.28 o                         
 -14  12   1         45.23         28.35         5.47 o                         
 -13  12   1         30.67         30.02         6.16 o                         
 -12  12   1        124.71        145.42        10.48 o                         
 -11  12   1         13.07          7.71         5.02 o                         
 -10  12   1        560.42        555.32        16.90 o                         
  -9  12   1        170.52        158.92         9.50 o                         
  -8  12   1        236.09        245.84        11.21 o                         
  -7  12   1          1.24          1.83         4.05 o                         
  -6  12   1        310.20        307.38        10.89 o                         
  -5  12   1        369.33        348.42        11.48 o                         
  -4  12   1         19.20         18.95         3.60 o                         
  -3  12   1        252.29        299.61        10.13 o                         
  -2  12   1          0.11         -1.67         3.02 o                         
  -1  12   1          0.67          0.70         2.91 o                         
   0  12   1       1098.82       1121.76        17.86 o                         
   1  12   1          1.43         11.70         2.69 o                         
   2  12   1         17.78         15.84         3.51 o                         
   3  12   1        104.17         94.02         4.83 o                         
   4  12   1        171.55        169.38         8.73 o                         
   5  12   1       2004.82       2143.72        45.85 o                         
   6  12   1        501.30        514.33        14.88 o                         
   7  12   1        481.71        423.82        13.62 o                         
   8  12   1        306.14        297.53        13.00 o                         
   9  12   1        851.33        921.21        22.51 o                         
  10  12   1         90.28         79.11         7.02 o                         
  11  12   1        142.95        156.97         9.36 o                         
  12  12   1         56.47         41.97         5.87 o                         
  13  12   1         52.69         65.00         6.62 o                         
  14  12   1        135.12        141.40         9.45 o                         
  15  12   1        263.04        267.20        12.74 o                         
  16  12   1          2.35         -5.40         5.40 o                         
  17  12   1          3.90          8.42         4.99 o                         
  18  12   1         15.26          4.89         5.56 o                         
  19  12   1         27.93         14.27         6.81 o                         
  20  12   1         52.89         35.55        17.90 o                         
  21  12   1         14.08          5.62         7.00 o                         
 -20  13   1         21.88         27.05        10.86 o                         
 -19  13   1        118.99        158.79        13.17 o                         
 -18  13   1          4.48         -4.53         7.49 o                         
 -17  13   1          2.56          9.52         7.59 o                         
 -16  13   1         10.22         13.38         5.25 o                         
 -15  13   1         23.00          6.35         5.89 o                         
 -14  13   1         12.70          9.05         5.46 o                         
 -13  13   1         10.80         15.11         7.70 o                         
 -12  13   1         27.88         33.77         6.43 o                         
 -11  13   1         53.03         42.01         6.85 o                         
 -10  13   1          2.18          8.29         6.26 o                         
  -9  13   1         31.50         32.73         5.55 o                         
  -8  13   1         60.66         39.12         7.23 o                         
  -7  13   1        147.98        124.52         7.96 o                         
  -6  13   1        102.12        110.18         7.37 o                         
  -5  13   1          6.87         -2.77         3.63 o                         
  -4  13   1         90.35         85.96         6.41 o                         
  -3  13   1         66.80         46.30         4.82 o                         
  -2  13   1         26.35         19.26         3.80 o                         
  -1  13   1        497.28        478.67        12.10 o                         
   0  13   1         40.09         35.97         4.14 o                         
   1  13   1          0.28          6.44         2.62 o                         
   2  13   1        249.31        229.19         8.29 o                         
   3  13   1        448.30        393.96        13.01 o                         
   4  13   1        868.33        768.27        30.16 o                         
   5  13   1        568.31        519.36        15.13 o                         
   6  13   1          2.92          1.91         4.15 o                         
   7  13   1          0.41          3.66         4.21 o                         
   8  13   1       1624.34       1537.24        29.41 o                         
   9  13   1         23.61         18.76         4.95 o                         
  10  13   1        121.50        114.59         8.49 o                         
  11  13   1        223.63        197.90        11.18 o                         
  12  13   1        867.70        854.03        22.40 o                         
  13  13   1         39.10         30.51         5.74 o                         
  14  13   1          0.03         -1.09         5.42 o                         
  15  13   1          4.48         -2.09         5.51 o                         
  16  13   1        623.13        641.88        20.11 o                         
  17  13   1          6.08          3.79         4.62 o                         
  18  13   1         16.97          8.15         5.66 o                         
  19  13   1          0.02          3.00         5.88 o                         
  20  13   1         31.11         24.43         7.50 o                         
 -19  14   1         11.15          3.51         6.67 o                         
 -18  14   1          1.11         -0.91        10.97 o                         
 -17  14   1         15.69         19.17         6.43 o                         
 -16  14   1          0.47         10.00         6.10 o                         
 -15  14   1         66.63         70.08        10.67 o                         
 -14  14   1         69.99         63.66         7.71 o                         
 -13  14   1          5.40          7.15         5.33 o                         
 -12  14   1         25.97         37.50         6.86 o                         
 -11  14   1         45.29         30.04         6.20 o                         
 -10  14   1         46.11         53.45         6.50 o                         
  -9  14   1          7.66          2.19         4.47 o                         
  -8  14   1        160.33        158.11         9.79 o                         
  -7  14   1        117.75        117.57         7.80 o                         
  -6  14   1          7.61         10.80         3.70 o                         
  -5  14   1        134.65        146.54         8.33 o                         
  -4  14   1          7.96         11.28         3.81 o                         
  -3  14   1         84.91         71.35         6.09 o                         
  -2  14   1        126.67        131.52         7.46 o                         
  -1  14   1          4.23         -1.67         2.95 o                         
   0  14   1         60.71         56.21         4.54 o                         
   1  14   1         20.72         23.84         4.27 o                         
   2  14   1         30.58         32.07         4.89 o                         
   3  14   1        111.02         92.21         7.27 o                         
   4  14   1        637.81        622.33        16.78 o                         
   5  14   1        220.82        189.71         9.87 o                         
   6  14   1        222.61        214.77         9.92 o                         
   7  14   1          1.72          3.61         3.91 o                         
   8  14   1         66.72         66.45         6.76 o                         
   9  14   1        243.35        212.56        11.17 o                         
  10  14   1         42.86         37.62         5.87 o                         
  11  14   1         80.15         93.56         8.34 o                         
  12  14   1         59.31         55.23         7.03 o                         
  13  14   1          6.59          9.34         5.75 o                         
  14  14   1         39.44         43.14         6.69 o                         
  15  14   1         24.07         25.09         6.36 o                         
  16  14   1        104.88        115.34        10.92 o                         
  17  14   1         12.54         18.27         8.99 o                         
  18  14   1         24.69         11.55         7.46 o                         
 -17  15   1         29.65         25.30         7.93 o                         
 -16  15   1          0.08         -7.35         7.35 o                         
 -15  15   1          0.56          0.57         6.93 o                         
 -14  15   1          5.19          9.49         6.55 o                         
 -13  15   1          2.28          9.71         6.83 o                         
 -12  15   1         38.65         56.65         8.63 o                         
 -11  15   1         99.72         90.05        10.03 o                         
 -10  15   1          7.28          8.92         5.33 o                         
  -9  15   1         18.26         17.55         5.94 o                         
  -8  15   1          0.11         -5.03         5.03 o                         
  -7  15   1         21.79         21.12         5.17 o                         
  -6  15   1         53.45         63.83         6.80 o                         
  -5  15   1        333.92        319.25        13.43 o                         
  -4  15   1        195.63        178.17        10.09 o                         
  -3  15   1        101.20        123.63         8.48 o                         
  -2  15   1         57.19         64.09         6.90 o                         
  -1  15   1         47.79         52.67         6.93 o                         
   0  15   1          3.20          7.78         4.34 o                         
   1  15   1          4.72          7.39         4.29 o                         
   2  15   1         95.24         91.22         7.14 o                         
   3  15   1        369.03        383.05        14.25 o                         
   4  15   1        238.87        266.13        12.23 o                         
   5  15   1          0.28         -3.79         4.38 o                         
   6  15   1         10.88         17.09         4.55 o                         
   7  15   1        407.85        422.43        15.56 o                         
   8  15   1        298.42        351.54        15.72 o                         
   9  15   1          8.73         10.93         6.10 o                         
  10  15   1         27.88         31.21         6.52 o                         
  11  15   1         57.42         48.71         9.46 o                         
  12  15   1        194.61        209.91        13.25 o                         
  13  15   1          2.24          4.47         5.57 o                         
  14  15   1          0.02         -5.42         6.80 o                         
  15  15   1         23.53         19.36         6.98 o                         
  16  15   1         89.71         77.75         9.16 o                         
  17  15   1          2.20         -2.82         6.62 o                         
 -15  16   1         18.79         12.00         7.72 o                         
 -14  16   1          9.00         12.10         7.87 o                         
 -13  16   1         53.78         55.83         9.71 o                         
 -12  16   1         34.83         45.04         9.34 o                         
 -11  16   1          5.56         -2.30         6.20 o                         
 -10  16   1          2.07          0.01         7.72 o                         
  -9  16   1          9.99          5.58         6.49 o                         
  -8  16   1         40.22         27.52         7.20 o                         
  -7  16   1        117.65        100.99         9.40 o                         
  -6  16   1         80.56         71.72         8.34 o                         
  -5  16   1         34.32         27.18         7.38 o                         
  -4  16   1        182.92        149.65        12.23 o                         
  -3  16   1         37.51         20.30         8.00 o                         
  -2  16   1          3.25          0.20         5.79 o                         
  -1  16   1         10.50         12.89         5.67 o                         
   0  16   1          9.64          1.37         5.35 o                         
   1  16   1          3.07          4.88         5.50 o                         
   2  16   1        188.53        179.42        12.19 o                         
   3  16   1          0.09          4.57         6.18 o                         
   4  16   1         12.13          9.32         5.11 o                         
   5  16   1         14.73         10.09         5.52 o                         
   6  16   1         37.38         37.28         6.57 o                         
   7  16   1         56.52         52.21        11.55 o                         
   8  16   1         74.09         82.89         9.89 o                         
   9  16   1         50.63         43.06         7.83 o                         
  10  16   1          0.08         -1.95         6.59 o                         
  11  16   1          9.00         27.34         7.04 o                         
  12  16   1         50.05         59.21         9.24 o                         
  13  16   1         13.86          5.79        12.95 o                         
  14  16   1          9.71         -0.62         9.21 o                         
  15  16   1          0.74          8.80         6.99 o                         
 -13  17   1         87.51        105.68        13.43 o                         
 -12  17   1          0.00          7.43         7.79 o                         
 -11  17   1        228.44        260.87        18.79 o                         
 -10  17   1          0.18         -4.57         7.30 o                         
  -9  17   1        217.60        254.50        18.61 o                         
  -8  17   1          0.09         -1.29         8.89 o                         
  -7  17   1        535.32        584.43        27.13 o                         
  -6  17   1         12.79          6.72         6.69 o                         
  -5  17   1        254.47        313.00        17.77 o                         
  -4  17   1         76.35         82.90        10.36 o                         
  -3  17   1        352.72        410.00        18.83 o                         
  -2  17   1         65.82         83.30         9.35 o                         
  -1  17   1        349.31        423.71        18.86 o                         
   0  17   1         62.92         67.37         9.76 o                         
   1  17   1        167.55        204.00        13.34 o                         
   2  17   1        212.72        246.90        14.78 o                         
   3  17   1          0.43          0.32         6.36 o                         
   4  17   1          0.04          7.05         6.27 o                         
   5  17   1        299.84        285.90        16.97 o                         
   6  17   1        201.28        200.24        16.35 o                         
   7  17   1         85.55         71.68        11.04 o                         
   8  17   1         36.79         35.90         7.78 o                         
   9  17   1        137.76        131.23        12.09 o                         
  10  17   1         15.35         10.41         6.39 o                         
  11  17   1          0.25         -2.31         6.69 o                         
  12  17   1          8.18         15.67         8.30 o                         
  13  17   1         26.85         24.52         9.88 o                         
 -10  18   1          2.03         -4.16        11.93 o                         
  -9  18   1          0.73          5.04        10.65 o                         
  -8  18   1          2.70         12.26         7.99 o                         
  -7  18   1          6.68          0.13        11.64 o                         
  -6  18   1         76.70         62.89        10.81 o                         
  -5  18   1          2.53          0.19         6.99 o                         
  -4  18   1          3.40         17.91         7.78 o                         
  -3  18   1          0.17          1.39         6.43 o                         
  -2  18   1         19.12         24.46         7.30 o                         
  -1  18   1          2.51         11.83         7.49 o                         
   0  18   1          6.92         10.13         7.47 o                         
   1  18   1          1.85          5.55         6.77 o                         
   2  18   1         18.53          9.48         7.21 o                         
   3  18   1         50.05         55.41         9.28 o                         
   4  18   1          4.42         11.54         6.66 o                         
   5  18   1         37.40         42.24         9.78 o                         
   6  18   1         15.39         15.69         8.21 o                         
   7  18   1         36.01         61.92        10.96 o                         
   8  18   1          5.47         20.60         8.47 o                         
   9  18   1        116.24        130.43        14.64 o                         
  10  18   1          4.87         -4.03         9.88 o                         
  -6  19   1          1.08          5.94         8.27 o                         
  -5  19   1          6.66         -0.89         7.81 o                         
  -4  19   1         22.92         16.07         6.97 o                         
  -3  19   1         49.10         38.03         8.27 o                         
  -2  19   1          0.36         -7.60         9.21 o                         
  -1  19   1         20.36          4.98         7.47 o                         
   0  19   1          0.06          2.81         7.71 o                         
   1  19   1          8.91         11.08         7.65 o                         
   2  19   1         14.20         29.26         8.05 o                         
   3  19   1          0.13          7.58         8.57 o                         
   4  19   1          6.03          3.87        10.14 o                         
   5  19   1         61.81         80.70        12.85 o                         
   6  19   1         22.71         29.28        10.17 o                         
 -27   0   2         42.32         26.16        17.49 o                         
 -26   0   2         61.92         27.06        12.34 o                         
 -25   0   2         12.18         22.07         9.09 o                         
 -24   0   2        786.40        744.02        32.86 o                         
 -23   0   2         19.80         53.41        11.35 o                         
 -22   0   2        840.02        761.69        31.76 o                         
 -21   0   2        375.25        368.98        22.03 o                         
 -20   0   2          0.54          2.72         5.10 o                         
 -19   0   2        129.07        225.51        25.32 o                         
 -18   0   2       7916.45       8460.44       149.65 o                         
 -17   0   2        746.63        824.28        20.12 o                         
 -16   0   2         90.69        121.51        12.77 o                         
 -15   0   2        184.05        251.67        15.26 o                         
 -14   0   2       3436.37       3114.16        84.97 o                         
 -13   0   2       1282.40       1232.59        28.94 o                         
 -12   0   2       5084.01       4543.11        65.72 o                         
 -11   0   2       1884.39       1955.67        33.24 o                         
 -10   0   2      40409.16      44511.69       248.25 o                         
  -9   0   2        173.59        135.65        15.53 o                         
  -8   0   2      17107.98      17023.58       151.45 o                         
  -7   0   2      10227.01       9659.02       160.86 o                         
  -6   0   2      23130.44      22869.26       218.86 o                         
  -5   0   2     114960.70     115977.34      1163.23 o                         
  -4   0   2      19930.05      20870.72       288.40 o                         
  -3   0   2      11015.24      10791.27       139.09 o                         
  -2   0   2       5866.09       6042.07       126.47 o                         
  -1   0   2        498.33        300.07        17.07 o                         
   0   0   2        211.38        194.64        32.48 o                         
   1   0   2       5372.96       4971.63        48.84 o                         
   2   0   2       5567.90       5699.47        25.55 o                         
   3   0   2        479.71        654.83         8.42 o                         
   4   0   2       5948.21       6133.62        68.46 o                         
   5   0   2       2570.41       2736.80        17.91 o                         
   6   0   2       3298.27       3248.27        54.63 o                         
   7   0   2         89.06         91.50         3.77 o                         
   8   0   2       4258.25       4564.16        78.94 o                         
   9   0   2        800.75        706.52        21.45 o                         
  10   0   2        129.29         76.38         5.76 o                         
  11   0   2       3041.96       3142.61        57.41 o                         
  12   0   2        315.56        379.28        13.67 o                         
  13   0   2        219.02        284.63        12.44 o                         
  14   0   2         24.41         47.94         6.97 o                         
  15   0   2       2432.73       2184.61       104.47 o                         
  16   0   2        174.04        175.67        12.63 o                         
  17   0   2        111.43        137.70        11.49 o                         
  18   0   2         42.21         52.77        12.57 o                         
  19   0   2        217.20        231.14        14.92 o                         
  20   0   2         22.15         16.27         6.23 o                         
  21   0   2        156.45        153.10        13.14 o                         
  22   0   2         11.13         27.90         7.71 o                         
  23   0   2         59.56         81.69        12.87 o                         
  24   0   2          3.55         13.33        11.45 o                         
  25   0   2          8.55         28.63        13.65 o                         
  26   0   2          4.02         -4.66        19.28 o                         
 -27   1   2         87.95         99.93        29.87 o                         
 -26   1   2         77.74         81.19        19.22 o                         
 -25   1   2          4.82         -6.89         7.00 o                         
 -24   1   2         28.80         38.64         7.24 o                         
 -23   1   2          9.68         16.61         6.51 o                         
 -22   1   2        149.58        160.87        10.53 o                         
 -21   1   2        104.28        127.92         9.00 o                         
 -20   1   2        541.99        595.15        17.26 o                         
 -19   1   2        525.90        570.21        16.33 o                         
 -18   1   2          9.32         20.74         5.02 o                         
 -17   1   2         63.71         63.97         9.18 o                         
 -16   1   2       3145.66       3338.53        41.68 o                         
 -15   1   2         99.86         72.90         5.14 o                         
 -14   1   2        488.62        508.97        28.63 o                         
 -13   1   2       1040.28       1101.12        18.38 o                         
 -12   1   2       3157.06       3387.90        32.68 o                         
 -11   1   2        635.52        683.92        16.33 o                         
 -10   1   2        691.77        750.96        16.18 o                         
  -9   1   2         71.63         36.26         2.81 o                         
  -8   1   2        809.42        643.51        35.75 o                         
  -7   1   2         27.33         15.21         1.68 o                         
  -6   1   2      28721.87      30747.57       303.12 o                         
  -5   1   2       2266.18       2351.08        15.80 o                         
  -4   1   2       5285.14       5983.62       117.14 o                         
  -3   1   2       1498.69       1599.06        18.34 o                         
  -2   1   2        235.37        319.87         6.78 o                         
  -1   1   2       2240.39       1930.69       232.04 o                         
   0   1   2      15631.21      14858.86       678.65 o                         
   1   1   2        117.49         84.07         5.60 o                         
   2   1   2      15351.12      14711.35       279.08 o                         
   3   1   2       1002.84       1193.63         9.13 o                         
   4   1   2      10661.05      11706.54        69.80 o                         
   5   1   2       1205.50       1237.03        10.98 o                         
   6   1   2       2524.82       2429.58        37.23 o                         
   7   1   2        187.23        235.65         4.55 o                         
   8   1   2       3379.64       3815.81        39.63 o                         
   9   1   2         77.16         86.62         3.14 o                         
  10   1   2        722.18        949.60        13.73 o                         
  11   1   2        783.21        927.02        14.32 o                         
  12   1   2        232.83        276.04         8.92 o                         
  13   1   2         17.37         25.37         3.68 o                         
  14   1   2         80.21         53.72         4.67 o                         
  15   1   2         21.93         27.90         4.27 o                         
  16   1   2       3974.83       4058.80        68.70 o                         
  17   1   2         10.71         15.17         4.52 o                         
  18   1   2        562.28        553.72        15.63 o                         
  19   1   2          0.00          6.67         3.89 o                         
  20   1   2        259.97        266.72        11.71 o                         
  21   1   2        568.53        576.23        17.36 o                         
  22   1   2          4.10          6.27         4.35 o                         
  23   1   2         11.57         23.13         6.65 o                         
  24   1   2         80.05         89.48        11.35 o                         
  25   1   2         60.91         63.21        11.50 o                         
  26   1   2          0.15         -9.36         9.36 o                         
 -27   2   2         15.36         14.76        11.93 o                         
 -26   2   2         59.80         76.45        12.73 o                         
 -25   2   2          1.62         15.04        10.88 o                         
 -24   2   2         18.38         34.04         9.21 o                         
 -23   2   2         43.18         40.37         7.99 o                         
 -22   2   2         24.29         18.63         5.95 o                         
 -21   2   2         18.35         20.33         4.95 o                         
 -20   2   2        375.89        371.92        13.91 o                         
 -19   2   2        508.90        511.45        13.88 o                         
 -18   2   2        210.09        255.10         9.67 o                         
 -17   2   2         74.38         75.87         4.63 o                         
 -16   2   2       1080.73       1046.91        19.20 o                         
 -15   2   2       3000.36       2895.98        48.72 o                         
 -14   2   2          0.02          1.59         2.47 o                         
 -13   2   2        383.62        399.80        17.45 o                         
 -12   2   2        333.40        346.90         6.91 o                         
 -11   2   2       4739.60       4911.35        42.67 o                         
 -10   2   2         68.30         64.98         3.28 o                         
  -9   2   2       4486.96       4375.97        42.40 o                         
  -8   2   2         45.76         51.04         2.44 o                         
  -7   2   2       1607.73       1757.61        26.55 o                         
  -6   2   2        327.30        296.04         7.05 o                         
  -5   2   2       1007.58       1183.25        11.46 o                         
  -4   2   2       3512.49       3467.97        39.04 o                         
  -3   2   2       7144.62       7462.22        70.77 o                         
  -2   2   2       2991.62       2989.45        18.13 o                         
  -1   2   2      18206.86      17367.29       516.27 o                         
   0   2   2       1165.40       1100.64       128.97 o                         
   1   2   2      10130.52      10593.61       174.76 o                         
   2   2   2       9263.80       9984.30        82.88 o                         
   3   2   2       3336.30       3566.01        22.19 o                         
   4   2   2       6186.94       6022.63        36.56 o                         
   5   2   2       2657.04       2586.81        26.18 o                         
   6   2   2       4706.66       4776.24        42.85 o                         
   7   2   2       7196.40       7812.98        83.85 o                         
   8   2   2       5991.14       6534.20        68.05 o                         
   9   2   2        588.76        696.44        19.32 o                         
  10   2   2       3878.28       4562.16        31.43 o                         
  11   2   2          7.79         -0.66         1.71 o                         
  12   2   2          4.78         20.07         2.29 o                         
  13   2   2        572.92        561.88        12.20 o                         
  14   2   2         43.73         44.22         4.14 o                         
  15   2   2        436.50        450.90        12.12 o                         
  16   2   2        508.36        420.11        12.25 o                         
  17   2   2         90.15         89.59         6.65 o                         
  18   2   2        327.57        328.21        12.19 o                         
  19   2   2        152.75        153.71         8.88 o                         
  20   2   2        175.05        184.18         9.34 o                         
  21   2   2          0.33          0.23         4.23 o                         
  22   2   2          7.65          9.48         4.69 o                         
  23   2   2          1.29         -2.81         5.49 o                         
  24   2   2         71.96         97.54        11.48 o                         
  25   2   2          2.06          2.79         7.38 o                         
  26   2   2          5.17         -2.72        10.26 o                         
 -26   3   2         30.80         30.60         8.95 o                         
 -25   3   2         75.49         93.33        11.00 o                         
 -24   3   2         47.43         44.17        12.30 o                         
 -23   3   2          0.15         -0.06         8.94 o                         
 -22   3   2        188.89        201.35        13.00 o                         
 -21   3   2         36.86         38.88         6.87 o                         
 -20   3   2         57.45         82.63         8.56 o                         
 -19   3   2         25.73         23.49         4.51 o                         
 -18   3   2          0.38          7.15         3.13 o                         
 -17   3   2          3.72         -1.06         3.61 o                         
 -16   3   2         24.77         33.31         3.52 o                         
 -15   3   2         32.39         39.34         3.81 o                         
 -14   3   2         30.98         26.85         2.49 o                         
 -13   3   2        110.65         84.99         4.10 o                         
 -12   3   2          3.28          5.07         1.81 o                         
 -11   3   2       1060.52       1281.27        16.69 o                         
 -10   3   2         84.52        118.38         4.32 o                         
  -9   3   2        796.80        962.76        19.58 o                         
  -8   3   2       1780.64       1901.75        17.56 o                         
  -7   3   2       3875.24       4314.32        48.62 o                         
  -6   3   2        339.16        365.68         5.16 o                         
  -5   3   2        370.61        370.47         5.53 o                         
  -4   3   2        118.34        123.60         2.76 o                         
  -3   3   2       1779.22       1852.48        18.04 o                         
  -2   3   2       7812.15       8993.51        59.08 o                         
  -1   3   2       6134.44       5767.11       231.28 o                         
   0   3   2      10938.40      11205.20       277.35 o                         
   1   3   2       5678.92       5858.91        49.84 o                         
   2   3   2      26706.13      27889.65       198.93 o                         
   3   3   2         62.00         70.64         2.62 o                         
   4   3   2       1384.42       1327.49        14.32 o                         
   5   3   2        250.14        266.13        10.44 o                         
   6   3   2        775.36        786.34         8.43 o                         
   7   3   2       3217.73       3227.47        53.23 o                         
   8   3   2        548.75        664.40        10.69 o                         
   9   3   2       1737.43       1627.74        14.27 o                         
  10   3   2       1135.35       1103.77        17.99 o                         
  11   3   2        292.92        308.38         8.91 o                         
  12   3   2       1033.71       1030.69        12.15 o                         
  13   3   2          0.12          0.36         1.48 o                         
  14   3   2        602.63        521.39         9.61 o                         
  15   3   2        390.68        378.89         7.57 o                         
  16   3   2        180.61        183.91         7.76 o                         
  17   3   2        195.06        214.04         8.65 o                         
  18   3   2          0.78          2.71         3.49 o                         
  19   3   2          7.74         10.37         3.87 o                         
  20   3   2         53.18         50.37         6.35 o                         
  21   3   2        182.62        187.04        11.07 o                         
  22   3   2          2.58          6.61         5.26 o                         
  23   3   2         49.84         66.59         7.79 o                         
  24   3   2         10.19         18.17         7.06 o                         
  25   3   2         19.31         15.33         8.35 o                         
  26   3   2          8.06         10.17         9.56 o                         
 -26   4   2          2.51         11.33         7.32 o                         
 -25   4   2          0.01          3.80        11.41 o                         
 -24   4   2         25.61         18.73         7.23 o                         
 -23   4   2         10.04         -3.05         8.86 o                         
 -22   4   2         66.89         64.24         8.80 o                         
 -21   4   2        131.84        124.23        10.07 o                         
 -20   4   2        130.68        120.48         9.08 o                         
 -19   4   2         72.34         71.99         7.40 o                         
 -18   4   2        142.45        161.44         8.50 o                         
 -17   4   2         58.35         49.00         5.28 o                         
 -16   4   2        594.22        544.08        10.88 o                         
 -15   4   2        443.06        452.28         9.59 o                         
 -14   4   2         44.16         32.30         3.13 o                         
 -13   4   2         76.10         59.05         3.38 o                         
 -12   4   2        653.70        633.08        24.42 o                         
 -11   4   2        655.33        738.51        13.46 o                         
 -10   4   2       1213.80       1377.69        19.97 o                         
  -9   4   2         79.93         61.85         3.09 o                         
  -8   4   2       1345.10       1449.95        26.43 o                         
  -7   4   2       1176.86       1397.73        15.57 o                         
  -6   4   2        144.81        128.66         3.40 o                         
  -5   4   2         36.45         49.65         2.13 o                         
  -4   4   2       2717.23       2977.06        38.94 o                         
  -3   4   2          9.33          4.76         0.94 o                         
  -2   4   2       4627.43       4750.15        38.06 o                         
  -1   4   2       9639.27      10155.85        79.29 o                         
   0   4   2       5749.43       5761.38       261.35 o                         
   1   4   2         67.16         68.48         2.12 o                         
   2   4   2       3816.71       4045.77        59.43 o                         
   3   4   2       3912.87       4062.43        33.83 o                         
   4   4   2       4260.46       4774.23        35.05 o                         
   5   4   2       3287.70       3445.10        39.68 o                         
   6   4   2       4648.83       5076.73        88.17 o                         
   7   4   2        438.42        490.40         6.74 o                         
   8   4   2         73.72         59.98         2.82 o                         
   9   4   2         54.19         56.81         2.84 o                         
  10   4   2        893.15        952.19        11.46 o                         
  11   4   2         52.19         58.08         4.21 o                         
  12   4   2         16.36         18.40         2.25 o                         
  13   4   2        747.49        658.39        12.04 o                         
  14   4   2        275.32        268.98         7.02 o                         
  15   4   2        106.84        117.15         4.65 o                         
  16   4   2         24.08         23.66         3.58 o                         
  17   4   2        179.38        164.08         7.60 o                         
  18   4   2         11.70         14.53         3.59 o                         
  19   4   2        107.54        123.12         8.34 o                         
  20   4   2          0.17          3.24         4.45 o                         
  21   4   2         45.76         42.09         5.83 o                         
  22   4   2          9.85          8.44         5.20 o                         
  23   4   2         14.73          9.89         5.16 o                         
  24   4   2          0.60         17.06         8.43 o                         
  25   4   2         17.41          4.61         8.20 o                         
  26   4   2          0.03         -8.41         9.47 o                         
 -26   5   2          1.06          1.03         9.61 o                         
 -25   5   2          8.74          4.94         7.27 o                         
 -24   5   2         43.55         63.61        10.35 o                         
 -23   5   2         50.92         57.77         8.51 o                         
 -22   5   2          0.01          3.09         5.03 o                         
 -21   5   2         15.77         11.25         5.08 o                         
 -20   5   2         20.39         26.41         4.52 o                         
 -19   5   2          0.48          4.80         4.41 o                         
 -18   5   2         56.64         39.99         5.60 o                         
 -17   5   2        896.30        797.20        56.03 o                         
 -16   5   2        221.92        231.43         8.81 o                         
 -15   5   2         12.96          8.23         2.24 o                         
 -14   5   2          0.00          1.12         1.78 o                         
 -13   5   2        607.26        552.34        10.04 o                         
 -12   5   2          2.95          1.51         1.62 o                         
 -11   5   2       1065.73       1079.15        16.28 o                         
 -10   5   2        180.04        173.34         6.40 o                         
  -9   5   2        902.52       1164.71        18.33 o                         
  -8   5   2        813.70        953.30        14.58 o                         
  -7   5   2       3030.22       3093.60        92.55 o                         
  -6   5   2         12.68         10.98         1.66 o                         
  -5   5   2       1161.32       1209.72        10.52 o                         
  -4   5   2       5100.13       5069.03        37.89 o                         
  -3   5   2       4452.23       5058.22        28.23 o                         
  -2   5   2       1670.62       1555.79        17.06 o                         
  -1   5   2       2596.89       2728.20        44.34 o                         
   0   5   2        201.23        161.79         3.90 o                         
   1   5   2       1499.51       1614.19        19.80 o                         
   2   5   2       2899.15       3059.48        42.25 o                         
   3   5   2         57.85         71.02         2.97 o                         
   4   5   2       4869.00       5080.74        64.71 o                         
   5   5   2      12241.47      13171.13       113.83 o                         
   6   5   2       6164.02       6437.52        80.20 o                         
   7   5   2        570.48        633.47        15.86 o                         
   8   5   2        173.58        143.14         4.57 o                         
   9   5   2          5.92         10.50         1.89 o                         
  10   5   2       6436.07       6485.51       149.70 o                         
  11   5   2          2.33          3.51         1.69 o                         
  12   5   2        278.38        278.87         6.64 o                         
  13   5   2         79.24         96.62         4.24 o                         
  14   5   2         84.02         61.44         3.17 o                         
  15   5   2          0.02          1.74         1.97 o                         
  16   5   2        507.85        507.57        11.99 o                         
  17   5   2        243.53        265.66         9.02 o                         
  18   5   2          2.51         -2.02         3.87 o                         
  19   5   2         26.71         25.75         4.41 o                         
  20   5   2          3.91          7.13         4.07 o                         
  21   5   2         36.75         51.86         7.52 o                         
  22   5   2         89.21         90.76         8.92 o                         
  23   5   2          1.65         10.32         8.28 o                         
  24   5   2          1.30         -7.30         7.30 o                         
  25   5   2         83.49         79.30        13.37 o                         
 -25   6   2         41.21         66.68        13.51 o                         
 -24   6   2         20.01          6.58         7.86 o                         
 -23   6   2          7.64          5.22         6.98 o                         
 -22   6   2         15.54          2.43         4.90 o                         
 -21   6   2          8.11          2.39         4.73 o                         
 -20   6   2         18.02         21.48         6.36 o                         
 -19   6   2          6.85          5.56         4.62 o                         
 -18   6   2        225.73        194.22        10.44 o                         
 -17   6   2        415.78        424.52        14.46 o                         
 -16   6   2          7.59          4.76         4.25 o                         
 -15   6   2        444.66        447.81        16.81 o                         
 -14   6   2        889.60        878.87        17.29 o                         
 -13   6   2        126.13        113.57         6.33 o                         
 -12   6   2        573.96        564.66        12.63 o                         
 -11   6   2        408.71        449.73        11.51 o                         
 -10   6   2        891.37        788.86        12.88 o                         
  -9   6   2         61.56         46.80         3.46 o                         
  -8   6   2       1641.95       1780.19        28.54 o                         
  -7   6   2          5.81          1.76         1.88 o                         
  -6   6   2        198.92        170.53         4.54 o                         
  -5   6   2        877.23        894.79        12.69 o                         
  -4   6   2        225.89        315.92         5.70 o                         
  -3   6   2       3964.80       4080.63        49.94 o                         
  -2   6   2       6092.68       6904.08        51.16 o                         
  -1   6   2         72.31         70.89         3.22 o                         
   0   6   2       9739.29       9984.55       636.11 o                         
   1   6   2         64.79         69.59         2.33 o                         
   2   6   2       3728.10       3710.58        68.11 o                         
   3   6   2        278.39        251.96         6.49 o                         
   4   6   2       7429.15       8481.81        61.55 o                         
   5   6   2       1537.07       1693.09        19.50 o                         
   6   6   2         43.40         56.80         4.23 o                         
   7   6   2         93.16         86.75         3.61 o                         
   8   6   2        120.30        108.95         4.17 o                         
   9   6   2          0.11          0.36         1.71 o                         
  10   6   2       2352.02       2363.31        42.03 o                         
  11   6   2          2.42          2.63         1.76 o                         
  12   6   2        248.41        234.12         9.36 o                         
  13   6   2        149.97        134.89         6.05 o                         
  14   6   2         28.17         16.34         2.31 o                         
  15   6   2         45.71         44.58         3.73 o                         
  16   6   2        489.83        477.45        12.79 o                         
  17   6   2         78.79         73.58         5.62 o                         
  18   6   2          0.32          3.74         4.43 o                         
  19   6   2         41.02         36.10         5.68 o                         
  20   6   2         47.17         58.42         8.20 o                         
  21   6   2        124.73        120.88         9.11 o                         
  22   6   2          0.13          3.00         5.41 o                         
  23   6   2         29.27         22.59         8.81 o                         
  24   6   2          0.22          2.42         6.91 o                         
  25   6   2         20.14          7.71        10.19 o                         
 -25   7   2         16.30          4.66         8.83 o                         
 -24   7   2          3.01         -4.71         9.40 o                         
 -23   7   2          6.09         16.78         7.23 o                         
 -22   7   2         10.24         -1.84         6.13 o                         
 -21   7   2         26.92         11.56         5.95 o                         
 -20   7   2          1.28         -6.72         7.12 o                         
 -19   7   2         22.04         16.53         4.46 o                         
 -18   7   2        252.33        290.36        12.69 o                         
 -17   7   2         42.46         30.11         5.32 o                         
 -16   7   2        403.98        368.67        14.33 o                         
 -15   7   2          0.02         -3.09         4.46 o                         
 -14   7   2         14.09          8.72         3.98 o                         
 -13   7   2        265.70        274.58        10.78 o                         
 -12   7   2         10.62          7.26         3.54 o                         
 -11   7   2        206.72        166.27         8.06 o                         
 -10   7   2       1231.60       1156.01        17.51 o                         
  -9   7   2        343.01        416.57        10.59 o                         
  -8   7   2       1110.36        991.58        14.89 o                         
  -7   7   2        300.92        320.90         7.55 o                         
  -6   7   2       1073.73       1115.13        32.18 o                         
  -5   7   2        227.29        170.04         5.34 o                         
  -4   7   2       4781.85       4955.83        49.87 o                         
  -3   7   2        475.61        360.11         7.85 o                         
  -2   7   2       1222.97       1342.62        28.40 o                         
  -1   7   2         42.63         72.25         3.56 o                         
   0   7   2       1254.43       1332.27        26.23 o                         
   1   7   2        425.21        500.46         7.22 o                         
   2   7   2       1859.19       2017.32        41.52 o                         
   3   7   2        301.12        283.89         7.43 o                         
   4   7   2        619.76        763.50        11.60 o                         
   5   7   2          7.30          8.17         2.02 o                         
   6   7   2        142.67        173.90         5.85 o                         
   7   7   2        753.40        848.31        14.34 o                         
   8   7   2         20.21         27.68         2.24 o                         
   9   7   2          1.96          3.24         2.21 o                         
  10   7   2        313.59        311.11         7.38 o                         
  11   7   2       1316.29       1258.36        20.30 o                         
  12   7   2        118.63        107.11         4.56 o                         
  13   7   2        746.13        736.53        11.58 o                         
  14   7   2         36.08         33.98         2.88 o                         
  15   7   2          5.86          3.26         3.20 o                         
  16   7   2          0.00          2.19         3.19 o                         
  17   7   2        461.17        459.78        12.31 o                         
  18   7   2         18.13         12.96         4.07 o                         
  19   7   2         10.69          8.82         4.48 o                         
  20   7   2          8.77          0.35         5.30 o                         
  21   7   2          7.63          8.27         5.57 o                         
  22   7   2          0.41          6.54         5.39 o                         
  23   7   2         10.32         -7.96         7.96 o                         
  24   7   2          4.55         -4.70         9.14 o                         
  25   7   2         14.26          8.33         8.03 o                         
 -24   8   2          0.09         -7.29         7.29 o                         
 -23   8   2          1.09         -6.99         6.99 o                         
 -22   8   2          7.43          4.92         6.16 o                         
 -21   8   2         24.50         21.51         7.00 o                         
 -20   8   2         11.74         22.79         6.93 o                         
 -19   8   2         90.10         79.70         7.33 o                         
 -18   8   2         39.41         37.98         5.22 o                         
 -17   8   2          2.85         -2.32         4.92 o                         
 -16   8   2         84.41         73.61         7.39 o                         
 -15   8   2         16.11         18.30         4.86 o                         
 -14   8   2         19.29          7.75         3.92 o                         
 -13   8   2        194.47        192.33         9.40 o                         
 -12   8   2        237.36        192.72         9.06 o                         
 -11   8   2        351.66        386.27        10.82 o                         
 -10   8   2          8.02         11.75         3.05 o                         
  -9   8   2       1056.91        994.20        15.77 o                         
  -8   8   2          8.28          8.55         2.52 o                         
  -7   8   2       1589.58       1627.17        22.23 o                         
  -6   8   2         54.91         50.87         3.34 o                         
  -5   8   2        419.99        400.87        15.84 o                         
  -4   8   2         40.04         41.77         2.74 o                         
  -3   8   2       2070.95       2240.58        29.76 o                         
  -2   8   2        393.36        402.44        12.46 o                         
  -1   8   2        834.13        899.28        16.42 o                         
   0   8   2        302.34        325.45        10.96 o                         
   1   8   2       1767.67       1712.73        27.41 o                         
   2   8   2        667.78        696.11        14.72 o                         
   3   8   2         75.44         92.82         3.74 o                         
   4   8   2         27.14         24.65         2.87 o                         
   5   8   2         55.70         63.34         3.95 o                         
   6   8   2        613.04        568.19        11.45 o                         
   7   8   2          0.55          0.69         2.91 o                         
   8   8   2         24.02         19.29         3.25 o                         
   9   8   2        122.76        142.26         6.42 o                         
  10   8   2         14.41         16.65         1.74 o                         
  11   8   2          6.29         12.96         1.90 o                         
  12   8   2       1199.88       1219.87        18.51 o                         
  13   8   2          9.77          7.67         3.03 o                         
  14   8   2         15.04         12.69         3.59 o                         
  15   8   2         23.07         22.83         3.70 o                         
  16   8   2         29.43         37.63         4.26 o                         
  17   8   2         19.39         20.13         4.78 o                         
  18   8   2        121.82        164.59         9.80 o                         
  19   8   2         81.65         79.75         8.55 o                         
  20   8   2          0.33         -0.15         5.27 o                         
  21   8   2         23.75         34.91         7.97 o                         
  22   8   2         61.34         72.07         9.90 o                         
  23   8   2          7.46          0.19         8.78 o                         
  24   8   2          1.74         -8.85         8.85 o                         
 -24   9   2         21.14         18.59         8.16 o                         
 -23   9   2         69.66         64.23        10.88 o                         
 -22   9   2        134.37        162.32        17.28 o                         
 -21   9   2          5.66          3.24         7.30 o                         
 -20   9   2          5.52          2.52         6.61 o                         
 -19   9   2        133.41        136.63        10.79 o                         
 -18   9   2         74.85         66.77         7.13 o                         
 -17   9   2        207.04        224.72        10.99 o                         
 -16   9   2         31.39         32.10         5.84 o                         
 -15   9   2         29.14         41.51         5.81 o                         
 -14   9   2          0.39         -1.06         3.54 o                         
 -13   9   2        380.12        410.98        12.86 o                         
 -12   9   2        177.80        166.29         8.22 o                         
 -11   9   2          4.84          3.15         3.72 o                         
 -10   9   2        114.47        105.48         6.09 o                         
  -9   9   2        155.29        156.09         6.71 o                         
  -8   9   2        230.81        236.51         7.81 o                         
  -7   9   2        481.71        489.33        10.86 o                         
  -6   9   2        433.73        380.79         9.08 o                         
  -5   9   2        409.95        389.26         8.47 o                         
  -4   9   2       4152.91       4175.73        59.60 o                         
  -3   9   2       1568.60       1691.11        35.19 o                         
  -2   9   2         80.84         59.72         3.29 o                         
  -1   9   2         60.03         70.15         3.63 o                         
   0   9   2       1687.32       1721.98        45.75 o                         
   1   9   2        565.72        535.76        16.62 o                         
   2   9   2         43.81         51.69         2.71 o                         
   3   9   2          3.30          5.87         1.81 o                         
   4   9   2         40.84         62.75         4.68 o                         
   5   9   2         17.60          6.12         2.67 o                         
   6   9   2         22.62         21.46         3.00 o                         
   7   9   2       1664.18       1644.07        22.57 o                         
   8   9   2          5.68          2.60         3.00 o                         
   9   9   2         12.66         14.21         3.13 o                         
  10   9   2          3.89          3.72         3.43 o                         
  11   9   2        632.60        620.95        17.41 o                         
  12   9   2          3.27         13.74         4.18 o                         
  13   9   2         86.04         94.84         6.87 o                         
  14   9   2         30.95         27.98         4.67 o                         
  15   9   2         11.37          8.99         3.92 o                         
  16   9   2          2.14          6.15         5.42 o                         
  17   9   2        176.02        179.73         9.32 o                         
  18   9   2          2.14         -1.79         4.65 o                         
  19   9   2         26.63         27.25         6.52 o                         
  20   9   2         38.80         53.07         7.24 o                         
  21   9   2         24.98         40.03         7.47 o                         
  22   9   2          3.64         -2.03         7.36 o                         
  23   9   2          3.03          4.71         9.45 o                         
 -23  10   2          0.33          0.48         7.20 o                         
 -22  10   2          5.49          8.77         8.94 o                         
 -21  10   2         43.65         49.15         9.21 o                         
 -20  10   2          6.11          1.73         8.05 o                         
 -19  10   2         64.39         65.12         9.17 o                         
 -18  10   2          0.22          0.47         6.47 o                         
 -17  10   2        177.16        179.24        10.96 o                         
 -16  10   2        237.63        264.67        13.09 o                         
 -15  10   2          5.74          1.27         6.18 o                         
 -14  10   2         11.12         15.39         4.35 o                         
 -13  10   2       1060.12       1034.88        21.64 o                         
 -12  10   2        188.35        206.38         9.81 o                         
 -11  10   2        471.92        492.50        15.02 o                         
 -10  10   2        204.29        229.21        10.08 o                         
  -9  10   2        564.44        562.09        14.23 o                         
  -8  10   2        318.82        321.59         9.09 o                         
  -7  10   2        161.25        155.67         5.84 o                         
  -6  10   2        117.91        113.28         5.37 o                         
  -5  10   2        269.51        320.47         8.60 o                         
  -4  10   2        346.17        367.51         8.42 o                         
  -3  10   2        548.77        514.83        10.45 o                         
  -2  10   2          0.12         -1.41         1.94 o                         
  -1  10   2         14.88          8.84         2.22 o                         
   0  10   2        137.25        113.08         4.53 o                         
   1  10   2        326.14        301.51         6.76 o                         
   2  10   2        146.58        177.19         4.98 o                         
   3  10   2         30.27         19.48         2.50 o                         
   4  10   2         94.52         92.08         5.88 o                         
   5  10   2         94.57         81.59         5.58 o                         
   6  10   2        163.98        181.44         7.92 o                         
   7  10   2        311.62        302.33        10.04 o                         
   8  10   2         50.21         40.13         5.17 o                         
   9  10   2        723.79        645.35        16.61 o                         
  10  10   2        419.53        386.24        14.19 o                         
  11  10   2        537.15        532.44        16.94 o                         
  12  10   2        671.35        682.23        19.42 o                         
  13  10   2        599.59        588.87        17.20 o                         
  14  10   2         38.68         48.11         6.33 o                         
  15  10   2        302.73        295.70        12.54 o                         
  16  10   2        256.97        252.39        11.96 o                         
  17  10   2          1.90         -4.88         4.88 o                         
  18  10   2         42.85         38.79         7.45 o                         
  19  10   2          1.40         -5.39         5.55 o                         
  20  10   2         70.39         78.27         8.86 o                         
  21  10   2          0.00         -1.56         6.54 o                         
  22  10   2          4.33         13.61        10.29 o                         
 -22  11   2         41.59         62.44         9.56 o                         
 -21  11   2         37.06         38.62         7.78 o                         
 -20  11   2         32.17         31.34         7.82 o                         
 -19  11   2          6.94          1.61         7.51 o                         
 -18  11   2          0.11          0.55         5.83 o                         
 -17  11   2         43.83         36.27         7.33 o                         
 -16  11   2          0.62          4.46         4.92 o                         
 -15  11   2        228.71        235.63        13.62 o                         
 -14  11   2         28.36         27.94         5.84 o                         
 -13  11   2         30.54         43.04         6.56 o                         
 -12  11   2         22.58         23.34         6.24 o                         
 -11  11   2       1089.74       1118.89        29.34 o                         
 -10  11   2          8.79          5.49         3.75 o                         
  -9  11   2         11.79         22.48         4.54 o                         
  -8  11   2       2110.14       2150.62        27.12 o                         
  -7  11   2        816.36        777.87        16.18 o                         
  -6  11   2          3.00         -0.03         2.80 o                         
  -5  11   2        338.23        334.34         9.97 o                         
  -4  11   2        760.46        707.39        15.62 o                         
  -3  11   2          6.84          8.19         3.06 o                         
  -2  11   2       1540.58       1545.54        19.07 o                         
  -1  11   2        125.73         97.00         4.83 o                         
   0  11   2        654.18        582.29        10.32 o                         
   1  11   2         49.78         58.79         3.51 o                         
   2  11   2        482.11        471.72        12.55 o                         
   3  11   2        299.62        263.30        10.55 o                         
   4  11   2        297.93        266.33         9.98 o                         
   5  11   2          5.87          5.08         3.45 o                         
   6  11   2        202.94        184.08         8.70 o                         
   7  11   2        153.54        143.32         7.73 o                         
   8  11   2        304.02        326.38        12.17 o                         
   9  11   2          1.60          6.23         4.51 o                         
  10  11   2        179.26        182.62         9.81 o                         
  11  11   2         32.89         37.38         5.62 o                         
  12  11   2         17.48         13.43         4.71 o                         
  13  11   2         10.64         17.14         4.71 o                         
  14  11   2          2.72         -1.53         5.08 o                         
  15  11   2         31.40         40.32         5.91 o                         
  16  11   2         62.40         65.89         6.94 o                         
  17  11   2         32.49         45.90         7.28 o                         
  18  11   2         15.22         24.15         7.20 o                         
  19  11   2          4.22          8.03         6.21 o                         
  20  11   2          0.50         -4.02         6.54 o                         
  21  11   2          1.48         -7.77         7.77 o                         
  22  11   2         18.87         17.32         9.65 o                         
 -21  12   2         21.91         13.60         7.35 o                         
 -20  12   2          7.33         14.51         8.83 o                         
 -19  12   2          5.82          2.48         7.19 o                         
 -18  12   2         77.61         78.62         9.75 o                         
 -17  12   2          9.30         16.12         6.81 o                         
 -16  12   2         21.16         29.25         6.79 o                         
 -15  12   2          1.69          3.85         5.73 o                         
 -14  12   2         23.10         21.19         5.86 o                         
 -13  12   2        393.19        382.36        15.59 o                         
 -12  12   2          6.44          4.86         5.60 o                         
 -11  12   2         55.85         63.78         7.42 o                         
 -10  12   2          1.11          3.92         5.47 o                         
  -9  12   2        574.82        559.79        16.72 o                         
  -8  12   2          1.50          2.70         3.46 o                         
  -7  12   2       1908.68       1849.90        24.75 o                         
  -6  12   2          1.20          8.59         3.99 o                         
  -5  12   2        505.25        551.54        14.24 o                         
  -4  12   2        932.19        902.56        17.48 o                         
  -3  12   2       2442.25       2535.82        33.48 o                         
  -2  12   2        171.64        172.48         7.73 o                         
  -1  12   2       1580.57       1581.48        20.35 o                         
   0  12   2        373.03        363.06         9.55 o                         
   1  12   2          0.07          2.82         2.35 o                         
   2  12   2       1489.53       1402.30        17.83 o                         
   3  12   2       1560.53       1659.37        29.63 o                         
   4  12   2        638.37        571.98        14.98 o                         
   5  12   2         53.18         51.92         5.53 o                         
   6  12   2         43.23         48.26         5.27 o                         
   7  12   2        208.21        170.16         8.81 o                         
   8  12   2        727.06        707.30        19.26 o                         
   9  12   2        223.05        213.69        10.66 o                         
  10  12   2          1.96         -2.28         4.94 o                         
  11  12   2         66.53         67.69         6.93 o                         
  12  12   2         38.38         33.32         6.47 o                         
  13  12   2        183.35        164.00         9.70 o                         
  14  12   2        151.92        156.42         9.87 o                         
  15  12   2          5.18          5.75         5.06 o                         
  16  12   2        119.01        132.85         9.15 o                         
  17  12   2          5.92          1.54         4.76 o                         
  18  12   2         96.59        122.64         9.88 o                         
  19  12   2          6.45         10.35         5.93 o                         
  20  12   2         48.68         39.92         6.91 o                         
  21  12   2          9.78          8.36         8.28 o                         
 -20  13   2         19.14         15.46        11.15 o                         
 -19  13   2         41.47         39.80         9.85 o                         
 -18  13   2          0.45          8.79         6.52 o                         
 -17  13   2         64.69         43.20         7.96 o                         
 -16  13   2          8.45          5.58         6.61 o                         
 -15  13   2         43.75         32.96         7.11 o                         
 -14  13   2        131.86        138.60        10.35 o                         
 -13  13   2         50.16         45.84         7.18 o                         
 -12  13   2         70.85         72.71         8.23 o                         
 -11  13   2        195.76        171.56        11.18 o                         
 -10  13   2        682.53        624.93        19.63 o                         
  -9  13   2        147.46        151.85         9.67 o                         
  -8  13   2        193.72        189.27        10.32 o                         
  -7  13   2         18.88         21.45         4.58 o                         
  -6  13   2         80.42         78.47         6.23 o                         
  -5  13   2          0.30         -3.88         3.88 o                         
  -4  13   2        126.01        115.68         6.96 o                         
  -3  13   2          0.31         -1.93         3.28 o                         
  -2  13   2        111.14        107.16         6.44 o                         
  -1  13   2         68.82         69.88         5.08 o                         
   0  13   2        309.92        304.22         9.03 o                         
   1  13   2         33.84         32.15         3.50 o                         
   2  13   2        346.39        346.38        11.92 o                         
   3  13   2         10.55          8.22         4.04 o                         
   4  13   2         43.74         50.14         5.63 o                         
   5  13   2        118.57        113.21         7.53 o                         
   6  13   2        328.17        315.23        12.00 o                         
   7  13   2        284.20        290.45        11.68 o                         
   8  13   2         14.83         13.63         5.03 o                         
   9  13   2        327.83        281.36        13.10 o                         
  10  13   2        185.67        180.31        11.01 o                         
  11  13   2          3.61          8.07         4.76 o                         
  12  13   2         26.40         18.26         5.34 o                         
  13  13   2          4.29          6.76         5.00 o                         
  14  13   2         22.81         13.11         4.73 o                         
  15  13   2         79.22         87.92         8.12 o                         
  16  13   2         99.55        106.52         8.69 o                         
  17  13   2         23.11         19.08         5.35 o                         
  18  13   2         25.63         26.96         7.19 o                         
  19  13   2         15.21         10.28         6.54 o                         
 -19  14   2         11.12          5.82         7.47 o                         
 -18  14   2          0.04         -4.37         6.47 o                         
 -17  14   2         38.74         29.53         7.33 o                         
 -16  14   2         18.63          4.05         7.83 o                         
 -15  14   2         30.42         24.55         6.59 o                         
 -14  14   2         78.07         89.87         9.78 o                         
 -13  14   2        101.39        105.69         9.82 o                         
 -12  14   2         36.30         35.07         5.91 o                         
 -11  14   2        215.78        200.65        12.13 o                         
 -10  14   2          0.04          3.02         4.98 o                         
  -9  14   2          8.28         10.38         4.43 o                         
  -8  14   2          0.36          1.49         4.54 o                         
  -7  14   2        777.44        737.22        17.98 o                         
  -6  14   2        113.27        111.53         7.36 o                         
  -5  14   2         24.69         17.83         4.57 o                         
  -4  14   2         67.90         61.73         5.55 o                         
  -3  14   2          0.00          0.78         3.56 o                         
  -2  14   2        102.04        106.86         6.52 o                         
  -1  14   2        845.23        792.09        16.00 o                         
   0  14   2         13.38         13.87         3.61 o                         
   1  14   2         13.76         14.46         4.45 o                         
   2  14   2        291.98        277.90        13.05 o                         
   3  14   2         41.47         40.42         6.30 o                         
   4  14   2        756.65        728.51        20.55 o                         
   5  14   2        189.09        178.48        10.71 o                         
   6  14   2        169.55        160.15        10.32 o                         
   7  14   2         89.59         95.81         8.42 o                         
   8  14   2         33.93         39.73         6.27 o                         
   9  14   2         14.78         15.07         6.94 o                         
  10  14   2          3.36          0.58         5.78 o                         
  11  14   2          7.93          7.79         5.50 o                         
  12  14   2        131.53        137.44        10.79 o                         
  13  14   2          6.72          4.00         5.68 o                         
  14  14   2          9.00         11.70         9.32 o                         
  15  14   2          1.12         -2.52         6.13 o                         
  16  14   2         12.31         15.52         5.57 o                         
  17  14   2          0.27         -5.35         6.27 o                         
  18  14   2          8.20          7.81         6.61 o                         
 -17  15   2          8.19         16.31         7.14 o                         
 -16  15   2          1.79          4.91         7.11 o                         
 -15  15   2        209.85        218.99        14.68 o                         
 -14  15   2          0.33         -4.80         6.00 o                         
 -13  15   2          4.00         -4.82         6.36 o                         
 -12  15   2         11.47         16.91         6.73 o                         
 -11  15   2         65.79         60.40         8.62 o                         
 -10  15   2         13.20         18.43         6.03 o                         
  -9  15   2        161.62        152.55        10.96 o                         
  -8  15   2         18.03         21.33         5.78 o                         
  -7  15   2          4.09          8.75         6.67 o                         
  -6  15   2        124.06        124.70         9.16 o                         
  -5  15   2        420.01        389.46        14.80 o                         
  -4  15   2        218.18        210.76        11.00 o                         
  -3  15   2        129.27        113.60         8.27 o                         
  -2  15   2        152.44        165.17        10.43 o                         
  -1  15   2        315.90        308.89        13.59 o                         
   0  15   2        105.97        103.83         7.82 o                         
   1  15   2        332.34        299.87        13.19 o                         
   2  15   2        269.56        284.65        12.92 o                         
   3  15   2          2.86          4.00         5.47 o                         
   4  15   2          9.48          6.49         5.37 o                         
   5  15   2         94.17         75.38         7.91 o                         
   6  15   2        134.71        121.79         9.64 o                         
   7  15   2         84.10         86.89         8.32 o                         
   8  15   2         21.02         19.21         7.29 o                         
   9  15   2         10.43          7.23         5.05 o                         
  10  15   2         13.51         14.70         5.67 o                         
  11  15   2          9.64         14.72         5.63 o                         
  12  15   2         15.03         11.50         9.02 o                         
  13  15   2          1.91          6.70         5.90 o                         
  14  15   2         11.70         18.04         7.16 o                         
  15  15   2          0.10         -1.76         6.09 o                         
  16  15   2         26.10         40.20         7.37 o                         
  17  15   2         12.01         16.00         9.19 o                         
 -15  16   2         12.20         17.41        14.53 o                         
 -14  16   2         15.05         11.79         7.53 o                         
 -13  16   2          0.02          3.15         7.70 o                         
 -12  16   2         15.93          1.01         7.24 o                         
 -11  16   2         47.20         40.15         9.63 o                         
 -10  16   2          1.91         12.69         7.95 o                         
  -9  16   2         35.47         20.85         7.06 o                         
  -8  16   2         30.28         28.08         7.00 o                         
  -7  16   2          5.72         16.86         7.33 o                         
  -6  16   2          7.13         19.05         5.43 o                         
  -5  16   2        220.75        235.59        15.19 o                         
  -4  16   2          6.77         13.59         5.84 o                         
  -3  16   2         26.69         23.14         5.81 o                         
  -2  16   2          2.73         -0.85         5.28 o                         
  -1  16   2          0.12         -0.80         4.96 o                         
   0  16   2          0.00          3.28         5.78 o                         
   1  16   2        204.86        208.98        11.52 o                         
   2  16   2         33.26         34.32         6.42 o                         
   3  16   2         26.39         22.82         4.77 o                         
   4  16   2         60.72         79.71         7.71 o                         
   5  16   2         90.96        103.48         8.39 o                         
   6  16   2         13.65         14.08         4.84 o                         
   7  16   2          2.07         -0.12         5.69 o                         
   8  16   2          5.69         12.80         5.59 o                         
   9  16   2         61.05         55.39         7.61 o                         
  10  16   2          5.28          7.60         7.58 o                         
  11  16   2          0.00          4.43         5.58 o                         
  12  16   2         14.43         20.84         6.17 o                         
  13  16   2          7.60         -4.68         8.02 o                         
  14  16   2          1.61          6.91         7.09 o                         
  15  16   2          1.98          6.75        11.06 o                         
 -13  17   2          2.42         -6.77         7.38 o                         
 -12  17   2          2.20          0.34         7.17 o                         
 -11  17   2          4.86          6.40         8.37 o                         
 -10  17   2         31.87          6.07        10.17 o                         
  -9  17   2         35.89         36.64        10.75 o                         
  -8  17   2          6.86         10.43         8.03 o                         
  -7  17   2          0.75          1.33         7.69 o                         
  -6  17   2        147.84        168.81        13.77 o                         
  -5  17   2         58.22         53.89         8.72 o                         
  -4  17   2         37.23         37.16         7.98 o                         
  -3  17   2         68.93         70.58         9.12 o                         
  -2  17   2          1.08          2.49         6.45 o                         
  -1  17   2         11.33         15.37         6.11 o                         
   0  17   2        179.43        183.66        14.20 o                         
   1  17   2         92.86         94.67        11.42 o                         
   2  17   2         25.27         28.96         6.78 o                         
   3  17   2          1.63          2.73         5.80 o                         
   4  17   2         14.07         12.23         6.71 o                         
   5  17   2          5.43          7.10         7.54 o                         
   6  17   2         28.80         20.07         7.80 o                         
   7  17   2          8.68          3.70         5.95 o                         
   8  17   2         12.89          9.83         6.25 o                         
   9  17   2          3.25         -2.69         7.14 o                         
  10  17   2          7.20          7.04         6.61 o                         
  11  17   2          0.20          3.97         7.03 o                         
  12  17   2         15.03          4.75         6.53 o                         
  13  17   2          1.25         -6.02         7.43 o                         
 -10  18   2         63.59         55.79        13.52 o                         
  -9  18   2          4.89         11.14        10.38 o                         
  -8  18   2         20.35         19.52         9.89 o                         
  -7  18   2         50.21         41.66         9.60 o                         
  -6  18   2        257.72        289.90        18.09 o                         
  -5  18   2        180.18        192.76        15.02 o                         
  -4  18   2          2.36         -7.12         7.12 o                         
  -3  18   2         44.85         36.15         8.23 o                         
  -2  18   2        436.47        492.72        21.30 o                         
  -1  18   2        148.85        183.77        15.23 o                         
   0  18   2         31.86         51.62         9.13 o                         
   1  18   2         28.85         33.31         8.53 o                         
   2  18   2          2.38          0.74         6.94 o                         
   3  18   2          0.05         -1.91         7.12 o                         
   4  18   2        334.72        368.30        22.60 o                         
   5  18   2        178.54        189.48        17.08 o                         
   6  18   2          0.15          1.06         9.13 o                         
   7  18   2          0.00         16.00        13.37 o                         
   8  18   2        100.43        137.04        16.36 o                         
   9  18   2         69.50         77.69        13.72 o                         
  10  18   2         35.05         25.79         9.08 o                         
  -6  19   2         36.18         20.05         7.86 o                         
  -5  19   2          0.47          5.61         7.17 o                         
  -4  19   2          5.53         -6.72         6.72 o                         
  -3  19   2         12.51          1.14         6.43 o                         
  -2  19   2          1.18         14.39         7.39 o                         
  -1  19   2          0.80         12.87         6.65 o                         
   0  19   2          4.91          8.32         7.62 o                         
   1  19   2         29.27          4.04         6.78 o                         
   2  19   2          4.24         -2.59         7.76 o                         
   3  19   2          9.29          1.96         9.88 o                         
   4  19   2          0.16         -3.44        10.02 o                         
   5  19   2          0.01         -8.35         9.09 o                         
 -27   1   3         38.16         -2.06        16.75 o                         
 -26   1   3         13.69         -8.69         8.69 o                         
 -25   1   3         70.86         54.86         9.95 o                         
 -24   1   3         41.71         42.13         8.01 o                         
 -23   1   3        622.75        651.78        23.02 o                         
 -22   1   3        364.65        331.32        15.32 o                         
 -21   1   3        514.58        462.80        18.57 o                         
 -20   1   3        100.24        106.94         8.64 o                         
 -19   1   3         48.19         40.08         5.52 o                         
 -18   1   3          1.12         10.27         5.25 o                         
 -17   1   3       4568.96       4723.03        75.68 o                         
 -16   1   3        575.62        603.31        13.40 o                         
 -15   1   3        746.87        882.41        16.48 o                         
 -14   1   3        552.30        554.06        12.68 o                         
 -13   1   3       3697.40       4037.69        42.36 o                         
 -12   1   3          6.34         -1.47         1.47 o                         
 -11   1   3       4281.62       4408.28        59.75 o                         
 -10   1   3         11.82         14.36         2.07 o                         
  -9   1   3       4200.18       4915.05        63.78 o                         
  -8   1   3        271.94        242.40        15.78 o                         
  -7   1   3       5472.16       6418.90        54.89 o                         
  -6   1   3        461.53        630.52        18.03 o                         
  -5   1   3       1092.57        864.08        85.44 o                         
  -4   1   3        698.93        782.30        10.66 o                         
  -3   1   3      11043.45      10753.51       427.46 o                         
  -2   1   3       8056.79       7549.26       303.46 o                         
  -1   1   3         25.69         12.44         1.40 o                         
   0   1   3       8427.74       7533.66       395.95 o                         
   1   1   3        359.44        294.11        22.14 o                         
   2   1   3       1356.17       1407.43        62.94 o                         
   3   1   3       6616.02       6324.49        41.44 o                         
   4   1   3       4528.88       4463.88        45.47 o                         
   5   1   3        147.97        143.76         3.61 o                         
   6   1   3        160.70        222.46         3.50 o                         
   7   1   3       3843.90       3956.23        26.37 o                         
   8   1   3        216.72        233.51         5.05 o                         
   9   1   3       3618.53       4430.94        39.44 o                         
  10   1   3        158.27        141.65         4.61 o                         
  11   1   3       2630.43       3038.75        20.98 o                         
  12   1   3        187.88        198.80         5.67 o                         
  13   1   3          5.67         -0.48         2.81 o                         
  14   1   3        268.39        251.69         9.48 o                         
  15   1   3        228.40        189.64         8.39 o                         
  16   1   3        100.54         92.98         6.39 o                         
  17   1   3        241.12        219.36         9.97 o                         
  18   1   3         64.33         85.60         6.92 o                         
  19   1   3         68.67         58.49         5.80 o                         
  20   1   3          7.45          5.07         3.88 o                         
  21   1   3          0.59         -1.70         4.03 o                         
  22   1   3          6.46         15.59         5.15 o                         
  23   1   3         32.38         44.23         8.17 o                         
  24   1   3          7.51         11.09         7.08 o                         
  25   1   3         36.83         41.40         8.93 o                         
  26   1   3          6.05         -1.89         9.57 o                         
 -27   2   3          0.09          5.91         6.72 o                         
 -26   2   3         18.22         17.46         6.87 o                         
 -25   2   3          6.38         -2.49         9.79 o                         
 -24   2   3          0.28         11.23         6.61 o                         
 -23   2   3         12.64         18.81         6.94 o                         
 -22   2   3        182.51        175.76        15.06 o                         
 -21   2   3         80.74         85.86         9.76 o                         
 -20   2   3          6.81          7.24         4.31 o                         
 -19   2   3         99.82        107.53         7.75 o                         
 -18   2   3          1.06          0.52         3.65 o                         
 -17   2   3        206.18        222.00         8.45 o                         
 -16   2   3        855.63        813.75        15.20 o                         
 -15   2   3        173.03        231.15         7.95 o                         
 -14   2   3        405.12        368.85         8.82 o                         
 -13   2   3        167.36        168.72         4.96 o                         
 -12   2   3       1324.09       1423.50        18.52 o                         
 -11   2   3        166.64        138.07        13.67 o                         
 -10   2   3          0.37          4.30         1.58 o                         
  -9   2   3         46.71         31.49         2.45 o                         
  -8   2   3       2541.44       2779.98        59.48 o                         
  -7   2   3         43.65         46.14         2.58 o                         
  -6   2   3        518.83        574.24        16.39 o                         
  -5   2   3       7587.82       8116.00        71.71 o                         
  -4   2   3        432.39        350.42         5.96 o                         
  -3   2   3       1003.87        882.85        53.83 o                         
  -2   2   3      17592.34      18241.56       117.14 o                         
  -1   2   3       6175.59       5535.39       327.20 o                         
   0   2   3       2014.25       1788.91       147.57 o                         
   1   2   3        795.70        840.80        36.07 o                         
   2   2   3        248.33        265.12        11.96 o                         
   3   2   3        573.22        660.54         9.87 o                         
   4   2   3       7829.26       7839.95       127.73 o                         
   5   2   3        319.33        272.65         5.15 o                         
   6   2   3       2900.24       3264.20        43.24 o                         
   7   2   3       2597.54       2613.69        29.59 o                         
   8   2   3        157.29        164.02         4.32 o                         
   9   2   3       3666.33       3670.77        34.65 o                         
  10   2   3        828.90        857.48        11.28 o                         
  11   2   3        360.46        353.76         7.88 o                         
  12   2   3        145.18        136.45         6.14 o                         
  13   2   3        271.20        235.46        22.92 o                         
  14   2   3        783.42        783.64        20.59 o                         
  15   2   3         68.64         64.53         5.70 o                         
  16   2   3          2.10          1.70         3.48 o                         
  17   2   3         16.89         15.71         4.18 o                         
  18   2   3         96.37         85.35         6.88 o                         
  19   2   3        310.79        339.17        12.90 o                         
  20   2   3          1.68         -3.37         4.46 o                         
  21   2   3          3.12          3.38         4.52 o                         
  22   2   3          5.13          5.90         4.79 o                         
  23   2   3          8.48          9.32         7.12 o                         
  24   2   3         84.72         87.71        10.53 o                         
  25   2   3         38.98         37.53        11.18 o                         
  26   2   3          5.88         29.27         9.77 o                         
 -26   3   3         46.54         40.30         8.86 o                         
 -25   3   3         19.83         30.23         8.36 o                         
 -24   3   3        163.71        177.54        14.22 o                         
 -23   3   3          8.93         10.41         6.97 o                         
 -22   3   3        192.46        151.14        15.58 o                         
 -21   3   3          5.24          6.84         6.15 o                         
 -20   3   3        201.14        213.01        12.00 o                         
 -19   3   3          5.09          0.75         4.92 o                         
 -18   3   3        420.02        414.64        12.02 o                         
 -17   3   3         36.85         44.39         4.58 o                         
 -16   3   3         36.51         31.22         4.22 o                         
 -15   3   3          1.09         -0.16         1.72 o                         
 -14   3   3       3017.38       3070.81        80.66 o                         
 -13   3   3         48.78         34.29         3.22 o                         
 -12   3   3         47.66         74.20         5.86 o                         
 -11   3   3        626.39        654.19        12.41 o                         
 -10   3   3          0.73          3.11         1.19 o                         
  -9   3   3        305.28        398.98         8.31 o                         
  -8   3   3       9523.21      10376.64        92.26 o                         
  -7   3   3        645.88        727.16         9.98 o                         
  -6   3   3         82.72        105.23         2.87 o                         
  -5   3   3        982.96       1103.21        14.19 o                         
  -4   3   3        960.17       1007.99        13.13 o                         
  -3   3   3        446.35        357.08         4.76 o                         
  -2   3   3      37654.02      40175.75       282.75 o                         
  -1   3   3       2973.79       2754.46       188.72 o                         
   0   3   3      77494.15      73732.20      4831.37 o                         
   1   3   3      52640.56      55835.10       514.63 o                         
   2   3   3      36898.76      39568.73       303.32 o                         
   3   3   3        151.64        186.09         3.34 o                         
   4   3   3         68.40         50.25         2.70 o                         
   5   3   3       2189.56       2276.64        18.36 o                         
   6   3   3          4.11          4.32         1.45 o                         
   7   3   3       4030.47       4350.30        48.26 o                         
   8   3   3       2200.00       2428.99        28.13 o                         
   9   3   3       1453.07       1621.97        12.34 o                         
  10   3   3        532.89        568.63         8.13 o                         
  11   3   3       4470.92       4652.33        61.70 o                         
  12   3   3         76.45         82.61         4.63 o                         
  13   3   3        122.67        106.70         6.69 o                         
  14   3   3        598.57        608.83        10.98 o                         
  15   3   3        103.23        112.67         4.98 o                         
  16   3   3        157.23        168.47         7.54 o                         
  17   3   3         71.64         72.73         5.83 o                         
  18   3   3        367.27        364.42        12.08 o                         
  19   3   3         64.15         73.40         7.54 o                         
  20   3   3        134.39        138.62         9.70 o                         
  21   3   3          0.00         -0.66         4.82 o                         
  22   3   3          1.74         -0.64         4.41 o                         
  23   3   3          7.07          4.94         5.58 o                         
  24   3   3          0.00         -1.02         6.23 o                         
  25   3   3         66.36         77.46        15.02 o                         
  26   3   3          5.84          3.67        10.80 o                         
 -26   4   3         48.35         49.39         9.69 o                         
 -25   4   3          3.65         14.29         7.83 o                         
 -24   4   3          3.70          7.45         7.14 o                         
 -23   4   3         10.31         11.32         9.78 o                         
 -22   4   3         24.18         21.52         6.20 o                         
 -21   4   3         14.39         14.86         5.29 o                         
 -20   4   3         27.08         44.28         6.83 o                         
 -19   4   3         76.40         82.80         7.19 o                         
 -18   4   3         23.25         17.87         4.72 o                         
 -17   4   3         52.88         38.11         6.43 o                         
 -16   4   3          2.09         -1.37         2.07 o                         
 -15   4   3        238.29        189.98        18.65 o                         
 -14   4   3        601.44        559.19        14.26 o                         
 -13   4   3        271.72        262.83         6.35 o                         
 -12   4   3        171.50        135.93         9.72 o                         
 -11   4   3        410.76        441.11         9.78 o                         
 -10   4   3        733.18        755.44        11.97 o                         
  -9   4   3        145.15        179.37         6.76 o                         
  -8   4   3         57.55         58.82         3.19 o                         
  -7   4   3       1433.73       1352.63        15.08 o                         
  -6   4   3        382.18        364.97         7.72 o                         
  -5   4   3       1124.78       1249.06        15.24 o                         
  -4   4   3       1412.60       1521.17        17.34 o                         
  -3   4   3       2465.72       2447.66        35.92 o                         
  -2   4   3       1638.68       1614.95        14.30 o                         
  -1   4   3        902.82        918.97        11.72 o                         
   0   4   3        182.55        221.13        10.93 o                         
   1   4   3       1901.95       1952.45        25.80 o                         
   2   4   3       4072.10       4078.60        36.18 o                         
   3   4   3         14.11          6.54         1.22 o                         
   4   4   3        165.78        140.83         3.83 o                         
   5   4   3       8240.46       9243.44        93.26 o                         
   6   4   3       5007.62       5517.89        37.41 o                         
   7   4   3       1606.33       1631.46        13.63 o                         
   8   4   3        243.64        213.97         5.05 o                         
   9   4   3        173.03        146.26         4.69 o                         
  10   4   3        345.28        323.84         6.90 o                         
  11   4   3        692.70        655.90        12.71 o                         
  12   4   3          5.55          7.66         1.95 o                         
  13   4   3        252.18        238.52        11.47 o                         
  14   4   3         16.85         16.22         2.67 o                         
  15   4   3        598.54        592.01        13.20 o                         
  16   4   3        413.28        369.54        10.59 o                         
  17   4   3         47.53         42.56         4.45 o                         
  18   4   3         83.14         77.37         6.62 o                         
  19   4   3          1.25         -2.13         4.93 o                         
  20   4   3          0.60         14.30         6.00 o                         
  21   4   3         14.47         15.40         5.07 o                         
  22   4   3         70.75        102.72         9.48 o                         
  23   4   3         10.73         17.42         5.37 o                         
  24   4   3         30.44         49.37         7.77 o                         
  25   4   3          4.54          1.14         8.75 o                         
  26   4   3         26.97         20.53        10.14 o                         
 -26   5   3        122.17        164.82        14.84 o                         
 -25   5   3         11.66         15.21         8.64 o                         
 -24   5   3          2.05         14.28         7.46 o                         
 -23   5   3          1.50         -0.12         6.45 o                         
 -22   5   3         99.18        143.50        11.06 o                         
 -21   5   3         37.92         43.65         7.03 o                         
 -20   5   3        124.95        130.61        10.41 o                         
 -19   5   3        495.66        474.05        15.58 o                         
 -18   5   3         85.09         98.23         7.67 o                         
 -17   5   3        389.20        369.87        13.16 o                         
 -16   5   3        149.94        141.01         8.38 o                         
 -15   5   3        937.97        942.07        15.52 o                         
 -14   5   3       1074.18       1135.14        15.38 o                         
 -13   5   3          2.75          1.80         2.02 o                         
 -12   5   3        527.20        559.90        14.97 o                         
 -11   5   3        257.48        305.32         8.86 o                         
 -10   5   3       2237.82       2073.66        22.87 o                         
  -9   5   3       2418.15       2681.37        24.42 o                         
  -8   5   3       3284.86       3331.44        43.42 o                         
  -7   5   3          4.76          3.07         1.63 o                         
  -6   5   3       6186.56       6091.92       158.50 o                         
  -5   5   3         46.42         49.65         2.58 o                         
  -4   5   3        132.62        209.94         4.44 o                         
  -3   5   3       5383.56       5449.26        49.24 o                         
  -2   5   3        134.51        144.16         3.19 o                         
  -1   5   3         49.97         56.68         6.40 o                         
   0   5   3        285.05        281.68        11.00 o                         
   1   5   3       4337.73       4733.73        43.43 o                         
   2   5   3        547.44        585.14         8.56 o                         
   3   5   3       7492.65       7629.53        66.66 o                         
   4   5   3       1255.37       1423.68        15.15 o                         
   5   5   3         43.60         76.06         3.59 o                         
   6   5   3        921.04        794.33        34.26 o                         
   7   5   3        163.08        183.44         4.93 o                         
   8   5   3        256.00        279.48         6.53 o                         
   9   5   3        111.09        135.92         4.81 o                         
  10   5   3        297.62        282.85         7.09 o                         
  11   5   3          1.21          0.98         2.36 o                         
  12   5   3        437.31        442.28        10.04 o                         
  13   5   3        172.46        180.05         4.71 o                         
  14   5   3        196.01        158.83         4.53 o                         
  15   5   3        252.05        239.57         7.92 o                         
  16   5   3        357.38        356.24        12.71 o                         
  17   5   3          6.48          9.48         4.08 o                         
  18   5   3         32.25         28.22         5.04 o                         
  19   5   3         73.52         57.53         5.67 o                         
  20   5   3         76.87         81.44         6.79 o                         
  21   5   3         55.72         74.47         7.58 o                         
  22   5   3         16.39         24.24         6.39 o                         
  23   5   3          7.31         10.80         5.81 o                         
  24   5   3         38.90         47.61         9.37 o                         
  25   5   3        170.19        195.18        16.64 o                         
 -25   6   3         46.28         47.72        11.83 o                         
 -24   6   3          0.40          0.01         6.61 o                         
 -23   6   3          8.69          8.72         7.41 o                         
 -22   6   3          1.88         -5.94         5.94 o                         
 -21   6   3         29.05         37.86         7.33 o                         
 -20   6   3         60.11         75.13         8.12 o                         
 -19   6   3        507.16        534.98        19.01 o                         
 -18   6   3         41.84         47.45         5.73 o                         
 -17   6   3          6.17          4.46         4.14 o                         
 -16   6   3         30.71         31.87         5.51 o                         
 -15   6   3       1234.86       1243.46        20.27 o                         
 -14   6   3        305.95        301.77        10.00 o                         
 -13   6   3         79.16         82.34         5.52 o                         
 -12   6   3          1.62         -0.85         3.83 o                         
 -11   6   3        164.02        176.07         7.27 o                         
 -10   6   3        291.90        252.05        11.32 o                         
  -9   6   3        881.85        964.60        23.85 o                         
  -8   6   3        313.60        353.90         7.78 o                         
  -7   6   3         37.58         34.69         3.16 o                         
  -6   6   3       3689.45       3894.00        66.89 o                         
  -5   6   3         10.69         14.92         1.78 o                         
  -4   6   3       1473.73       1661.70        34.20 o                         
  -3   6   3       2136.84       2282.66        32.12 o                         
  -2   6   3       1885.99       1943.76        39.84 o                         
  -1   6   3        424.30        466.55         7.29 o                         
   0   6   3          1.70          5.70         1.82 o                         
   1   6   3        353.56        404.84        11.14 o                         
   2   6   3       7295.04       8150.94        63.66 o                         
   3   6   3        220.43        241.28         6.02 o                         
   4   6   3       1169.03       1366.36        14.30 o                         
   5   6   3        713.43        718.34        21.54 o                         
   6   6   3       9571.81      10357.46       106.69 o                         
   7   6   3        484.67        540.33        11.34 o                         
   8   6   3       1166.37        991.32        25.74 o                         
   9   6   3        529.00        578.55        12.81 o                         
  10   6   3         57.93         81.21         3.95 o                         
  11   6   3         58.18         36.16         3.06 o                         
  12   6   3       1360.14       1358.62        16.02 o                         
  13   6   3       1832.53       1886.19        22.59 o                         
  14   6   3        328.01        347.06        10.14 o                         
  15   6   3        157.47        137.78         6.81 o                         
  16   6   3          9.58         10.35         4.04 o                         
  17   6   3        270.60        248.80        10.28 o                         
  18   6   3         28.23         28.33         4.88 o                         
  19   6   3          0.14         -5.65         5.65 o                         
  20   6   3         52.90         54.19         5.80 o                         
  21   6   3         25.93         16.99         5.67 o                         
  22   6   3          0.01         -0.94         6.05 o                         
  23   6   3         72.03         80.32        10.48 o                         
  24   6   3          4.67         11.72         9.86 o                         
  25   6   3          0.36         19.72         8.33 o                         
 -25   7   3         48.81         28.96         8.76 o                         
 -24   7   3          0.08         -3.61         8.14 o                         
 -23   7   3          0.18         -4.89         5.97 o                         
 -22   7   3         77.85         64.11         8.26 o                         
 -21   7   3         62.96         79.72         8.84 o                         
 -20   7   3          0.32          4.16         5.16 o                         
 -19   7   3         70.70         78.38         8.46 o                         
 -18   7   3         98.84        122.61         8.75 o                         
 -17   7   3        103.16        122.07         8.99 o                         
 -16   7   3        399.64        394.30        14.92 o                         
 -15   7   3         67.07         52.62         6.42 o                         
 -14   7   3          1.47          2.83         3.17 o                         
 -13   7   3        159.50        182.27         8.25 o                         
 -12   7   3        574.65        613.18        14.16 o                         
 -11   7   3       4116.33       4362.69        42.47 o                         
 -10   7   3         90.45         90.82         5.21 o                         
  -9   7   3        393.43        365.76         9.57 o                         
  -8   7   3       1366.07       1509.55        18.49 o                         
  -7   7   3       1495.71       1763.46        32.26 o                         
  -6   7   3         25.48         14.16         2.46 o                         
  -5   7   3       1080.35       1183.08        23.92 o                         
  -4   7   3        435.02        483.06        10.15 o                         
  -3   7   3       2919.66       3248.64        56.16 o                         
  -2   7   3       3346.53       3005.57       189.81 o                         
  -1   7   3       2575.04       2634.21       199.36 o                         
   0   7   3        558.11        457.10        44.39 o                         
   1   7   3       2801.12       3121.24       240.33 o                         
   2   7   3       2172.05       2360.71        69.13 o                         
   3   7   3        736.25        871.75        25.87 o                         
   4   7   3        673.85        645.84        20.80 o                         
   5   7   3       3711.64       4245.87        55.76 o                         
   6   7   3        136.30        158.59         5.58 o                         
   7   7   3         29.04         27.00         3.79 o                         
   8   7   3        565.46        628.06        14.10 o                         
   9   7   3        817.04        853.05         9.77 o                         
  10   7   3         62.23         45.85         3.00 o                         
  11   7   3        279.79        278.94         7.05 o                         
  12   7   3        162.51        170.94         5.94 o                         
  13   7   3          5.12         14.79         3.48 o                         
  14   7   3        563.33        543.05        12.76 o                         
  15   7   3        858.18        814.76        16.03 o                         
  16   7   3          1.66          5.60         3.26 o                         
  17   7   3        113.60        130.93         7.83 o                         
  18   7   3        118.89        108.16         8.32 o                         
  19   7   3         11.15          1.46         4.25 o                         
  20   7   3        148.22        175.92        11.23 o                         
  21   7   3          8.40         14.03         5.82 o                         
  22   7   3          0.19          1.87         6.07 o                         
  23   7   3          4.84          2.45         7.37 o                         
  24   7   3          0.14         18.03         8.80 o                         
 -24   8   3          0.25         -5.86        12.26 o                         
 -23   8   3          0.00         -4.08         7.07 o                         
 -22   8   3          2.20          5.48         8.53 o                         
 -21   8   3          8.06          2.56         7.11 o                         
 -20   8   3         60.33         71.55         8.45 o                         
 -19   8   3          0.25          3.73         5.76 o                         
 -18   8   3         26.06         17.60         5.15 o                         
 -17   8   3        152.62        140.50         9.55 o                         
 -16   8   3        551.64        528.29        18.44 o                         
 -15   8   3          4.32         10.18         4.46 o                         
 -14   8   3       1472.35       1424.55        26.65 o                         
 -13   8   3        173.20        142.57         8.89 o                         
 -12   8   3        251.46        254.38        10.53 o                         
 -11   8   3         82.04         78.98         6.25 o                         
 -10   8   3         51.92         50.40         5.58 o                         
  -9   8   3         60.46         62.90         4.87 o                         
  -8   8   3         14.63          6.52         2.60 o                         
  -7   8   3         78.28         71.54         4.45 o                         
  -6   8   3        167.62        180.23         5.83 o                         
  -5   8   3        338.59        304.87         6.87 o                         
  -4   8   3        300.73        325.28         6.84 o                         
  -3   8   3          0.00         10.38         1.79 o                         
  -2   8   3         19.20         26.00         2.48 o                         
  -1   8   3          0.73         -0.19         1.35 o                         
   0   8   3        438.36        450.40        10.79 o                         
   1   8   3        436.23        497.81        10.36 o                         
   2   8   3       1768.48       1545.55        36.68 o                         
   3   8   3        651.46        619.41        15.46 o                         
   4   8   3       2922.54       3115.18        33.77 o                         
   5   8   3        123.74        165.76         8.06 o                         
   6   8   3          3.75          2.07         2.12 o                         
   7   8   3        603.13        530.05        13.39 o                         
   8   8   3       1840.01       1822.50        35.00 o                         
   9   8   3       1789.14       1761.74        24.84 o                         
  10   8   3        422.62        402.54        12.48 o                         
  11   8   3         99.41        101.61         3.83 o                         
  12   8   3        318.81        345.19        11.23 o                         
  13   8   3       1260.66       1251.78        17.52 o                         
  14   8   3         24.44         31.67         3.99 o                         
  15   8   3        180.05        203.74         9.66 o                         
  16   8   3        111.31        112.24         7.52 o                         
  17   8   3        168.24        219.51         9.90 o                         
  18   8   3         76.02         80.12         7.65 o                         
  19   8   3         12.86         12.20         6.46 o                         
  20   8   3          0.03          3.73         5.51 o                         
  21   8   3         23.86         31.54         6.73 o                         
  22   8   3          6.80          8.20         6.40 o                         
  23   8   3         28.02         17.05         7.87 o                         
  24   8   3         16.94         43.52         9.62 o                         
 -24   9   3          1.61         -7.41         7.41 o                         
 -23   9   3          8.87         19.28         7.57 o                         
 -22   9   3          0.94          4.01        10.35 o                         
 -21   9   3          0.01         -7.24         7.24 o                         
 -20   9   3         37.07         23.17         7.04 o                         
 -19   9   3         30.34         31.44         7.92 o                         
 -18   9   3         92.62         88.03        11.24 o                         
 -17   9   3          7.05         10.84         4.81 o                         
 -16   9   3        129.83        116.34         8.57 o                         
 -15   9   3         38.80         34.28         5.46 o                         
 -14   9   3         61.93         65.02         6.50 o                         
 -13   9   3         11.24         18.22         5.70 o                         
 -12   9   3          5.41          1.15         4.31 o                         
 -11   9   3        278.18        278.69        11.67 o                         
 -10   9   3       1129.47       1157.89        22.02 o                         
  -9   9   3          5.37          6.80         2.88 o                         
  -8   9   3         25.41         22.34         3.56 o                         
  -7   9   3        225.67        213.23         7.64 o                         
  -6   9   3        225.96        204.59         6.16 o                         
  -5   9   3        329.67        286.56         7.40 o                         
  -4   9   3         24.22         11.28         2.14 o                         
  -3   9   3         50.53         64.66         3.47 o                         
  -2   9   3        608.19        660.14         9.94 o                         
  -1   9   3        466.49        451.97         7.60 o                         
   0   9   3        864.65        893.16        23.24 o                         
   1   9   3        362.74        308.95         8.41 o                         
   2   9   3        611.19        759.30        22.63 o                         
   3   9   3       1015.49        963.17        22.56 o                         
   4   9   3          6.96          2.90         2.60 o                         
   5   9   3        425.55        399.05         9.55 o                         
   6   9   3         55.49         65.91         4.48 o                         
   7   9   3          4.70          6.26         3.29 o                         
   8   9   3        352.01        353.87        11.80 o                         
   9   9   3        409.77        429.73        13.06 o                         
  10   9   3        734.77        733.47        17.21 o                         
  11   9   3         54.82         44.66         5.71 o                         
  12   9   3       1112.12       1080.89        21.63 o                         
  13   9   3          9.25         10.39         3.64 o                         
  14   9   3          1.95          4.19         3.64 o                         
  15   9   3        133.89        127.64         8.22 o                         
  16   9   3         41.10         49.47         5.74 o                         
  17   9   3          9.48         18.08         5.13 o                         
  18   9   3         30.33         42.21         6.37 o                         
  19   9   3         25.76         26.36         6.55 o                         
  20   9   3          4.54          1.68         5.47 o                         
  21   9   3          0.01          1.06         5.89 o                         
  22   9   3          1.79          2.68         7.55 o                         
  23   9   3          4.23         -8.74         8.74 o                         
 -23  10   3          6.58          2.82         7.12 o                         
 -22  10   3         18.00         18.05         7.77 o                         
 -21  10   3          0.22          1.03         5.99 o                         
 -20  10   3         46.79         54.55         8.42 o                         
 -19  10   3         92.34         93.85         9.82 o                         
 -18  10   3        113.05        127.98        10.95 o                         
 -17  10   3          1.63          0.53         6.70 o                         
 -16  10   3        181.34        183.45        13.69 o                         
 -15  10   3        919.31        905.19        25.51 o                         
 -14  10   3         29.71         29.07         6.35 o                         
 -13  10   3         52.28         58.71         6.71 o                         
 -12  10   3         33.63         35.97         5.23 o                         
 -11  10   3        355.65        324.49        12.74 o                         
 -10  10   3          6.23          7.17         4.29 o                         
  -9  10   3        379.72        384.64        12.88 o                         
  -8  10   3         15.74         16.28         3.66 o                         
  -7  10   3          6.94          0.19         3.91 o                         
  -6  10   3         61.19         72.70         5.08 o                         
  -5  10   3       2223.17       2181.71        28.87 o                         
  -4  10   3          3.00          5.52         2.33 o                         
  -3  10   3       1453.07       1384.92        22.77 o                         
  -2  10   3          2.38          5.22         1.81 o                         
  -1  10   3         52.61         33.96         2.53 o                         
   0  10   3        457.84        450.86         9.47 o                         
   1  10   3        715.69        675.35        24.72 o                         
   2  10   3          0.00         -0.52         2.21 o                         
   3  10   3        317.32        323.85        10.07 o                         
   4  10   3        125.83        110.75         6.10 o                         
   5  10   3          0.09          2.09         3.14 o                         
   6  10   3        269.89        275.20         9.41 o                         
   7  10   3        545.75        518.50        12.73 o                         
   8  10   3        592.03        592.19        15.56 o                         
   9  10   3        126.73        134.69         9.04 o                         
  10  10   3        527.33        500.57        16.11 o                         
  11  10   3        215.57        211.21        10.99 o                         
  12  10   3         15.78          6.61         4.54 o                         
  13  10   3        587.91        561.39        16.70 o                         
  14  10   3         63.94         40.53         5.31 o                         
  15  10   3         14.19         17.47         4.64 o                         
  16  10   3        161.06        155.78         8.98 o                         
  17  10   3         22.01         19.68         5.49 o                         
  18  10   3        396.01        392.54        16.87 o                         
  19  10   3         37.28         39.80         7.09 o                         
  20  10   3          0.09         -2.46         5.79 o                         
  21  10   3         20.06         15.12         7.22 o                         
  22  10   3        112.13        123.93        14.34 o                         
 -22  11   3        103.78        126.27        12.74 o                         
 -21  11   3        151.13        163.41        13.65 o                         
 -20  11   3         27.10         11.21         7.95 o                         
 -19  11   3          0.42         -2.34         8.99 o                         
 -18  11   3         16.14         21.22         8.35 o                         
 -17  11   3         69.00        108.45        10.20 o                         
 -16  11   3        464.37        441.88        20.72 o                         
 -15  11   3        302.84        279.87        16.55 o                         
 -14  11   3          0.40          1.71         6.78 o                         
 -13  11   3        146.78        137.66        11.67 o                         
 -12  11   3        578.42        554.27        17.08 o                         
 -11  11   3        795.35        792.82        19.63 o                         
 -10  11   3        876.17        947.96        20.61 o                         
  -9  11   3        737.23        699.28        17.31 o                         
  -8  11   3       1218.17       1187.19        20.92 o                         
  -7  11   3       1552.43       1489.89        22.84 o                         
  -6  11   3        821.76        802.56        15.64 o                         
  -5  11   3       2543.23       2624.14        35.42 o                         
  -4  11   3        862.74        872.69        14.21 o                         
  -3  11   3       3938.91       4010.45        55.63 o                         
  -2  11   3        156.05        137.25         5.84 o                         
  -1  11   3       2011.46       1952.61        19.15 o                         
   0  11   3        947.95        943.80        17.23 o                         
   1  11   3       2185.48       2202.85        25.57 o                         
   2  11   3        442.47        378.98         9.16 o                         
   3  11   3       1433.96       1346.65        20.79 o                         
   4  11   3       1134.29       1047.05        18.87 o                         
   5  11   3       2014.09       1938.67        32.32 o                         
   6  11   3        579.95        538.75        13.55 o                         
   7  11   3        713.94        704.53        15.58 o                         
   8  11   3       1588.17       1614.59        39.04 o                         
   9  11   3       1500.68       1415.45        25.96 o                         
  10  11   3        361.24        355.90        13.42 o                         
  11  11   3       1304.15       1305.20        25.36 o                         
  12  11   3        287.63        288.69        13.42 o                         
  13  11   3        179.00        177.28        10.91 o                         
  14  11   3        404.46        425.46        14.78 o                         
  15  11   3        572.66        502.55        16.73 o                         
  16  11   3         14.81         18.68         5.57 o                         
  17  11   3        182.72        205.76        12.72 o                         
  18  11   3        266.60        279.88        14.88 o                         
  19  11   3        126.09        123.27        10.06 o                         
  20  11   3        143.34        190.36        13.06 o                         
  21  11   3         41.20         21.56         8.40 o                         
 -21  12   3         23.04         12.62         7.78 o                         
 -20  12   3         19.84         24.27         7.36 o                         
 -19  12   3          1.26         -3.75         7.05 o                         
 -18  12   3          8.22         13.23         6.73 o                         
 -17  12   3          0.68         -2.67         6.67 o                         
 -16  12   3          6.18         14.15         8.43 o                         
 -15  12   3        101.61         84.76         9.10 o                         
 -14  12   3        263.69        235.49        13.95 o                         
 -13  12   3        666.41        686.01        24.67 o                         
 -12  12   3         90.82         79.40         9.13 o                         
 -11  12   3        435.73        479.81        18.60 o                         
 -10  12   3        834.39        846.42        23.67 o                         
  -9  12   3        294.31        293.50        11.65 o                         
  -8  12   3         21.37         16.40         4.02 o                         
  -7  12   3          0.11          2.14         3.56 o                         
  -6  12   3        103.72        109.31         6.43 o                         
  -5  12   3         35.26         27.59         4.10 o                         
  -4  12   3       3635.31       3605.59        35.70 o                         
  -3  12   3        131.02        149.43         7.54 o                         
  -2  12   3          6.01         10.97         3.06 o                         
  -1  12   3         42.45         36.37         3.55 o                         
   0  12   3        429.87        447.79        10.09 o                         
   1  12   3        753.00        707.60        14.63 o                         
   2  12   3        505.93        469.47        12.72 o                         
   3  12   3         79.81         88.82         6.26 o                         
   4  12   3        216.30        228.82         9.75 o                         
   5  12   3        138.95        117.45         7.18 o                         
   6  12   3          1.17          4.55         3.89 o                         
   7  12   3         90.78         89.05         6.41 o                         
   8  12   3          1.81          1.76         4.97 o                         
   9  12   3         45.42         37.86         5.53 o                         
  10  12   3         41.18         41.50         5.84 o                         
  11  12   3         18.75          5.42         5.87 o                         
  12  12   3         55.52         40.27         5.72 o                         
  13  12   3         14.06         11.09         5.24 o                         
  14  12   3          0.41         -2.87         4.34 o                         
  15  12   3         38.00         39.37         5.91 o                         
  16  12   3          0.02          5.22         4.88 o                         
  17  12   3         25.93         26.90         6.38 o                         
  18  12   3         16.09         21.22        10.45 o                         
  19  12   3         18.05         13.67         6.71 o                         
  20  12   3        162.98        211.47        16.42 o                         
 -20  13   3         70.10         97.02        12.31 o                         
 -19  13   3          1.75          8.81        10.86 o                         
 -18  13   3         72.08         73.85         9.78 o                         
 -17  13   3         26.90         22.40         6.29 o                         
 -16  13   3          0.62         -0.75         5.91 o                         
 -15  13   3         14.80         12.94         6.37 o                         
 -14  13   3        203.90        196.71        13.13 o                         
 -13  13   3         56.64         53.21         8.17 o                         
 -12  13   3         11.17          6.64         6.47 o                         
 -11  13   3         50.12         55.50         7.54 o                         
 -10  13   3        162.63        169.25        10.84 o                         
  -9  13   3        100.04         88.23         8.07 o                         
  -8  13   3        183.86        171.99         9.79 o                         
  -7  13   3          1.08          0.60         3.89 o                         
  -6  13   3        333.63        325.04        11.46 o                         
  -5  13   3        329.44        306.93        10.84 o                         
  -4  13   3         25.80         24.12         3.87 o                         
  -3  13   3         87.17         80.15         5.59 o                         
  -2  13   3       1113.31       1086.31        18.36 o                         
  -1  13   3         55.33         47.05         4.24 o                         
   0  13   3         45.94         46.60         3.92 o                         
   1  13   3        476.48        478.75        12.46 o                         
   2  13   3        595.08        542.82        14.15 o                         
   3  13   3         30.23         31.98         6.24 o                         
   4  13   3          2.56          5.96         4.37 o                         
   5  13   3        116.54        105.68         7.06 o                         
   6  13   3        776.67        716.49        17.41 o                         
   7  13   3        157.41        162.99         8.85 o                         
   8  13   3          6.25          5.73         4.60 o                         
   9  13   3          6.11          1.66         6.68 o                         
  10  13   3        290.05        282.78        12.68 o                         
  11  13   3          6.24          6.73         5.07 o                         
  12  13   3         23.06         24.43         5.36 o                         
  13  13   3        171.97        184.51        10.50 o                         
  14  13   3         16.48         13.46         4.74 o                         
  15  13   3         55.11         63.73         6.92 o                         
  16  13   3         45.88         30.29         5.42 o                         
  17  13   3         65.90         58.11         7.49 o                         
  18  13   3         37.73         35.06         7.34 o                         
  19  13   3          4.39         -6.36         6.36 o                         
 -19  14   3         17.80          2.69         8.34 o                         
 -18  14   3          6.11          8.63         6.14 o                         
 -17  14   3          3.19          4.62         6.20 o                         
 -16  14   3         32.74         26.84         6.90 o                         
 -15  14   3          1.05          0.23         5.81 o                         
 -14  14   3         59.80         66.21         9.09 o                         
 -13  14   3          0.78          5.03         6.47 o                         
 -12  14   3        166.57        154.44        12.40 o                         
 -11  14   3         35.40         30.46         6.90 o                         
 -10  14   3          0.18          2.22         6.03 o                         
  -9  14   3        236.36        237.78        14.37 o                         
  -8  14   3        610.80        556.02        20.89 o                         
  -7  14   3         55.41         42.48         6.62 o                         
  -6  14   3        116.93        137.09         9.25 o                         
  -5  14   3         41.75         46.49         6.04 o                         
  -4  14   3        143.69        141.89         9.15 o                         
  -3  14   3        368.77        357.28        13.41 o                         
  -2  14   3         18.21         18.46         4.64 o                         
  -1  14   3          0.15         -0.86         4.76 o                         
   0  14   3          1.15          0.91         3.73 o                         
   1  14   3          4.69          0.35         4.28 o                         
   2  14   3          6.99          4.17         4.78 o                         
   3  14   3         63.91         49.80         6.39 o                         
   4  14   3         60.48         68.44         8.34 o                         
   5  14   3          0.09          1.19         4.64 o                         
   6  14   3          5.89          2.43         4.86 o                         
   7  14   3         14.90          4.02         4.71 o                         
   8  14   3        134.36        138.43        11.07 o                         
   9  14   3         60.33         62.09         8.27 o                         
  10  14   3         89.96         97.85         9.92 o                         
  11  14   3          0.00          0.32         6.33 o                         
  12  14   3          0.09         -1.72         5.77 o                         
  13  14   3         43.32         36.58         6.68 o                         
  14  14   3          5.64         12.42         5.56 o                         
  15  14   3         21.58         23.72         5.44 o                         
  16  14   3         13.18         13.06         6.45 o                         
  17  14   3         17.46         16.14         6.37 o                         
  18  14   3          1.35          6.25         7.37 o                         
 -17  15   3          0.34          4.39         6.76 o                         
 -16  15   3          4.13         -5.09         5.93 o                         
 -15  15   3          8.82         16.52         7.17 o                         
 -14  15   3          6.48         -0.85         6.03 o                         
 -13  15   3         17.81         24.53         7.25 o                         
 -12  15   3          5.64         13.21         6.63 o                         
 -11  15   3         32.58         45.40         8.28 o                         
 -10  15   3        106.56        116.47        12.22 o                         
  -9  15   3         70.17         60.23         8.13 o                         
  -8  15   3        238.32        211.71        13.87 o                         
  -7  15   3        116.38        112.36         9.62 o                         
  -6  15   3        339.34        324.48        13.99 o                         
  -5  15   3          8.02          8.81         5.17 o                         
  -4  15   3         26.19         23.81         5.12 o                         
  -3  15   3        104.11         98.94         8.86 o                         
  -2  15   3         60.28         66.65         7.36 o                         
  -1  15   3         25.75         25.79         5.36 o                         
   0  15   3        153.14        160.56         9.38 o                         
   1  15   3          9.75          6.61         4.55 o                         
   2  15   3         28.24         24.32         5.31 o                         
   3  15   3         17.24         23.08         5.90 o                         
   4  15   3          2.28          0.07         5.06 o                         
   5  15   3         72.68         73.52         7.87 o                         
   6  15   3         97.65         92.27         8.51 o                         
   7  15   3          1.96         -6.32         6.32 o                         
   8  15   3          5.35          0.73         6.12 o                         
   9  15   3         19.42         16.63         6.06 o                         
  10  15   3          0.86          2.64         5.24 o                         
  11  15   3         20.72         13.61         5.69 o                         
  12  15   3         15.18         24.05         6.24 o                         
  13  15   3          0.09          3.23         6.23 o                         
  14  15   3          3.90          8.53         5.44 o                         
  15  15   3         28.01         35.06         6.95 o                         
  16  15   3          0.47          4.08         6.29 o                         
 -15  16   3         10.55          6.16         6.83 o                         
 -14  16   3          3.54          9.20         7.20 o                         
 -13  16   3         15.45          6.13         6.96 o                         
 -12  16   3         55.71         46.12         9.46 o                         
 -11  16   3          4.29          3.49         6.68 o                         
 -10  16   3          0.22         -3.04         6.22 o                         
  -9  16   3          0.00          7.75         5.80 o                         
  -8  16   3         23.32         18.83         6.88 o                         
  -7  16   3          0.14         -4.35         5.49 o                         
  -6  16   3         85.52         85.84         9.10 o                         
  -5  16   3          0.05         -0.10         5.45 o                         
  -4  16   3         15.23         19.32         5.98 o                         
  -3  16   3         40.69         46.04         7.30 o                         
  -2  16   3        128.05        120.61         9.72 o                         
  -1  16   3          3.38         -1.67         4.92 o                         
   0  16   3         91.93        106.34         9.77 o                         
   1  16   3         15.56         19.78         5.27 o                         
   2  16   3         42.04         45.79         6.54 o                         
   3  16   3         15.52         17.96         5.33 o                         
   4  16   3        317.69        336.09        15.47 o                         
   5  16   3         32.77         22.15         6.26 o                         
   6  16   3          1.34          5.72         5.77 o                         
   7  16   3         50.49         57.08         8.99 o                         
   8  16   3         60.03         53.75         7.96 o                         
   9  16   3          6.37         10.43         5.07 o                         
  10  16   3         29.25         31.79         8.04 o                         
  11  16   3         28.12         37.78         7.59 o                         
  12  16   3          7.34         11.80         6.05 o                         
  13  16   3          3.62         -6.88         6.88 o                         
  14  16   3         11.84         20.83         6.58 o                         
 -13  17   3         56.24         64.25        11.32 o                         
 -12  17   3         37.52         18.15         9.24 o                         
 -11  17   3         23.64         15.13         8.46 o                         
 -10  17   3         47.25         52.68        12.36 o                         
  -9  17   3         36.04         26.37         9.30 o                         
  -8  17   3         51.44         40.81        15.91 o                         
  -7  17   3          7.12         -9.89         9.89 o                         
  -6  17   3          9.59         16.60         7.21 o                         
  -5  17   3          3.54         -1.83         6.53 o                         
  -4  17   3        205.28        181.37        14.40 o                         
  -3  17   3         95.68         80.34         9.49 o                         
  -2  17   3         57.48         81.75         9.17 o                         
  -1  17   3          0.36          7.60         6.52 o                         
   0  17   3         11.79         11.12         8.98 o                         
   1  17   3         35.99         36.31         8.10 o                         
   2  17   3          0.10          5.31         6.66 o                         
   3  17   3         14.16          6.75         6.10 o                         
   4  17   3         15.47         14.00         7.54 o                         
   5  17   3         26.98         37.33         9.95 o                         
   6  17   3          3.77         -2.28         6.31 o                         
   7  17   3         27.53         25.03         7.54 o                         
   8  17   3         10.28          7.33         6.77 o                         
   9  17   3          0.17          5.55         6.20 o                         
  10  17   3          5.12          0.56         6.51 o                         
  11  17   3          3.27          0.78         6.81 o                         
  12  17   3         21.29         21.77         7.47 o                         
 -10  18   3         35.19         51.87        12.42 o                         
  -9  18   3         18.08         22.31        11.72 o                         
  -8  18   3         14.67         14.27        10.02 o                         
  -7  18   3         35.93         34.13         9.71 o                         
  -6  18   3          0.46          3.83         7.80 o                         
  -5  18   3         10.20         18.53         7.69 o                         
  -4  18   3         22.61         29.03         7.35 o                         
  -3  18   3         19.51         24.52         7.08 o                         
  -2  18   3          0.13         -2.80         6.10 o                         
  -1  18   3         71.99         81.24        11.42 o                         
   0  18   3         24.48         35.69         8.74 o                         
   1  18   3          6.85          1.17         6.55 o                         
   2  18   3         30.67         21.44         7.16 o                         
   3  18   3          0.39          5.26         8.97 o                         
   4  18   3          3.38          1.54         8.37 o                         
   5  18   3         37.58         42.83         9.80 o                         
   6  18   3         36.26         52.43        12.28 o                         
   7  18   3         12.46          3.15         8.89 o                         
   8  18   3          0.00        -10.16        10.16 o                         
   9  18   3          5.17         -0.95         9.68 o                         
  -6  19   3         76.49         78.56        12.32 o                         
  -5  19   3          4.41          7.55         7.51 o                         
  -4  19   3         62.84         80.97        10.13 o                         
  -3  19   3         31.45         30.83         9.63 o                         
  -2  19   3         50.85         35.18         9.57 o                         
  -1  19   3          9.38         -0.56        11.07 o                         
   0  19   3        107.07        126.38        13.15 o                         
   1  19   3         38.73         30.59         8.21 o                         
   2  19   3         66.69         59.05        12.64 o                         
   3  19   3         13.55         -4.11         7.95 o                         
   4  19   3         44.96         39.26        10.46 o                         
   5  19   3          6.99         -7.97         8.10 o                         
 -27   0   4          4.61         -9.62        20.39 o                         
 -26   0   4         91.68         89.33        15.02 o                         
 -25   0   4          1.71          0.63        16.77 o                         
 -24   0   4         21.64         13.92         9.42 o                         
 -23   0   4          4.25         -0.69        10.88 o                         
 -22   0   4         60.32        100.96        15.34 o                         
 -21   0   4         89.12        116.15        16.05 o                         
 -20   0   4        273.78        236.41        21.02 o                         
 -19   0   4         16.39         32.72         9.33 o                         
 -18   0   4        535.94        501.32        19.27 o                         
 -17   0   4        225.38        230.63        27.60 o                         
 -16   0   4       2909.61       3067.42       109.28 o                         
 -15   0   4        646.01        599.50        18.78 o                         
 -14   0   4        287.72        336.60        13.62 o                         
 -13   0   4       1591.21       1716.45        38.16 o                         
 -12   0   4       8461.36       7963.83        99.26 o                         
 -11   0   4       1012.05       1078.54        15.93 o                         
 -10   0   4       8187.72       9015.08       107.41 o                         
  -9   0   4        115.10        125.43         5.37 o                         
  -8   0   4      13946.80      14535.44       374.06 o                         
  -7   0   4        533.32        499.02        26.68 o                         
  -6   0   4       7500.23       7212.23       127.37 o                         
  -5   0   4       6273.07       6515.88        83.54 o                         
  -4   0   4        846.11        963.14        42.57 o                         
  -3   0   4       1212.19       1169.55         9.74 o                         
  -2   0   4        186.54        180.57         3.68 o                         
  -1   0   4        286.87        242.58         4.29 o                         
   0   0   4       6454.11       7156.45        93.37 o                         
   1   0   4        689.20        753.75         8.84 o                         
   2   0   4       3045.18       3538.00        32.76 o                         
   3   0   4       7342.81       7164.24        57.78 o                         
   4   0   4       5374.25       5834.76        75.74 o                         
   5   0   4       6477.36       7047.99        92.03 o                         
   6   0   4       9097.09      10090.29       126.24 o                         
   7   0   4          0.26          0.89         1.99 o                         
   8   0   4       1412.34       1635.74        21.35 o                         
   9   0   4        485.30        645.62        13.52 o                         
  10   0   4        305.26        347.54         9.45 o                         
  11   0   4          0.03          0.68         2.16 o                         
  12   0   4       1909.61       1987.27        60.62 o                         
  13   0   4         45.18         67.26         5.57 o                         
  14   0   4         42.36         32.18         6.41 o                         
  15   0   4       1472.82       1524.70        34.16 o                         
  16   0   4        681.97        711.96        22.07 o                         
  17   0   4        531.25        499.51        20.87 o                         
  18   0   4        125.08        113.32        11.84 o                         
  19   0   4          6.46          4.51         5.68 o                         
  20   0   4        169.62        174.38        13.87 o                         
  21   0   4         22.70         20.98         8.45 o                         
  22   0   4         40.34         32.63        15.17 o                         
  23   0   4          4.60          3.84         7.84 o                         
  24   0   4        116.72        163.80        23.77 o                         
  25   0   4         17.72         15.62        41.11 o                         
  26   0   4         31.41         52.56        19.28 o                         
 -27   1   4         49.38         44.59        13.00 o                         
 -26   1   4         75.20        101.35        15.26 o                         
 -25   1   4          5.43          2.34         7.25 o                         
 -24   1   4        239.73        245.19        16.20 o                         
 -23   1   4        145.55        160.64        13.83 o                         
 -22   1   4         47.15         56.82        11.80 o                         
 -21   1   4        136.92        139.23        13.61 o                         
 -20   1   4         12.63         15.20         5.00 o                         
 -19   1   4         25.19         29.73         5.94 o                         
 -18   1   4        127.54        119.47         7.04 o                         
 -17   1   4         88.31         80.44         5.79 o                         
 -16   1   4          3.48          8.77         3.23 o                         
 -15   1   4         85.61        105.12         5.71 o                         
 -14   1   4        526.46        442.66        10.84 o                         
 -13   1   4       1276.97       1400.30        23.33 o                         
 -12   1   4        687.42        678.56         9.51 o                         
 -11   1   4       2245.66       2602.52        40.65 o                         
 -10   1   4        200.80        236.97         9.81 o                         
  -9   1   4       8739.61       9940.61        54.27 o                         
  -8   1   4        211.37        230.62         7.56 o                         
  -7   1   4         18.69         17.58         2.48 o                         
  -6   1   4       4420.56       4780.67        54.16 o                         
  -5   1   4      11613.61      12098.29        96.71 o                         
  -4   1   4      14415.28      14125.70       678.50 o                         
  -3   1   4      12496.61      12508.50       289.78 o                         
  -2   1   4        115.00        115.69         3.89 o                         
  -1   1   4        776.00        739.62        35.67 o                         
   0   1   4      22137.06      21438.81       758.91 o                         
   1   1   4        210.68        210.29         5.91 o                         
   2   1   4       5835.66       6064.58        54.30 o                         
   3   1   4       7589.16       8048.28        67.47 o                         
   4   1   4         70.05         63.59         1.87 o                         
   5   1   4       1900.27       2295.74        15.86 o                         
   6   1   4         28.71         15.74         1.27 o                         
   7   1   4         44.64         58.49         2.34 o                         
   8   1   4          1.76          0.79         1.58 o                         
   9   1   4        126.55        114.02         4.47 o                         
  10   1   4       1803.59       1783.36        17.39 o                         
  11   1   4       2230.63       2211.41        27.97 o                         
  12   1   4         10.71         19.22         2.59 o                         
  13   1   4         82.81         78.67         3.83 o                         
  14   1   4         30.49         28.01         3.62 o                         
  15   1   4        210.48        201.23         9.14 o                         
  16   1   4         72.57         59.85         5.48 o                         
  17   1   4         49.49         54.33         5.57 o                         
  18   1   4          7.76         10.24         4.02 o                         
  19   1   4         76.10         90.61         7.34 o                         
  20   1   4         69.55         72.95         6.94 o                         
  21   1   4         11.66          5.79         5.02 o                         
  22   1   4          0.01          6.32         5.27 o                         
  23   1   4          1.75         -0.22         5.91 o                         
  24   1   4         36.12         29.81         7.12 o                         
  25   1   4          1.23         -0.67         6.75 o                         
  26   1   4         23.09         42.37        12.51 o                         
 -27   2   4          7.56         -6.46         8.34 o                         
 -26   2   4          0.54         -0.16        10.96 o                         
 -25   2   4         97.06        102.77        11.24 o                         
 -24   2   4          0.65          3.35         6.97 o                         
 -23   2   4          4.72         -4.57         7.03 o                         
 -22   2   4         18.52         29.96         8.28 o                         
 -21   2   4          5.53          7.57         6.90 o                         
 -20   2   4         42.86         37.84         7.32 o                         
 -19   2   4        822.33        760.50        30.26 o                         
 -18   2   4         31.67         28.41         3.69 o                         
 -17   2   4        417.53        362.67        10.33 o                         
 -16   2   4        581.11        569.63        12.33 o                         
 -15   2   4        424.67        413.84        12.76 o                         
 -14   2   4        596.64        643.95        11.74 o                         
 -13   2   4        303.08        250.58        15.22 o                         
 -12   2   4         57.75         67.53         3.46 o                         
 -11   2   4       1121.49       1180.52        23.78 o                         
 -10   2   4        478.06        391.39         9.20 o                         
  -9   2   4        166.57        224.10         6.67 o                         
  -8   2   4       3554.81       3882.72        34.79 o                         
  -7   2   4       2810.92       3160.93        33.77 o                         
  -6   2   4       2922.31       2655.80        52.51 o                         
  -5   2   4       1777.11       1861.24        23.17 o                         
  -4   2   4       7021.56       7740.77        76.47 o                         
  -3   2   4      13595.07      14431.67       116.43 o                         
  -2   2   4      81233.45      85162.12       357.30 o                         
  -1   2   4       7002.21       7176.79       163.70 o                         
   0   2   4     110025.91     105066.83      6356.99 o                         
   1   2   4       1246.77       1038.67        63.92 o                         
   2   2   4      13581.82      14179.36       180.53 o                         
   3   2   4       3016.23       2572.69       123.01 o                         
   4   2   4          1.92          1.46         1.03 o                         
   5   2   4       2401.90       2772.93        25.61 o                         
   6   2   4          7.09          7.92         1.18 o                         
   7   2   4          6.88          9.55         1.44 o                         
   8   2   4        133.66        159.33         4.59 o                         
   9   2   4         84.85        122.03         3.93 o                         
  10   2   4         64.48         56.16         2.73 o                         
  11   2   4        321.74        320.07         7.88 o                         
  12   2   4        376.70        390.47         8.83 o                         
  13   2   4        427.45        426.52         9.87 o                         
  14   2   4       1130.08       1101.65        19.82 o                         
  15   2   4       2139.84       2191.91        28.50 o                         
  16   2   4        283.22        232.21        10.00 o                         
  17   2   4        509.85        486.16        13.88 o                         
  18   2   4         40.58         34.42         5.03 o                         
  19   2   4          2.60          4.72         3.91 o                         
  20   2   4         56.10         51.40         6.92 o                         
  21   2   4          0.31          3.32         4.32 o                         
  22   2   4         56.34         77.27         7.60 o                         
  23   2   4          8.89          2.88         5.44 o                         
  24   2   4          0.41          1.13         6.96 o                         
  25   2   4          5.73          1.87         9.80 o                         
  26   2   4         65.73         66.19        26.03 o                         
 -26   3   4         26.64         13.76         6.93 o                         
 -25   3   4          8.08          5.84         7.30 o                         
 -24   3   4          0.84         -0.28         7.17 o                         
 -23   3   4          4.35         -3.54         9.41 o                         
 -22   3   4         14.57          8.91         6.86 o                         
 -21   3   4         48.99         44.45         7.11 o                         
 -20   3   4         98.48        100.88         8.90 o                         
 -19   3   4        104.60         91.69         7.17 o                         
 -18   3   4         96.01         99.50         7.60 o                         
 -17   3   4         54.15         27.26        10.56 o                         
 -16   3   4         18.67         12.80         4.07 o                         
 -15   3   4       1207.89       1102.60        18.28 o                         
 -14   3   4          2.99          4.91         3.42 o                         
 -13   3   4          1.74          4.34         3.54 o                         
 -12   3   4         27.61         25.82         3.45 o                         
 -11   3   4          7.45          1.73         2.31 o                         
 -10   3   4        125.85         96.76         4.69 o                         
  -9   3   4       1947.91       2061.07        31.61 o                         
  -8   3   4        674.88        733.45        11.36 o                         
  -7   3   4        393.96        362.44         8.09 o                         
  -6   3   4         39.44         36.91         3.02 o                         
  -5   3   4       1333.27       1356.70        18.18 o                         
  -4   3   4       5567.51       6212.04        62.56 o                         
  -3   3   4       4644.07       4564.27        47.02 o                         
  -2   3   4       3750.67       4378.73        46.34 o                         
  -1   3   4        254.18        301.26         8.37 o                         
   0   3   4      41400.69      42646.86      1000.86 o                         
   1   3   4      21208.24      22785.74       204.96 o                         
   2   3   4      33113.42      35023.53       267.38 o                         
   3   3   4       4125.18       3800.23       135.06 o                         
   4   3   4       1983.09       1919.80        26.68 o                         
   5   3   4       6748.95       8144.29        81.13 o                         
   6   3   4       1852.55       1954.41        20.43 o                         
   7   3   4         66.37         67.21         3.44 o                         
   8   3   4       1523.34       1808.59        18.86 o                         
   9   3   4       2563.97       2357.43        22.05 o                         
  10   3   4        368.89        349.95         7.03 o                         
  11   3   4        472.81        392.18         7.66 o                         
  12   3   4        242.26        248.92         6.78 o                         
  13   3   4         66.19         71.78         4.57 o                         
  14   3   4         23.87         22.07         3.22 o                         
  15   3   4         32.70         29.78         3.17 o                         
  16   3   4         64.12         51.37         5.19 o                         
  17   3   4          0.00         -3.13         3.13 o                         
  18   3   4         20.68         22.09         4.98 o                         
  19   3   4         21.44         14.59         6.24 o                         
  20   3   4        433.24        460.75        17.03 o                         
  21   3   4         83.23         69.11         7.75 o                         
  22   3   4          9.56          9.83         5.23 o                         
  23   3   4          1.74          3.71         5.55 o                         
  24   3   4          0.70          5.51         6.39 o                         
  25   3   4          0.25         -1.89         7.24 o                         
  26   3   4         86.74         74.58        12.97 o                         
 -26   4   4         53.10         72.17        10.42 o                         
 -25   4   4         23.70         33.36         8.76 o                         
 -24   4   4         13.90         20.53         7.78 o                         
 -23   4   4         10.83         15.26         6.80 o                         
 -22   4   4         11.21          2.43         6.78 o                         
 -21   4   4         77.57         71.82         7.62 o                         
 -20   4   4          3.07          5.74         5.04 o                         
 -19   4   4        321.89        270.27        13.47 o                         
 -18   4   4        226.58        209.09         9.89 o                         
 -17   4   4        509.73        483.71        14.49 o                         
 -16   4   4        162.04        171.70         7.58 o                         
 -15   4   4         32.48         53.45         5.05 o                         
 -14   4   4        654.01        602.69        16.62 o                         
 -13   4   4        310.05        316.80        11.75 o                         
 -12   4   4        154.42        175.11         6.86 o                         
 -11   4   4        472.75        484.94        10.87 o                         
 -10   4   4         71.17        115.06         4.12 o                         
  -9   4   4       3832.50       4330.64        30.31 o                         
  -8   4   4        117.36         81.43         4.76 o                         
  -7   4   4       2102.22       2154.39        26.59 o                         
  -6   4   4        133.78        110.79         3.68 o                         
  -5   4   4       1272.12       1477.87        12.94 o                         
  -4   4   4       1366.20       1285.41        10.93 o                         
  -3   4   4        750.27        775.35         8.45 o                         
  -2   4   4        734.23        619.32        15.59 o                         
  -1   4   4         23.26         24.51         1.80 o                         
   0   4   4       5055.49       4760.62       182.02 o                         
   1   4   4         43.74         55.24         3.69 o                         
   2   4   4       1983.04       2094.04        31.44 o                         
   3   4   4         22.86         20.49         1.37 o                         
   4   4   4        509.20        549.88        14.64 o                         
   5   4   4         53.58         62.96         3.98 o                         
   6   4   4       2372.34       2231.60        44.62 o                         
   7   4   4       1798.38       1977.90        17.81 o                         
   8   4   4        625.11        472.58         9.19 o                         
   9   4   4       1689.00       1796.62        16.93 o                         
  10   4   4         32.48         33.96         2.69 o                         
  11   4   4        843.13        909.55        18.74 o                         
  12   4   4        595.17        613.66        11.35 o                         
  13   4   4         21.64         17.48         2.63 o                         
  14   4   4         46.72         71.74         4.53 o                         
  15   4   4        159.50        181.15         7.13 o                         
  16   4   4        284.28        272.08         9.05 o                         
  17   4   4          0.24          2.54         4.71 o                         
  18   4   4        811.95        812.16        20.43 o                         
  19   4   4         43.34         57.09         6.87 o                         
  20   4   4        100.47         98.56         8.32 o                         
  21   4   4         62.32         55.90         7.14 o                         
  22   4   4          2.31          6.62         8.14 o                         
  23   4   4          0.15          0.27         6.40 o                         
  24   4   4         19.01          5.80         5.67 o                         
  25   4   4         11.11         17.28         9.74 o                         
 -26   5   4         73.98         91.88        11.69 o                         
 -25   5   4         28.63         21.50         8.04 o                         
 -24   5   4         46.36         33.86         7.78 o                         
 -23   5   4          5.72         -1.63         6.60 o                         
 -22   5   4          2.29          4.04         8.64 o                         
 -21   5   4         67.60         69.02         8.00 o                         
 -20   5   4        158.90        141.31        10.66 o                         
 -19   5   4         57.58         65.52         7.45 o                         
 -18   5   4        339.80        347.78        13.02 o                         
 -17   5   4        457.11        496.93        15.00 o                         
 -16   5   4        303.85        280.30        12.19 o                         
 -15   5   4        273.55        228.08        10.62 o                         
 -14   5   4         25.08         24.24         4.31 o                         
 -13   5   4       2685.71       2565.09        72.88 o                         
 -12   5   4         81.80         62.26         5.84 o                         
 -11   5   4        899.24        880.21        29.71 o                         
 -10   5   4        160.15        141.21        12.02 o                         
  -9   5   4        302.89        296.14         7.79 o                         
  -8   5   4        256.02        261.93         9.29 o                         
  -7   5   4       1245.99       1489.18        16.49 o                         
  -6   5   4        811.92        914.82        12.18 o                         
  -5   5   4       2062.97       2410.40        31.96 o                         
  -4   5   4       2263.92       2527.02        60.30 o                         
  -3   5   4        193.48        128.06         3.78 o                         
  -2   5   4        985.17       1237.99        13.43 o                         
  -1   5   4        410.17        448.64        10.62 o                         
   0   5   4        481.49        585.52        18.55 o                         
   1   5   4        374.32        297.83        12.78 o                         
   2   5   4       2005.79       2357.96        26.59 o                         
   3   5   4         51.88         33.97         2.38 o                         
   4   5   4        916.50        964.09        11.56 o                         
   5   5   4        893.45       1002.30        15.86 o                         
   6   5   4        405.01        351.99        10.61 o                         
   7   5   4          3.40          4.95         1.72 o                         
   8   5   4        618.48        654.10         9.86 o                         
   9   5   4       1194.52       1206.55        13.26 o                         
  10   5   4          0.02         -0.23         2.07 o                         
  11   5   4        240.95        250.97         7.09 o                         
  12   5   4        334.72        340.79         9.79 o                         
  13   5   4        143.66        151.16         7.97 o                         
  14   5   4       1369.36       1359.51        22.91 o                         
  15   5   4         56.76         55.85         5.69 o                         
  16   5   4         20.47         21.17         4.46 o                         
  17   5   4          1.35          0.38         3.99 o                         
  18   5   4        499.98        494.38        15.13 o                         
  19   5   4         21.97         24.98         4.61 o                         
  20   5   4        375.98        403.21        15.59 o                         
  21   5   4         17.06         28.01         6.12 o                         
  22   5   4          2.12         -4.05         5.30 o                         
  23   5   4          5.42          7.57         5.45 o                         
  24   5   4         98.53        100.32        11.08 o                         
  25   5   4         12.25          3.93        12.17 o                         
 -25   6   4          0.82         -6.54         8.85 o                         
 -24   6   4         92.14        130.24        11.84 o                         
 -23   6   4          0.09         -7.33         7.33 o                         
 -22   6   4        204.06        205.47        13.19 o                         
 -21   6   4          0.52          1.79         5.17 o                         
 -20   6   4          0.75          0.87         5.15 o                         
 -19   6   4          6.75          5.02         5.24 o                         
 -18   6   4          1.75          0.79         4.18 o                         
 -17   6   4        123.97        117.08         8.66 o                         
 -16   6   4          0.06          4.70         4.48 o                         
 -15   6   4        160.57        141.77         6.49 o                         
 -14   6   4         19.08         11.03         3.47 o                         
 -13   6   4          0.04         -1.16         2.50 o                         
 -12   6   4        972.46       1052.40        26.63 o                         
 -11   6   4        575.45        679.70        13.32 o                         
 -10   6   4         71.56         44.45         3.54 o                         
  -9   6   4        795.01        753.34        31.30 o                         
  -8   6   4      10026.72      10127.79        94.72 o                         
  -7   6   4          9.73         10.65         2.38 o                         
  -6   6   4       2194.85       2034.67        69.44 o                         
  -5   6   4       2980.83       3068.27        46.93 o                         
  -4   6   4        510.85        462.02        10.54 o                         
  -3   6   4       5173.10       5555.84       107.21 o                         
  -2   6   4         85.55        102.99         7.65 o                         
  -1   6   4        774.37        536.95        82.43 o                         
   0   6   4       1502.24       1176.96       170.06 o                         
   1   6   4         48.23         48.09         4.18 o                         
   2   6   4        891.16        819.48         9.17 o                         
   3   6   4         27.32         28.21         2.42 o                         
   4   6   4       2505.52       2414.88        18.86 o                         
   5   6   4          2.08          2.04         1.66 o                         
   6   6   4        188.67        173.54         7.69 o                         
   7   6   4       2575.72       2468.06        28.08 o                         
   8   6   4       2586.49       2557.80        49.04 o                         
   9   6   4        189.94        241.72         6.29 o                         
  10   6   4         88.97         66.39         3.77 o                         
  11   6   4        137.87        137.33         5.32 o                         
  12   6   4        667.17        640.87        11.53 o                         
  13   6   4       1019.40        935.57        18.03 o                         
  14   6   4          0.36          2.85         3.58 o                         
  15   6   4         84.30         98.87         7.06 o                         
  16   6   4        115.33         92.62         6.85 o                         
  17   6   4        366.60        325.22        12.20 o                         
  18   6   4        154.37        145.68         8.15 o                         
  19   6   4          1.28         -0.98         3.88 o                         
  20   6   4        160.10        181.21         9.63 o                         
  21   6   4         21.42         33.01         8.51 o                         
  22   6   4          1.66         -1.11         6.54 o                         
  23   6   4         71.83         89.77        10.73 o                         
  24   6   4          1.05         -0.03         7.87 o                         
  25   6   4         20.80         27.00         9.19 o                         
 -25   7   4         30.61         24.41         8.66 o                         
 -24   7   4         36.59         55.52        10.28 o                         
 -23   7   4          3.11         10.18         8.50 o                         
 -22   7   4         10.59          4.85         6.76 o                         
 -21   7   4          1.88          8.02         5.55 o                         
 -20   7   4          1.07         -4.91         5.26 o                         
 -19   7   4        118.30        107.54         9.40 o                         
 -18   7   4        238.43        216.58        13.80 o                         
 -17   7   4         95.07        100.26         8.26 o                         
 -16   7   4          9.72          0.34         4.42 o                         
 -15   7   4        141.54        153.16         9.32 o                         
 -14   7   4        906.62        892.75        16.87 o                         
 -13   7   4         87.03         84.56         5.83 o                         
 -12   7   4          1.45         -0.48         3.87 o                         
 -11   7   4        392.20        355.76        10.99 o                         
 -10   7   4        356.56        391.69        11.32 o                         
  -9   7   4         22.32          7.26         3.20 o                         
  -8   7   4         10.18         24.94         3.75 o                         
  -7   7   4       1994.85       1995.07        27.72 o                         
  -6   7   4        322.30        314.68        13.48 o                         
  -5   7   4         13.60         11.81         2.22 o                         
  -4   7   4        416.25        465.97         8.66 o                         
  -3   7   4        611.03        570.55         9.03 o                         
  -2   7   4         50.27         39.49         5.37 o                         
  -1   7   4        606.80        388.44        67.05 o                         
   0   7   4          3.24          5.96         2.80 o                         
   1   7   4        222.16        152.30        18.30 o                         
   2   7   4        374.04        413.61         6.62 o                         
   3   7   4       1221.78       1295.43        25.04 o                         
   4   7   4       1818.75       1955.84        18.99 o                         
   5   7   4        123.89         87.38         4.11 o                         
   6   7   4        125.64        111.17         4.69 o                         
   7   7   4         15.24         16.74         3.25 o                         
   8   7   4        138.81         93.38         5.64 o                         
   9   7   4         31.51         21.08         3.76 o                         
  10   7   4        205.11        237.99         6.25 o                         
  11   7   4        723.53        643.86        10.26 o                         
  12   7   4        202.32        184.71         6.01 o                         
  13   7   4        915.77        868.75        15.88 o                         
  14   7   4          4.08          5.91         2.67 o                         
  15   7   4         54.22         37.53         5.68 o                         
  16   7   4         70.81         77.98         7.22 o                         
  17   7   4          0.53          0.07         3.89 o                         
  18   7   4        147.14        114.89        12.32 o                         
  19   7   4        258.35        268.50        12.55 o                         
  20   7   4          3.37          0.22         4.78 o                         
  21   7   4         91.80         96.10         9.84 o                         
  22   7   4         28.96         25.94         7.00 o                         
  23   7   4         20.47          5.22         9.01 o                         
  24   7   4          1.29         10.33         8.93 o                         
 -24   8   4         53.95         67.01        12.15 o                         
 -23   8   4         16.68         32.63         8.57 o                         
 -22   8   4          6.04          9.04         7.15 o                         
 -21   8   4         27.07         16.56         7.41 o                         
 -20   8   4         23.42         17.47         7.79 o                         
 -19   8   4         23.26         13.35         6.97 o                         
 -18   8   4         21.80         24.70         6.89 o                         
 -17   8   4         21.41         19.50         5.18 o                         
 -16   8   4          4.45         10.80         4.62 o                         
 -15   8   4        160.09        197.37        11.80 o                         
 -14   8   4          0.09          0.81         5.10 o                         
 -13   8   4         30.96         40.22         6.29 o                         
 -12   8   4          8.92          5.90         3.50 o                         
 -11   8   4        101.89         91.55         6.53 o                         
 -10   8   4        970.20       1108.71        22.19 o                         
  -9   8   4        464.04        419.43        14.36 o                         
  -8   8   4        494.29        481.36        12.95 o                         
  -7   8   4         28.27         33.71         3.69 o                         
  -6   8   4       1686.30       1600.79        18.14 o                         
  -5   8   4        131.62        120.86         4.64 o                         
  -4   8   4        134.37        126.25         4.36 o                         
  -3   8   4        291.25        255.61         6.08 o                         
  -2   8   4        117.92         98.58         4.27 o                         
  -1   8   4         34.72         25.11         3.59 o                         
   0   8   4        457.76        385.87        39.04 o                         
   1   8   4        489.97        493.13         9.16 o                         
   2   8   4       1088.28        984.53        15.63 o                         
   3   8   4         27.59         18.30         2.38 o                         
   4   8   4          0.25          0.29         1.76 o                         
   5   8   4        200.78        210.67         7.26 o                         
   6   8   4        309.82        314.23         8.47 o                         
   7   8   4       1053.21       1104.22        19.11 o                         
   8   8   4        340.19        366.49        11.46 o                         
   9   8   4         34.94         26.94         4.36 o                         
  10   8   4          6.53          6.84         3.85 o                         
  11   8   4         66.68         54.26         5.36 o                         
  12   8   4        732.82        783.02        20.99 o                         
  13   8   4          2.95          1.83         2.58 o                         
  14   8   4        125.31        110.17         6.70 o                         
  15   8   4        101.59         80.56         7.60 o                         
  16   8   4        140.37        135.95         9.38 o                         
  17   8   4        130.66        123.55         9.18 o                         
  18   8   4        119.20        111.66         8.62 o                         
  19   8   4         40.96         19.35         5.92 o                         
  20   8   4          0.43         -2.61         5.45 o                         
  21   8   4          1.70          6.21         5.98 o                         
  22   8   4         17.06         19.74         7.54 o                         
  23   8   4         14.38         12.26         7.99 o                         
 -24   9   4         64.14         51.21        10.29 o                         
 -23   9   4          4.88          6.71         8.03 o                         
 -22   9   4         66.13         45.28         9.87 o                         
 -21   9   4          1.60          1.76         6.74 o                         
 -20   9   4         21.62         25.03         7.25 o                         
 -19   9   4          3.51         -6.87         6.87 o                         
 -18   9   4        188.43        203.02        12.77 o                         
 -17   9   4        279.87        293.87        14.78 o                         
 -16   9   4          9.25          2.88         4.86 o                         
 -15   9   4         18.97         20.95         6.38 o                         
 -14   9   4          0.50          6.11         4.97 o                         
 -13   9   4         20.87         18.75         5.27 o                         
 -12   9   4         51.94         48.40         6.06 o                         
 -11   9   4        918.34        932.73        21.47 o                         
 -10   9   4         39.13         38.96         5.86 o                         
  -9   9   4        441.60        482.43        15.77 o                         
  -8   9   4        827.00        797.37        15.74 o                         
  -7   9   4        123.79        121.70         6.27 o                         
  -6   9   4          7.03          4.51         2.28 o                         
  -5   9   4        291.76        284.82         7.25 o                         
  -4   9   4        475.71        488.01         8.97 o                         
  -3   9   4         14.39          7.99         1.93 o                         
  -2   9   4        186.88        158.59         4.47 o                         
  -1   9   4       1750.49       1713.70        25.52 o                         
   0   9   4        507.90        485.72        20.44 o                         
   1   9   4         57.74         64.53         3.13 o                         
   2   9   4        408.49        437.73        14.36 o                         
   3   9   4        218.21        236.59         6.76 o                         
   4   9   4          6.36          3.17         1.99 o                         
   5   9   4        425.68        409.88         9.85 o                         
   6   9   4         88.20         94.70         4.96 o                         
   7   9   4         21.84         19.99         3.14 o                         
   8   9   4          2.92          2.94         3.48 o                         
   9   9   4       1057.29       1049.81        23.25 o                         
  10   9   4        777.65        832.05        18.55 o                         
  11   9   4         77.16         71.59         6.25 o                         
  12   9   4        178.55        196.76         9.31 o                         
  13   9   4        320.19        313.01        11.14 o                         
  14   9   4        128.97        144.89         7.84 o                         
  15   9   4          3.94          2.32         4.45 o                         
  16   9   4        646.16        625.83        19.32 o                         
  17   9   4         84.01         85.51         8.16 o                         
  18   9   4         38.91         27.75         5.57 o                         
  19   9   4          0.11          8.17         4.82 o                         
  20   9   4         47.02         54.49         8.01 o                         
  21   9   4          0.31         -3.57         6.50 o                         
  22   9   4         19.24         13.64        12.57 o                         
  23   9   4          3.08          8.42         8.76 o                         
 -23  10   4         72.98        105.27        14.46 o                         
 -22  10   4        116.67        130.43        11.98 o                         
 -21  10   4          5.91         -5.44         9.37 o                         
 -20  10   4         16.10         18.14         7.19 o                         
 -19  10   4          9.92         14.82         8.14 o                         
 -18  10   4        371.66        372.69        19.75 o                         
 -17  10   4        135.95        122.73        11.98 o                         
 -16  10   4         55.70         51.28         7.52 o                         
 -15  10   4          8.64          6.69         6.22 o                         
 -14  10   4        575.47        576.82        18.82 o                         
 -13  10   4          1.15         -0.89         4.76 o                         
 -12  10   4        128.50        126.39         9.15 o                         
 -11  10   4         78.62         88.58         8.26 o                         
 -10  10   4       1545.41       1542.32        29.35 o                         
  -9  10   4          2.62          0.62         4.36 o                         
  -8  10   4         24.37         26.68         4.53 o                         
  -7  10   4        121.61        125.58         6.64 o                         
  -6  10   4       3104.23       3239.00        25.75 o                         
  -5  10   4         19.10         16.29         2.50 o                         
  -4  10   4          6.40          6.83         1.88 o                         
  -3  10   4        568.94        605.54        15.03 o                         
  -2  10   4       1070.74       1070.47        25.79 o                         
  -1  10   4         68.47         69.48         3.34 o                         
   0  10   4          8.91          7.96         1.93 o                         
   1  10   4       1658.29       1641.49        59.05 o                         
   2  10   4        468.16        511.72        12.13 o                         
   3  10   4          1.96         -1.73         2.08 o                         
   4  10   4         10.24         10.04         2.26 o                         
   5  10   4        749.15        746.50        13.23 o                         
   6  10   4        121.91        137.56         6.20 o                         
   7  10   4        147.47        158.30         7.35 o                         
   8  10   4       1962.66       1972.71        30.07 o                         
   9  10   4         22.34         25.19         5.08 o                         
  10  10   4        396.77        412.38        13.78 o                         
  11  10   4          9.91          9.57         4.42 o                         
  12  10   4        977.66        941.64        20.26 o                         
  13  10   4         14.90          2.57         4.13 o                         
  14  10   4          3.41          6.12         4.05 o                         
  15  10   4        196.55        214.35         9.92 o                         
  16  10   4          1.50          2.42         4.47 o                         
  17  10   4          0.72         -3.02         4.89 o                         
  18  10   4          7.05          3.70         4.68 o                         
  19  10   4        230.94        253.02        14.12 o                         
  20  10   4         10.04          6.87         6.60 o                         
  21  10   4          0.63         -6.74         6.74 o                         
  22  10   4         37.14         32.53         9.44 o                         
 -22  11   4          3.72          4.82         9.01 o                         
 -21  11   4          0.01          6.25         7.00 o                         
 -20  11   4         59.67         49.09         9.24 o                         
 -19  11   4          4.18         -3.27         7.73 o                         
 -18  11   4         98.07         91.49        11.44 o                         
 -17  11   4        405.92        381.45        20.02 o                         
 -16  11   4         52.85         43.21         8.69 o                         
 -15  11   4          2.59         -5.09         6.58 o                         
 -14  11   4        220.45        208.19        14.04 o                         
 -13  11   4         15.32         16.85         5.49 o                         
 -12  11   4        181.31        172.76        10.50 o                         
 -11  11   4        160.34        148.22        10.27 o                         
 -10  11   4        911.99        900.50        37.10 o                         
  -9  11   4         48.53         40.89         6.27 o                         
  -8  11   4         25.98         33.39         4.83 o                         
  -7  11   4          1.01          6.44         3.45 o                         
  -6  11   4        411.01        423.44        11.55 o                         
  -5  11   4         38.43         49.89         4.06 o                         
  -4  11   4        203.64        183.55         6.55 o                         
  -3  11   4        384.96        410.77        10.04 o                         
  -2  11   4        317.42        294.85         7.10 o                         
  -1  11   4          5.36         15.05         2.91 o                         
   0  11   4        718.13        665.79        15.49 o                         
   1  11   4         26.15         35.84         3.89 o                         
   2  11   4        749.32        756.47        19.88 o                         
   3  11   4        241.80        289.65         8.05 o                         
   4  11   4          0.45          3.06         2.35 o                         
   5  11   4        162.41        130.98         7.00 o                         
   6  11   4        380.34        363.71        11.10 o                         
   7  11   4        198.50        210.38         8.72 o                         
   8  11   4        794.42        832.11        19.13 o                         
   9  11   4          0.65          7.42         5.02 o                         
  10  11   4          7.83         14.80         4.65 o                         
  11  11   4         21.08         30.12         5.56 o                         
  12  11   4        332.27        327.22        14.55 o                         
  13  11   4         87.90         81.40         7.84 o                         
  14  11   4         85.14         71.33         6.65 o                         
  15  11   4         31.76         32.78         5.45 o                         
  16  11   4          8.52          9.84         5.05 o                         
  17  11   4         91.34         98.99         9.74 o                         
  18  11   4         93.44         79.69         9.55 o                         
  19  11   4         75.76         95.47        10.37 o                         
  20  11   4          2.94          5.30         6.81 o                         
  21  11   4          4.22          6.65         6.35 o                         
 -21  12   4        138.18        166.53        14.04 o                         
 -20  12   4          0.34         14.08         7.80 o                         
 -19  12   4         21.52         21.03         6.84 o                         
 -18  12   4         61.93         61.46         8.59 o                         
 -17  12   4         70.34         75.80         9.49 o                         
 -16  12   4          6.01          2.67         7.20 o                         
 -15  12   4        300.14        352.58        18.93 o                         
 -14  12   4          0.21         -1.11         6.98 o                         
 -13  12   4        276.48        287.14        16.36 o                         
 -12  12   4        111.91        117.53        11.97 o                         
 -11  12   4        280.52        272.08        16.64 o                         
 -10  12   4        157.06        180.75        10.96 o                         
  -9  12   4        149.45        178.61        10.72 o                         
  -8  12   4        286.88        287.53        11.55 o                         
  -7  12   4        230.60        230.68         9.99 o                         
  -6  12   4        228.02        226.43         9.03 o                         
  -5  12   4        436.30        419.92        11.44 o                         
  -4  12   4        555.19        525.84        12.39 o                         
  -3  12   4         17.75         14.99         3.15 o                         
  -2  12   4          4.77          2.30         3.49 o                         
  -1  12   4        156.31        141.01         5.46 o                         
   0  12   4          5.75          4.47         1.56 o                         
   1  12   4          0.00         -1.32         2.56 o                         
   2  12   4        978.68        920.32        16.88 o                         
   3  12   4        192.65        161.30         7.18 o                         
   4  12   4        282.48        285.46         9.98 o                         
   5  12   4         15.42         12.87         3.94 o                         
   6  12   4        198.15        209.27         8.93 o                         
   7  12   4        149.22        145.31         7.68 o                         
   8  12   4        726.81        687.14        18.01 o                         
   9  12   4        211.03        214.10        10.53 o                         
  10  12   4         56.89         50.98         6.02 o                         
  11  12   4         61.08         67.29         6.95 o                         
  12  12   4         11.11          2.88         5.14 o                         
  13  12   4        102.68        116.14         8.51 o                         
  14  12   4        128.27        128.03         8.47 o                         
  15  12   4        143.85        150.29         9.84 o                         
  16  12   4         16.29         12.30         4.77 o                         
  17  12   4         15.41         24.66         6.29 o                         
  18  12   4         14.95         10.75         5.62 o                         
  19  12   4         44.08         44.11         8.29 o                         
  20  12   4         18.09         26.49         6.98 o                         
 -20  13   4         11.03          0.89         7.72 o                         
 -19  13   4         21.54         24.45         7.91 o                         
 -18  13   4         11.17          9.39         8.27 o                         
 -17  13   4         24.43         18.82         6.71 o                         
 -16  13   4          1.26          0.10         7.27 o                         
 -15  13   4          5.51          5.03         6.60 o                         
 -14  13   4        170.95        179.07        13.94 o                         
 -13  13   4         57.12         70.00         9.31 o                         
 -12  13   4          2.45         -1.82         6.56 o                         
 -11  13   4         70.73         84.32        10.49 o                         
 -10  13   4        132.40        118.20        11.85 o                         
  -9  13   4         18.63         24.02         7.15 o                         
  -8  13   4        103.73        100.07         8.19 o                         
  -7  13   4        215.81        214.31        11.55 o                         
  -6  13   4         92.23        122.42         6.96 o                         
  -5  13   4         61.84         52.18         4.84 o                         
  -4  13   4        186.98        165.47         9.96 o                         
  -3  13   4        160.45        140.94         9.60 o                         
  -2  13   4          7.01         14.11         4.44 o                         
  -1  13   4        532.98        483.07        15.07 o                         
   0  13   4          8.35          4.51         3.98 o                         
   1  13   4         32.20         20.18         4.25 o                         
   2  13   4         85.85         61.70         6.81 o                         
   3  13   4          4.80         -2.59         4.50 o                         
   4  13   4         12.36         14.26         4.90 o                         
   5  13   4        202.06        198.67        10.93 o                         
   6  13   4         78.36         96.62         8.02 o                         
   7  13   4          3.47          2.83         4.64 o                         
   8  13   4         21.04         10.81         5.53 o                         
   9  13   4         13.03         10.76         5.23 o                         
  10  13   4         73.76         82.05         8.64 o                         
  11  13   4          2.74          1.97         5.15 o                         
  12  13   4         32.25         22.77         5.78 o                         
  13  13   4         20.60         11.18         5.27 o                         
  14  13   4         27.72         35.50         6.15 o                         
  15  13   4          4.84          0.79         4.77 o                         
  16  13   4         30.73         34.10         6.22 o                         
  17  13   4          2.72         -5.20         5.85 o                         
  18  13   4         10.26          1.78         7.10 o                         
  19  13   4         34.79         42.92         8.67 o                         
 -18  14   4          0.10         -1.17         6.67 o                         
 -17  14   4          1.72         10.79         7.03 o                         
 -16  14   4         16.64         16.61         7.60 o                         
 -15  14   4         34.06         28.25         7.03 o                         
 -14  14   4         69.66         75.86         8.77 o                         
 -13  14   4          1.68          0.02         6.06 o                         
 -12  14   4          0.23         -0.42         6.05 o                         
 -11  14   4         12.22          9.95         5.70 o                         
 -10  14   4         53.51         39.29         7.66 o                         
  -9  14   4          3.42         -5.77         5.77 o                         
  -8  14   4         29.62         36.28         7.00 o                         
  -7  14   4          8.04          0.79         5.45 o                         
  -6  14   4          2.95          0.70         4.61 o                         
  -5  14   4         51.00         61.03         6.73 o                         
  -4  14   4         57.21         52.07         6.40 o                         
  -3  14   4          9.02          5.47         4.44 o                         
  -2  14   4         42.42         50.10         6.50 o                         
  -1  14   4          9.17          7.05         5.01 o                         
   0  14   4         18.51         16.85         4.22 o                         
   1  14   4         42.82         42.99         6.19 o                         
   2  14   4         63.72         73.23         7.39 o                         
   3  14   4          7.66          9.55         5.55 o                         
   4  14   4         77.16         67.42         7.26 o                         
   5  14   4         17.17          9.64         4.72 o                         
   6  14   4          1.18         -4.61         4.61 o                         
   7  14   4         45.31         50.00         7.72 o                         
   8  14   4          1.23          4.31         7.06 o                         
   9  14   4          6.17          7.37         5.76 o                         
  10  14   4          0.75          5.87         6.36 o                         
  11  14   4         12.84          8.39         5.52 o                         
  12  14   4          1.58          5.72         7.24 o                         
  13  14   4         11.07          5.87         5.67 o                         
  14  14   4         27.44         35.38         6.71 o                         
  15  14   4          1.24         -2.55         5.20 o                         
  16  14   4         27.40         23.09         6.70 o                         
  17  14   4          0.03         -3.89         7.78 o                         
  18  14   4          1.29         17.64         7.68 o                         
 -17  15   4          0.78          2.90         8.84 o                         
 -16  15   4          0.38          2.52         8.60 o                         
 -15  15   4         19.05         22.54         9.04 o                         
 -14  15   4         29.28         20.49         6.66 o                         
 -13  15   4          4.60         -4.37         6.31 o                         
 -12  15   4         32.10         32.28         7.72 o                         
 -11  15   4         23.28         17.91         6.29 o                         
 -10  15   4         94.50         91.02        10.30 o                         
  -9  15   4         54.06         43.17         7.34 o                         
  -8  15   4          0.72          3.47         5.73 o                         
  -7  15   4         15.41          7.41         5.05 o                         
  -6  15   4         45.93         47.75         6.61 o                         
  -5  15   4        249.97        249.27        12.22 o                         
  -4  15   4        219.21        199.16        12.45 o                         
  -3  15   4        121.47        123.93         9.88 o                         
  -2  15   4        240.42        249.54        12.74 o                         
  -1  15   4          5.72          1.74         5.27 o                         
   0  15   4         41.39         28.38         5.43 o                         
   1  15   4         16.45         22.96         5.34 o                         
   2  15   4        160.18        191.04        10.89 o                         
   3  15   4        134.55        120.88         9.61 o                         
   4  15   4        164.53        181.10        11.41 o                         
   5  15   4         24.25         30.41         5.79 o                         
   6  15   4          7.90         15.97         6.48 o                         
   7  15   4        220.47        199.19        13.47 o                         
   8  15   4         45.22         42.72         7.87 o                         
   9  15   4         94.51        100.84        10.20 o                         
  10  15   4          2.46          7.00         6.43 o                         
  11  15   4         29.45         31.91         7.96 o                         
  12  15   4         55.91         62.45         8.91 o                         
  13  15   4         42.24         32.12         7.16 o                         
  14  15   4          3.14         -2.15         8.06 o                         
  15  15   4         39.26         40.98         7.67 o                         
  16  15   4          0.00          5.94         6.44 o                         
 -15  16   4          5.38         -0.66         8.82 o                         
 -14  16   4          2.74         -3.65         6.64 o                         
 -13  16   4          3.68          6.12         6.50 o                         
 -12  16   4          1.13         -2.01         7.00 o                         
 -11  16   4          9.50         15.09         9.30 o                         
 -10  16   4          6.96          5.44         6.68 o                         
  -9  16   4          7.71          3.34         6.16 o                         
  -8  16   4          1.09          9.32         9.08 o                         
  -7  16   4          0.12          3.12         6.67 o                         
  -6  16   4          0.07          4.34         6.08 o                         
  -5  16   4          1.13         -0.45         5.76 o                         
  -4  16   4          1.92          1.01         5.43 o                         
  -3  16   4         11.22         19.28         5.72 o                         
  -2  16   4         27.39         26.52         5.30 o                         
  -1  16   4          0.48          1.64         5.46 o                         
   0  16   4         30.25         26.57         6.24 o                         
   1  16   4         29.63         35.12         6.75 o                         
   2  16   4         22.53         18.55         6.19 o                         
   3  16   4         25.01         27.43         5.61 o                         
   4  16   4        312.32        323.77        15.32 o                         
   5  16   4          0.07         -3.64         6.40 o                         
   6  16   4         34.75         32.84         6.83 o                         
   7  16   4         21.33         25.26         7.26 o                         
   8  16   4         94.21        106.47        10.29 o                         
   9  16   4         42.13         52.42         8.29 o                         
  10  16   4          9.41         16.62         6.59 o                         
  11  16   4          0.02         -4.33         6.25 o                         
  12  16   4        148.94        147.15        11.87 o                         
  13  16   4         52.07         53.06        10.39 o                         
  14  16   4          3.42          3.47         5.90 o                         
 -13  17   4          0.42          2.21        12.39 o                         
 -12  17   4          0.13         13.76         9.75 o                         
 -11  17   4         58.01         59.91        11.96 o                         
 -10  17   4          1.68          6.79         8.41 o                         
  -9  17   4         12.41         15.90        10.46 o                         
  -8  17   4          7.36          0.12        10.65 o                         
  -7  17   4          2.47         -8.09         9.22 o                         
  -6  17   4          9.06          4.29         6.58 o                         
  -5  17   4         19.30         25.52         9.73 o                         
  -4  17   4         41.52         42.13         8.48 o                         
  -3  17   4          0.01          8.34         5.95 o                         
  -2  17   4          0.48         -6.45         6.45 o                         
  -1  17   4          0.02         -6.08         6.08 o                         
   0  17   4         18.60         14.13         7.19 o                         
   1  17   4          9.29          2.84         7.34 o                         
   2  17   4          0.85         -3.84         5.84 o                         
   3  17   4          7.80         14.07         5.68 o                         
   4  17   4         61.94         60.75        10.58 o                         
   5  17   4          4.34         -1.13         9.31 o                         
   6  17   4         13.19         18.19         7.49 o                         
   7  17   4          3.13          0.52        11.98 o                         
   8  17   4         14.14         25.52         9.72 o                         
   9  17   4         21.89         13.60         7.98 o                         
  10  17   4          5.12          7.00         6.82 o                         
  11  17   4          0.00         21.58         7.49 o                         
  12  17   4          1.72         -4.80         7.23 o                         
 -10  18   4        105.24        111.50        15.91 o                         
  -9  18   4         12.80         36.90        17.11 o                         
  -8  18   4          0.05         -4.78        13.81 o                         
  -7  18   4         10.90         10.11         9.42 o                         
  -6  18   4         89.47        109.37        15.45 o                         
  -5  18   4          0.85          0.75         6.98 o                         
  -4  18   4         20.75         36.20        10.68 o                         
  -3  18   4         17.49          6.49         6.69 o                         
  -2  18   4         21.06         36.02         7.68 o                         
  -1  18   4         13.66         13.13         7.10 o                         
   0  18   4          2.86         -7.36         7.36 o                         
   1  18   4          5.28         13.03         7.70 o                         
   2  18   4          1.35          0.54         7.86 o                         
   3  18   4          7.07         13.94         7.57 o                         
   4  18   4          0.06         18.32         8.37 o                         
   5  18   4         15.32         15.01         9.71 o                         
   6  18   4         15.97         26.95        14.39 o                         
   7  18   4         34.43         41.68        10.89 o                         
   8  18   4          9.43         13.33         9.88 o                         
   9  18   4          1.43         15.06        12.80 o                         
  -5  19   4         41.68         39.95         8.59 o                         
  -4  19   4         90.61         88.10        11.79 o                         
  -3  19   4          6.19         11.27         7.77 o                         
  -2  19   4         36.09         44.74        10.44 o                         
  -1  19   4          6.97          4.21         6.96 o                         
   0  19   4          8.64          8.35         7.08 o                         
   1  19   4          0.00          8.84         8.64 o                         
   2  19   4         43.76         44.60        10.32 o                         
   3  19   4         11.20         13.82         8.58 o                         
   4  19   4          6.86          5.57        11.50 o                         
 -27   1   5         24.76         31.22        11.09 o                         
 -26   1   5         14.67         21.89         9.63 o                         
 -25   1   5         57.76         48.91         8.40 o                         
 -24   1   5          0.31          3.93         8.63 o                         
 -23   1   5         33.05         59.61        11.12 o                         
 -22   1   5         33.98         23.04         8.95 o                         
 -21   1   5        125.53        122.40        12.99 o                         
 -20   1   5          7.64          7.04         7.10 o                         
 -19   1   5         78.52         81.82         6.59 o                         
 -18   1   5         98.61         71.75         5.88 o                         
 -17   1   5        309.42        344.52        10.38 o                         
 -16   1   5         73.11         85.11         5.43 o                         
 -15   1   5        286.53        219.29         7.72 o                         
 -14   1   5         35.74         51.88         3.53 o                         
 -13   1   5        341.05        269.04        21.02 o                         
 -12   1   5        775.31        778.82        19.71 o                         
 -11   1   5        590.87        581.76        13.50 o                         
 -10   1   5        165.85        170.12         6.47 o                         
  -9   1   5       1567.51       1382.84       122.47 o                         
  -8   1   5       3801.12       3797.98        58.15 o                         
  -7   1   5        912.27       1092.31        12.46 o                         
  -6   1   5        921.83        775.86        15.92 o                         
  -5   1   5        889.17        885.96        10.36 o                         
  -4   1   5       5222.09       5015.26        37.24 o                         
  -3   1   5       3163.18       3424.21        23.13 o                         
  -2   1   5        221.32        206.65         6.66 o                         
  -1   1   5       1518.18       1499.02        12.79 o                         
   0   1   5        108.77         74.60         2.05 o                         
   1   1   5       1417.79       1530.67        11.52 o                         
   2   1   5       1813.72       1565.00        11.50 o                         
   3   1   5       4830.07       4845.82        49.68 o                         
   4   1   5       3826.18       3743.76        28.14 o                         
   5   1   5       2531.80       2528.29        20.58 o                         
   6   1   5        276.92        215.32         4.90 o                         
   7   1   5        522.72        634.20        12.93 o                         
   8   1   5       1687.63       1816.08        18.05 o                         
   9   1   5          0.01          1.28         1.69 o                         
  10   1   5        864.95        722.24        14.30 o                         
  11   1   5          4.43         12.25         2.27 o                         
  12   1   5         63.39         63.49         3.67 o                         
  13   1   5          1.94          3.24         2.00 o                         
  14   1   5        129.37        140.41         5.50 o                         
  15   1   5          3.02          8.02         2.04 o                         
  16   1   5        216.90        201.41         9.61 o                         
  17   1   5         24.03         15.68         4.25 o                         
  18   1   5         38.17         29.94         4.55 o                         
  19   1   5         19.15         11.31         5.69 o                         
  20   1   5        213.91        226.66        12.41 o                         
  21   1   5         13.59         14.46         5.46 o                         
  22   1   5        115.19        136.49        11.49 o                         
  23   1   5          4.27          4.36         5.67 o                         
  24   1   5         51.26         55.89         8.65 o                         
  25   1   5         32.61         29.73         8.49 o                         
  26   1   5         41.43         36.06         9.98 o                         
 -27   2   5         26.81         14.99         7.94 o                         
 -26   2   5         69.25         77.09        11.25 o                         
 -25   2   5          0.32          6.09         7.97 o                         
 -24   2   5         45.10         48.23         9.47 o                         
 -23   2   5        134.70        109.31        11.45 o                         
 -22   2   5         33.00         34.84         7.70 o                         
 -21   2   5          5.12         -4.39         7.82 o                         
 -20   2   5        333.91        294.55        14.34 o                         
 -19   2   5        106.80        114.72         9.37 o                         
 -18   2   5        536.10        571.26        15.83 o                         
 -17   2   5        361.46        345.51        12.07 o                         
 -16   2   5        737.16        763.12        16.71 o                         
 -15   2   5         78.18         56.44         3.58 o                         
 -14   2   5          6.13          6.43         2.25 o                         
 -13   2   5        207.33        203.47         7.22 o                         
 -12   2   5        495.94        482.63        10.75 o                         
 -11   2   5       1434.86       1624.93        32.37 o                         
 -10   2   5        108.60        110.37         4.36 o                         
  -9   2   5       1724.60       1754.93        53.22 o                         
  -8   2   5        115.15         94.08         7.86 o                         
  -7   2   5         39.49         13.19         2.17 o                         
  -6   2   5       1058.61       1194.81        17.34 o                         
  -5   2   5       5321.49       5265.83        54.58 o                         
  -4   2   5       2780.67       3312.54        23.58 o                         
  -3   2   5       3696.16       3829.77        46.70 o                         
  -2   2   5      54499.81      56146.66      1349.47 o                         
  -1   2   5      14225.75      14435.33       434.81 o                         
   0   2   5      37392.95      38192.24      1038.69 o                         
   1   2   5       1897.53       1829.85       127.26 o                         
   2   2   5      13763.95      13287.37       619.08 o                         
   3   2   5        143.67        125.60         9.85 o                         
   4   2   5       5438.72       5997.61        75.02 o                         
   5   2   5       5869.59       6007.45        40.93 o                         
   6   2   5        130.70         92.97         2.88 o                         
   7   2   5       5977.77       6196.62        64.93 o                         
   8   2   5        481.15        470.35         8.44 o                         
   9   2   5         69.06        110.88         4.42 o                         
  10   2   5        379.80        312.37         6.14 o                         
  11   2   5       3909.59       4117.66        35.76 o                         
  12   2   5         74.77         80.06         4.74 o                         
  13   2   5         67.48         95.72         5.19 o                         
  14   2   5        339.15        309.78         9.37 o                         
  15   2   5        614.06        596.55        13.84 o                         
  16   2   5        401.59        351.44         9.22 o                         
  17   2   5        452.08        420.57        13.52 o                         
  18   2   5         19.12         24.07         4.48 o                         
  19   2   5        753.38        726.44        20.23 o                         
  20   2   5         17.22         25.23         5.75 o                         
  21   2   5         68.62         42.60         6.16 o                         
  22   2   5         14.84         19.20         5.47 o                         
  23   2   5         28.98         35.60         6.93 o                         
  24   2   5          5.22          8.63         6.24 o                         
  25   2   5        219.00        258.49        20.79 o                         
 -26   3   5         59.14         61.79        10.55 o                         
 -25   3   5         22.45         19.93         7.42 o                         
 -24   3   5          5.98          5.71         6.87 o                         
 -23   3   5         15.83          4.15         6.17 o                         
 -22   3   5         90.01        118.46        11.96 o                         
 -21   3   5         25.65         20.30         7.98 o                         
 -20   3   5        360.20        332.84        14.83 o                         
 -19   3   5          3.96         -1.09         5.90 o                         
 -18   3   5        279.37        248.41        10.33 o                         
 -17   3   5        414.65        378.04         9.24 o                         
 -16   3   5       1878.63       1863.61        62.74 o                         
 -15   3   5         76.26         78.42         6.48 o                         
 -14   3   5        511.57        433.29        11.44 o                         
 -13   3   5        182.88        186.69         7.50 o                         
 -12   3   5        175.67        155.60         6.57 o                         
 -11   3   5       1102.03       1153.56        16.25 o                         
 -10   3   5          0.13          2.47         3.39 o                         
  -9   3   5          0.49          3.60         3.09 o                         
  -8   3   5       4521.42       4958.60        43.27 o                         
  -7   3   5       1260.33       1365.22        14.25 o                         
  -6   3   5       1504.00       1365.18        22.39 o                         
  -5   3   5       4435.66       4702.61        37.64 o                         
  -4   3   5        508.38        460.43         6.05 o                         
  -3   3   5        869.11        842.05         9.02 o                         
  -2   3   5       5470.18       6070.10        48.59 o                         
  -1   3   5       2256.46       1925.71       134.62 o                         
   0   3   5       7614.48       8624.62       128.90 o                         
   1   3   5       6024.62       5760.19       236.35 o                         
   2   3   5       4893.13       4535.39       237.39 o                         
   3   3   5       1605.78       1593.02        10.67 o                         
   4   3   5       5530.37       5843.49        36.63 o                         
   5   3   5          7.00          1.19         1.45 o                         
   6   3   5          4.51         10.49         1.75 o                         
   7   3   5       2134.49       2213.68        23.68 o                         
   8   3   5        893.99        912.37        12.65 o                         
   9   3   5        308.55        267.95         7.35 o                         
  10   3   5        517.05        553.42        12.27 o                         
  11   3   5        307.45        318.89         6.64 o                         
  12   3   5         67.33         70.11         4.02 o                         
  13   3   5         11.04         10.22         2.43 o                         
  14   3   5        416.27        459.78        23.06 o                         
  15   3   5        259.17        253.53         9.20 o                         
  16   3   5        557.40        598.29        14.88 o                         
  17   3   5         22.04         20.33         5.27 o                         
  18   3   5          1.43          0.31         4.90 o                         
  19   3   5          0.00          0.85         5.18 o                         
  20   3   5         20.83         14.56         4.64 o                         
  21   3   5         23.57         26.36         5.76 o                         
  22   3   5        184.69        196.98        12.41 o                         
  23   3   5          0.67          5.69         5.52 o                         
  24   3   5         51.26         59.44         9.64 o                         
  25   3   5          8.08         10.45         8.66 o                         
 -26   4   5          4.30          7.41         7.05 o                         
 -25   4   5         11.85         25.02         7.99 o                         
 -24   4   5          4.79          7.96         6.54 o                         
 -23   4   5          5.45         11.74         8.19 o                         
 -22   4   5         40.51         51.66         8.18 o                         
 -21   4   5         59.55         69.01         7.62 o                         
 -20   4   5          3.15          0.76         4.81 o                         
 -19   4   5          1.00          3.58         4.91 o                         
 -18   4   5          5.33          6.05         5.37 o                         
 -17   4   5         16.20         25.33         4.41 o                         
 -16   4   5        172.25        206.14        10.41 o                         
 -15   4   5        175.56        161.55         9.02 o                         
 -14   4   5        355.12        363.45        11.11 o                         
 -13   4   5       1518.29       1525.18        21.57 o                         
 -12   4   5        289.17        289.01         9.30 o                         
 -11   4   5         27.36         42.52         4.05 o                         
 -10   4   5        606.15        708.76        16.80 o                         
  -9   4   5        690.54        681.91        16.02 o                         
  -8   4   5        212.78        251.94        28.55 o                         
  -7   4   5       1120.99       1049.26       109.79 o                         
  -6   4   5       4678.32       4457.61       517.94 o                         
  -5   4   5       3010.75       3343.95        21.01 o                         
  -4   4   5          2.75          4.42         1.71 o                         
  -3   4   5      22665.76      23781.49       167.13 o                         
  -2   4   5       2833.32       2912.60        38.00 o                         
  -1   4   5       2999.46       2629.49       257.96 o                         
   0   4   5        287.58        211.14        17.38 o                         
   1   4   5       6014.86       5690.81       541.29 o                         
   2   4   5          0.00          1.79         1.43 o                         
   3   4   5         30.03         14.16         2.12 o                         
   4   4   5          3.38          2.51         1.20 o                         
   5   4   5        510.48        457.64         7.48 o                         
   6   4   5        358.22        397.40        10.93 o                         
   7   4   5       3046.30       3069.65        39.88 o                         
   8   4   5       1390.53       1508.73        17.62 o                         
   9   4   5        216.38        244.18         7.54 o                         
  10   4   5        319.69        306.98         7.98 o                         
  11   4   5       1083.40       1017.91        15.57 o                         
  12   4   5        662.43        677.17        12.10 o                         
  13   4   5        426.37        384.82        10.79 o                         
  14   4   5       1741.25       1876.17        42.14 o                         
  15   4   5        147.00        162.12         8.55 o                         
  16   4   5         61.19         60.01         5.63 o                         
  17   4   5        178.06        196.48        11.21 o                         
  18   4   5        115.39         97.04         8.46 o                         
  19   4   5         10.07          4.47         4.63 o                         
  20   4   5         46.39         53.70         6.66 o                         
  21   4   5        176.47        199.43        11.56 o                         
  22   4   5         39.82         46.75         6.88 o                         
  23   4   5          0.04         -6.07         6.07 o                         
  24   4   5         34.86         30.55         8.77 o                         
  25   4   5          1.55          3.13         6.92 o                         
 -26   5   5          0.42          4.04         6.87 o                         
 -25   5   5          4.01         12.35         7.27 o                         
 -24   5   5          5.52          4.17         6.47 o                         
 -23   5   5         15.94         10.42         5.77 o                         
 -22   5   5          2.15          6.16         5.87 o                         
 -21   5   5          1.09         -0.09         4.90 o                         
 -20   5   5        227.05        212.80        11.84 o                         
 -19   5   5          6.94         14.33         5.76 o                         
 -18   5   5         34.79         32.23         6.59 o                         
 -17   5   5          8.15          3.43         4.04 o                         
 -16   5   5       1564.66       1620.33        28.70 o                         
 -15   5   5         10.83          9.90         3.80 o                         
 -14   5   5        320.39        274.40        11.44 o                         
 -13   5   5       1368.96       1371.39        21.64 o                         
 -12   5   5        248.91        207.52        10.21 o                         
 -11   5   5        124.10        131.40         8.09 o                         
 -10   5   5         53.81         52.51         3.52 o                         
  -9   5   5         94.90         94.92         4.37 o                         
  -8   5   5       1262.50       1043.31        38.97 o                         
  -7   5   5        521.36        446.05        56.82 o                         
  -6   5   5       2941.88       3087.15        27.83 o                         
  -5   5   5       1073.00       1075.11        11.56 o                         
  -4   5   5       3096.69       3361.67        45.52 o                         
  -3   5   5       1121.82       1076.71        31.75 o                         
  -2   5   5       2601.07       3000.95        27.38 o                         
  -1   5   5       1127.94       1120.20        17.77 o                         
   0   5   5        449.94        435.77         8.87 o                         
   1   5   5       2431.02       2512.95        19.91 o                         
   2   5   5       4948.41       4971.49        59.57 o                         
   3   5   5        295.08        254.76        11.97 o                         
   4   5   5        353.81        330.94         6.72 o                         
   5   5   5       7364.94       7483.99        63.11 o                         
   6   5   5       5259.63       5021.89       154.30 o                         
   7   5   5       1643.60       1458.26        42.86 o                         
   8   5   5         50.93         79.35         5.00 o                         
   9   5   5       1642.56       1534.41        22.83 o                         
  10   5   5       1608.97       1666.34        30.52 o                         
  11   5   5       2980.08       3056.12        37.39 o                         
  12   5   5        190.93        195.25         7.19 o                         
  13   5   5         12.88          8.93         3.05 o                         
  14   5   5          0.35          0.36         3.81 o                         
  15   5   5        764.82        751.22        17.88 o                         
  16   5   5          7.96          4.62         3.94 o                         
  17   5   5        330.14        314.97        12.48 o                         
  18   5   5         47.73         58.83         6.28 o                         
  19   5   5         43.30         42.57         6.31 o                         
  20   5   5         14.88          3.57         4.88 o                         
  21   5   5         39.67         32.69         7.95 o                         
  22   5   5         57.87         45.27         7.13 o                         
  23   5   5         26.09         21.59        11.14 o                         
  24   5   5          8.33          7.06         7.06 o                         
  25   5   5         14.46          5.39         9.33 o                         
 -25   6   5          0.80         14.42        11.76 o                         
 -24   6   5         11.00         12.31         6.70 o                         
 -23   6   5          1.13         -6.94         6.94 o                         
 -22   6   5        149.67        152.16        10.96 o                         
 -21   6   5        176.12        189.39        11.71 o                         
 -20   6   5          0.15         -1.35         5.20 o                         
 -19   6   5         16.67         19.71         6.02 o                         
 -18   6   5        328.50        328.96        16.80 o                         
 -17   6   5         72.73         76.23         7.06 o                         
 -16   6   5        139.09        140.49         8.98 o                         
 -15   6   5       1054.73       1049.20        21.95 o                         
 -14   6   5         14.78          3.01         5.48 o                         
 -13   6   5        135.92        113.52         9.77 o                         
 -12   6   5        836.83        761.12        41.96 o                         
 -11   6   5        547.70        502.71        11.53 o                         
 -10   6   5        574.53        620.74        17.63 o                         
  -9   6   5       1654.45       1644.88        59.17 o                         
  -8   6   5        823.33        799.93        34.86 o                         
  -7   6   5       1481.52       1687.58        19.10 o                         
  -6   6   5       4305.97       4728.33        71.46 o                         
  -5   6   5       1358.09       1697.22        24.68 o                         
  -4   6   5        833.92        734.59        15.42 o                         
  -3   6   5          6.47         13.92         1.71 o                         
  -2   6   5       5116.07       5830.78       116.48 o                         
  -1   6   5        229.93        256.81        17.27 o                         
   0   6   5        565.58        386.41        57.66 o                         
   1   6   5       3051.37       2655.43       241.83 o                         
   2   6   5       1941.76       2160.30        18.61 o                         
   3   6   5         32.18         34.64         2.67 o                         
   4   6   5          1.47          8.79         1.81 o                         
   5   6   5        384.53        389.73        12.44 o                         
   6   6   5          0.83          2.05         1.89 o                         
   7   6   5          0.32          2.73         1.88 o                         
   8   6   5        283.98        271.40         7.63 o                         
   9   6   5         92.03         82.75         4.19 o                         
  10   6   5         94.78         77.77         4.12 o                         
  11   6   5        187.97        164.77         5.98 o                         
  12   6   5          3.08         -2.16         2.21 o                         
  13   6   5        838.82        826.31        16.03 o                         
  14   6   5        726.34        691.12        15.09 o                         
  15   6   5         98.07        102.42         7.42 o                         
  16   6   5        167.89        156.49         9.04 o                         
  17   6   5        795.99        791.70        19.60 o                         
  18   6   5          0.92          2.48         4.30 o                         
  19   6   5         11.89         14.49         4.30 o                         
  20   6   5         70.12         75.82         7.18 o                         
  21   6   5        164.33        158.99        11.21 o                         
  22   6   5        173.70        188.81        13.34 o                         
  23   6   5          0.62          7.84         7.09 o                         
  24   6   5          2.00         -0.42         6.80 o                         
 -25   7   5         26.24         23.43         9.48 o                         
 -24   7   5          2.30         -4.06         8.06 o                         
 -23   7   5         44.96         26.63         6.71 o                         
 -22   7   5         16.59          0.30         7.13 o                         
 -21   7   5        164.09        150.24        11.41 o                         
 -20   7   5         95.50         97.76         9.66 o                         
 -19   7   5          0.42         -2.72         5.86 o                         
 -18   7   5         80.52         72.86         9.27 o                         
 -17   7   5        470.03        434.95        18.72 o                         
 -16   7   5       1392.09       1362.01        34.24 o                         
 -15   7   5         92.32         63.05         7.65 o                         
 -14   7   5        155.42        164.47         6.87 o                         
 -13   7   5        952.74        998.70        17.44 o                         
 -12   7   5         90.65         90.71         5.91 o                         
 -11   7   5         11.69         16.07         3.53 o                         
 -10   7   5         44.34         33.74         3.91 o                         
  -9   7   5        933.83        900.25        28.80 o                         
  -8   7   5        594.20        607.34        28.79 o                         
  -7   7   5        718.26        790.42        20.03 o                         
  -6   7   5        186.10        151.46         5.77 o                         
  -5   7   5       1386.29       1349.38        31.67 o                         
  -4   7   5       1293.45       1376.84        32.13 o                         
  -3   7   5       1429.62       1405.44        54.96 o                         
  -2   7   5         28.49         32.72         5.12 o                         
  -1   7   5         28.93         36.53         5.64 o                         
   0   7   5       1044.00        997.89       127.84 o                         
   1   7   5       2036.14       2246.69        18.87 o                         
   2   7   5         38.78         36.67         2.93 o                         
   3   7   5       1796.37       1734.94        22.41 o                         
   4   7   5        423.27        525.51         9.05 o                         
   5   7   5        625.38        622.01        16.75 o                         
   6   7   5          0.13          2.22         1.85 o                         
   7   7   5       1575.07       1717.26        23.19 o                         
   8   7   5        239.50        265.95         9.15 o                         
   9   7   5        774.40        840.58        26.51 o                         
  10   7   5        750.99        722.86         8.85 o                         
  11   7   5        480.50        412.44         9.67 o                         
  12   7   5         20.77         19.81         3.29 o                         
  13   7   5        707.09        726.49        14.62 o                         
  14   7   5          0.34         -1.95         3.98 o                         
  15   7   5         20.90         12.44         3.67 o                         
  16   7   5          9.23          7.77         3.70 o                         
  17   7   5          0.82         -0.29         3.99 o                         
  18   7   5          0.10          5.07         4.73 o                         
  19   7   5         82.76        105.29         8.44 o                         
  20   7   5         61.17         51.37         6.98 o                         
  21   7   5          3.06         -0.71         6.22 o                         
  22   7   5         48.99         37.70         7.58 o                         
  23   7   5          0.22         -7.59         7.59 o                         
  24   7   5          0.02         -4.47         7.53 o                         
 -24   8   5          8.69          7.94         7.35 o                         
 -23   8   5          0.46         -4.01         6.67 o                         
 -22   8   5          2.37         -3.69         7.06 o                         
 -21   8   5         13.26         15.06         5.56 o                         
 -20   8   5         62.55         64.54         7.77 o                         
 -19   8   5         42.35         35.48         7.08 o                         
 -18   8   5         26.13         34.05         6.95 o                         
 -17   8   5         12.82         12.02         5.60 o                         
 -16   8   5        314.05        322.30        14.99 o                         
 -15   8   5        149.96        148.43        10.32 o                         
 -14   8   5         17.89         13.36         5.33 o                         
 -13   8   5        188.73        157.45        10.04 o                         
 -12   8   5         24.18         27.60         4.18 o                         
 -11   8   5        252.33        240.94         9.68 o                         
 -10   8   5         23.42         21.83         4.33 o                         
  -9   8   5         50.27         52.16         4.82 o                         
  -8   8   5        263.42        237.71         8.75 o                         
  -7   8   5        757.31        756.93        13.39 o                         
  -6   8   5        106.97         93.34         4.76 o                         
  -5   8   5         72.44         82.75         4.11 o                         
  -4   8   5        204.13        231.78         7.07 o                         
  -3   8   5        532.18        458.45        26.09 o                         
  -2   8   5         27.35         16.96         3.67 o                         
  -1   8   5         31.44         36.14         3.39 o                         
   0   8   5        505.18        524.01        13.38 o                         
   1   8   5         72.81         98.32         4.38 o                         
   2   8   5         89.66         86.42         3.04 o                         
   3   8   5        153.15        129.04         4.69 o                         
   4   8   5       1833.11       1910.62        18.43 o                         
   5   8   5        226.13        186.24         6.41 o                         
   6   8   5        982.60        930.88        13.58 o                         
   7   8   5        112.71        100.69         6.54 o                         
   8   8   5        397.67        406.76        11.60 o                         
   9   8   5        414.47        364.90        11.33 o                         
  10   8   5        448.24        479.49        13.18 o                         
  11   8   5        236.08        231.47         9.62 o                         
  12   8   5        429.55        452.87        13.52 o                         
  13   8   5          6.37         14.06         4.02 o                         
  14   8   5          0.16          6.25         4.11 o                         
  15   8   5          0.53          0.01         3.81 o                         
  16   8   5          2.21         -1.78         4.73 o                         
  17   8   5        293.37        303.82        13.63 o                         
  18   8   5          1.99          8.45         8.54 o                         
  19   8   5          0.50         -1.58         5.48 o                         
  20   8   5          9.27          7.72         5.20 o                         
  21   8   5         57.12         45.27         8.24 o                         
  22   8   5         17.88          1.75         6.38 o                         
  23   8   5         20.81         17.63         6.22 o                         
 -24   9   5         22.12         31.14        10.90 o                         
 -23   9   5         16.81         14.06         8.88 o                         
 -22   9   5          0.83         -7.99         7.99 o                         
 -21   9   5        227.10        256.01        15.78 o                         
 -20   9   5         26.13         17.49         7.14 o                         
 -19   9   5         94.65         93.23         9.53 o                         
 -18   9   5          0.39         -5.99         5.99 o                         
 -17   9   5        177.11        178.95        12.03 o                         
 -16   9   5         33.56         49.29         7.31 o                         
 -15   9   5          9.33         15.60         5.91 o                         
 -14   9   5          0.66         -4.45         5.52 o                         
 -13   9   5        498.40        479.42        16.79 o                         
 -12   9   5        283.03        271.86        12.73 o                         
 -11   9   5          4.35         -2.02         4.73 o                         
 -10   9   5         37.15         35.36         6.08 o                         
  -9   9   5       1690.68       1633.84        25.31 o                         
  -8   9   5         75.48         79.77         5.99 o                         
  -7   9   5        572.08        554.56        17.13 o                         
  -6   9   5         83.26         81.04         4.85 o                         
  -5   9   5        369.55        286.62         7.71 o                         
  -4   9   5          0.99          2.26         3.29 o                         
  -3   9   5        685.50        702.00        16.22 o                         
  -2   9   5        385.28        302.17        10.46 o                         
  -1   9   5        134.14        139.81         6.38 o                         
   0   9   5        213.13        171.63         6.82 o                         
   1   9   5        415.24        407.78         8.65 o                         
   2   9   5          4.31          0.98         3.11 o                         
   3   9   5         74.59         78.02         3.49 o                         
   4   9   5         11.05          5.26         2.63 o                         
   5   9   5        361.02        369.35         9.13 o                         
   6   9   5        922.22        932.12        14.38 o                         
   7   9   5        952.16        973.69        17.58 o                         
   8   9   5          8.35          2.11         3.85 o                         
   9   9   5        105.95         99.33         7.18 o                         
  10   9   5        316.66        300.39        11.19 o                         
  11   9   5        303.25        313.24        11.62 o                         
  12   9   5        663.92        695.50        17.08 o                         
  13   9   5         21.70         21.42         4.52 o                         
  14   9   5          0.37          2.22         3.82 o                         
  15   9   5        248.18        246.24        11.38 o                         
  16   9   5         66.00         64.55         7.33 o                         
  17   9   5         10.64         11.03         5.23 o                         
  18   9   5         61.16         66.11         7.75 o                         
  19   9   5          6.55         -1.55         5.68 o                         
  20   9   5         37.46         31.09         7.67 o                         
  21   9   5         31.80         31.24         7.24 o                         
  22   9   5          8.04          2.28         6.93 o                         
 -23  10   5         26.32         23.10         7.21 o                         
 -22  10   5         20.04         21.41         7.84 o                         
 -21  10   5         94.92        108.89        11.63 o                         
 -20  10   5          2.32         -0.50         7.37 o                         
 -19  10   5        110.91         96.19        11.43 o                         
 -18  10   5         14.32         11.24         7.79 o                         
 -17  10   5         10.64          2.62         5.45 o                         
 -16  10   5        204.58        202.76        12.42 o                         
 -15  10   5        454.38        403.24        16.59 o                         
 -14  10   5          5.02          6.24         5.43 o                         
 -13  10   5        104.87        100.66         8.56 o                         
 -12  10   5         88.10        107.44         8.74 o                         
 -11  10   5        329.88        328.20        13.80 o                         
 -10  10   5         49.06         34.24         5.85 o                         
  -9  10   5        249.06        232.76        11.83 o                         
  -8  10   5         70.17         71.42         7.16 o                         
  -7  10   5          4.16          2.86         3.15 o                         
  -6  10   5        191.65        202.10         7.56 o                         
  -5  10   5        385.70        334.57        14.46 o                         
  -4  10   5         98.99         85.36         4.96 o                         
  -3  10   5          2.28         -2.53         3.54 o                         
  -2  10   5       1057.98       1021.12        20.89 o                         
  -1  10   5        659.51        614.97        12.67 o                         
   0  10   5         56.51         53.68         4.31 o                         
   1  10   5         53.40         51.00         3.39 o                         
   2  10   5       2247.11       2355.67        30.99 o                         
   3  10   5        529.88        463.91         8.04 o                         
   4  10   5        300.55        269.70        11.06 o                         
   5  10   5        966.56       1004.86        16.35 o                         
   6  10   5        195.67        206.81         7.24 o                         
   7  10   5        153.73        133.26         6.69 o                         
   8  10   5          2.89         -0.32         3.99 o                         
   9  10   5        514.69        497.43        14.90 o                         
  10  10   5         68.17         58.87         6.27 o                         
  11  10   5        124.61        147.07         8.56 o                         
  12  10   5        295.60        310.64        12.06 o                         
  13  10   5        134.45        149.49         8.29 o                         
  14  10   5        259.36        231.18        10.93 o                         
  15  10   5        102.47        113.73         8.13 o                         
  16  10   5          3.71          0.44         4.68 o                         
  17  10   5          0.69          6.30         5.79 o                         
  18  10   5         80.64         76.52         8.16 o                         
  19  10   5          2.94         -2.52         6.40 o                         
  20  10   5         30.10         41.13         7.79 o                         
  21  10   5         21.83         30.37         7.16 o                         
  22  10   5          0.09         -0.68         6.62 o                         
 -22  11   5          0.96         15.98         6.59 o                         
 -21  11   5         62.68         54.14        10.95 o                         
 -20  11   5        105.66        109.47        12.54 o                         
 -19  11   5          5.11         -2.91         7.44 o                         
 -18  11   5         84.18         64.30         9.94 o                         
 -17  11   5        301.64        283.83        17.79 o                         
 -16  11   5         11.63         17.84         7.62 o                         
 -15  11   5         38.73         46.61        10.12 o                         
 -14  11   5         47.75         42.85         6.51 o                         
 -13  11   5       1234.77       1262.95        28.02 o                         
 -12  11   5        163.41        173.81        10.94 o                         
 -11  11   5        428.82        423.69        16.77 o                         
 -10  11   5          7.79          3.45         4.80 o                         
  -9  11   5         51.48         64.14         7.19 o                         
  -8  11   5         80.22         77.77         7.72 o                         
  -7  11   5       2583.61       2564.65        37.18 o                         
  -6  11   5        556.43        534.73        15.95 o                         
  -5  11   5         46.03         33.81         5.49 o                         
  -4  11   5        534.07        502.23        11.26 o                         
  -3  11   5        931.36        895.47        23.12 o                         
  -2  11   5        240.03        232.85        10.96 o                         
  -1  11   5       3330.20       3186.03        33.55 o                         
   0  11   5         48.00         42.96         4.13 o                         
   1  11   5        911.03        865.93        13.36 o                         
   2  11   5        158.02        123.39         8.79 o                         
   3  11   5       2104.56       2021.99        33.82 o                         
   4  11   5        276.00        279.28         7.54 o                         
   5  11   5       4520.51       4548.82        53.52 o                         
   6  11   5          0.35          5.52         3.62 o                         
   7  11   5          8.08          4.91         3.03 o                         
   8  11   5          0.25          4.25         4.23 o                         
   9  11   5       2365.93       2361.08        32.42 o                         
  10  11   5         48.22         48.96         7.29 o                         
  11  11   5        270.00        266.61        12.07 o                         
  12  11   5         68.36         60.79         6.42 o                         
  13  11   5        413.20        420.69        14.75 o                         
  14  11   5        131.89        128.19         9.00 o                         
  15  11   5        466.88        482.73        16.41 o                         
  16  11   5         15.67         15.72         5.21 o                         
  17  11   5         24.34         20.69         5.41 o                         
  18  11   5          0.38         -0.93         5.39 o                         
  19  11   5         46.17         42.28         7.55 o                         
  20  11   5          3.56         -5.09         6.09 o                         
  21  11   5         90.89         97.89        10.90 o                         
 -21  12   5          4.45         10.05         9.03 o                         
 -20  12   5          2.53         12.29         7.85 o                         
 -19  12   5         18.59         16.22         7.80 o                         
 -18  12   5         24.04         23.98         7.86 o                         
 -17  12   5         23.97         21.90         7.48 o                         
 -16  12   5         22.99         13.35         7.49 o                         
 -15  12   5         36.94         38.60         8.20 o                         
 -14  12   5          4.68          1.16         7.20 o                         
 -13  12   5          0.02         -2.07         6.27 o                         
 -12  12   5          1.42         -1.81         6.59 o                         
 -11  12   5         48.62         53.15         7.18 o                         
 -10  12   5        271.57        258.32        13.33 o                         
  -9  12   5          1.22          4.65         4.60 o                         
  -8  12   5         35.90         26.42         5.39 o                         
  -7  12   5         16.00         21.15         5.28 o                         
  -6  12   5          0.27          0.85         4.02 o                         
  -5  12   5          3.77          9.79         4.18 o                         
  -4  12   5       2084.98       2065.79        29.21 o                         
  -3  12   5        526.08        482.17        15.61 o                         
  -2  12   5          0.46         11.12         4.68 o                         
  -1  12   5         23.89         16.44         4.44 o                         
   0  12   5        732.60        706.91        17.27 o                         
   1  12   5        303.40        274.38         9.30 o                         
   2  12   5        983.12        987.09        23.45 o                         
   3  12   5       1896.25       1813.96        31.93 o                         
   4  12   5         56.83         70.47         5.01 o                         
   5  12   5          0.04         -0.67         2.66 o                         
   6  12   5        204.05        194.01         8.72 o                         
   7  12   5       1102.40       1135.43        19.57 o                         
   8  12   5        158.20        165.14         9.14 o                         
   9  12   5         89.48         61.39         6.25 o                         
  10  12   5         10.93          7.83         4.46 o                         
  11  12   5         89.82         86.64         7.37 o                         
  12  12   5        178.05        188.18        10.13 o                         
  13  12   5        146.44        141.12        10.03 o                         
  14  12   5         99.57        115.50         9.42 o                         
  15  12   5        187.98        183.92        11.60 o                         
  16  12   5          6.78          6.39         5.91 o                         
  17  12   5         70.56         76.86         8.31 o                         
  18  12   5         81.06         88.68        11.62 o                         
  19  12   5        144.11        140.71        13.80 o                         
  20  12   5          0.26         -1.50         7.41 o                         
 -20  13   5         14.73         37.95         9.19 o                         
 -19  13   5          0.04          7.68         7.57 o                         
 -18  13   5          0.60          1.61         7.15 o                         
 -17  13   5         37.88         29.70         8.70 o                         
 -16  13   5         10.06          2.56         6.88 o                         
 -15  13   5         96.91        105.69        13.00 o                         
 -14  13   5         10.77         19.01         7.38 o                         
 -13  13   5          2.81          2.29         6.39 o                         
 -12  13   5        149.26        138.04        13.14 o                         
 -11  13   5        219.85        224.64        15.55 o                         
 -10  13   5        133.17        154.38        13.29 o                         
  -9  13   5        280.95        247.90        12.95 o                         
  -8  13   5          0.48         -4.63         4.63 o                         
  -7  13   5          5.26          8.21         4.60 o                         
  -6  13   5          6.08          1.53         4.30 o                         
  -5  13   5       1004.39       1026.20        25.63 o                         
  -4  13   5        554.42        575.34        17.01 o                         
  -3  13   5          3.09          5.72         4.59 o                         
  -2  13   5         14.39          8.52         5.13 o                         
  -1  13   5        296.23        266.44        15.52 o                         
   0  13   5          3.22          0.65         4.02 o                         
   1  13   5         63.47         45.84         5.49 o                         
   2  13   5        262.63        293.29        12.85 o                         
   3  13   5         85.44         70.05         7.11 o                         
   4  13   5        126.83        103.20         8.24 o                         
   5  13   5        220.39        215.07        11.37 o                         
   6  13   5          2.09          1.64         3.85 o                         
   7  13   5         45.31         39.99         6.57 o                         
   8  13   5         17.14          6.78         4.66 o                         
   9  13   5         76.11         80.69         8.67 o                         
  10  13   5          8.36          7.21         4.91 o                         
  11  13   5         93.85         81.55         8.75 o                         
  12  13   5        177.41        177.27        11.31 o                         
  13  13   5        146.69        149.45        10.67 o                         
  14  13   5          0.66          1.56         5.01 o                         
  15  13   5         89.13         73.53         8.46 o                         
  16  13   5         94.38        101.82         9.76 o                         
  17  13   5        142.81        147.49        12.62 o                         
  18  13   5          1.89          3.45         6.88 o                         
  19  13   5        157.91        164.72        14.02 o                         
 -18  14   5         27.12         22.13         6.94 o                         
 -17  14   5          2.55          3.47         6.95 o                         
 -16  14   5          7.81          1.43         6.08 o                         
 -15  14   5         17.28          9.57         6.29 o                         
 -14  14   5         71.41         72.96         9.98 o                         
 -13  14   5         23.52         20.17         7.31 o                         
 -12  14   5          6.45         14.43         7.74 o                         
 -11  14   5        106.24        115.81        12.12 o                         
 -10  14   5        147.53        133.62        12.57 o                         
  -9  14   5          5.37          8.43         6.16 o                         
  -8  14   5         48.96         56.63         8.66 o                         
  -7  14   5          0.38         -5.52         5.65 o                         
  -6  14   5         37.34         30.26         5.40 o                         
  -5  14   5         34.35         29.19         5.87 o                         
  -4  14   5         19.29         22.84         5.39 o                         
  -3  14   5          1.31         -2.23         6.75 o                         
  -2  14   5         33.50         43.58         7.56 o                         
  -1  14   5        963.12        964.74        23.41 o                         
   0  14   5         97.95         92.68         7.34 o                         
   1  14   5         30.83         18.29         4.94 o                         
   2  14   5          8.62         15.77         5.47 o                         
   3  14   5       1426.92       1466.93        33.72 o                         
   4  14   5        245.35        242.37        12.37 o                         
   5  14   5        128.76        128.71         9.58 o                         
   6  14   5        118.01        130.65        10.92 o                         
   7  14   5        190.29        173.07        12.15 o                         
   8  14   5        136.06        153.70        12.01 o                         
   9  14   5         30.48         48.14         7.98 o                         
  10  14   5         76.47         84.18         9.07 o                         
  11  14   5          0.64          3.66         5.63 o                         
  12  14   5         20.91         22.08         6.41 o                         
  13  14   5         30.32         23.32         6.92 o                         
  14  14   5          6.10          6.48         6.56 o                         
  15  14   5          4.20          7.71         8.05 o                         
  16  14   5         13.49         17.93         8.70 o                         
  17  14   5         10.84          9.18         7.18 o                         
 -17  15   5         17.33         26.65         8.14 o                         
 -16  15   5          0.14         -7.71         7.71 o                         
 -15  15   5         17.77         17.44         6.48 o                         
 -14  15   5         46.34         47.04         9.85 o                         
 -13  15   5         17.06         10.27         6.45 o                         
 -12  15   5          7.65          5.12         7.19 o                         
 -11  15   5         89.45        108.36        10.86 o                         
 -10  15   5          2.14          5.04         6.63 o                         
  -9  15   5         73.84         77.95         9.25 o                         
  -8  15   5         13.30         13.25         7.05 o                         
  -7  15   5         24.58         26.29         6.26 o                         
  -6  15   5        159.77        139.81        10.43 o                         
  -5  15   5          6.43          8.27         7.32 o                         
  -4  15   5          6.14          8.88         6.14 o                         
  -3  15   5        108.63        100.62         9.58 o                         
  -2  15   5        308.77        308.93        14.48 o                         
  -1  15   5          0.01          6.64         5.02 o                         
   0  15   5        120.38         94.86         8.39 o                         
   1  15   5         68.97         65.65         7.06 o                         
   2  15   5          2.16          2.54         5.51 o                         
   3  15   5         17.84         14.81         5.06 o                         
   4  15   5        165.50        154.65        10.55 o                         
   5  15   5         13.70          8.11         5.90 o                         
   6  15   5          1.48          7.73         6.28 o                         
   7  15   5         82.64         93.23         9.80 o                         
   8  15   5          8.32         10.78         6.02 o                         
   9  15   5         29.68         30.10         7.18 o                         
  10  15   5         28.32         40.74         7.77 o                         
  11  15   5          2.97          4.10         6.22 o                         
  12  15   5         25.15         45.53         8.02 o                         
  13  15   5        109.46        109.15        10.04 o                         
  14  15   5          9.45         -4.66         5.78 o                         
  15  15   5         13.96         18.57         5.77 o                         
  16  15   5         37.65         41.84        10.79 o                         
 -15  16   5          3.76         -6.81         6.81 o                         
 -14  16   5         29.66         22.99         9.53 o                         
 -13  16   5         28.22         16.07         6.59 o                         
 -12  16   5         39.07         41.30         8.16 o                         
 -11  16   5         16.52         17.17         8.41 o                         
 -10  16   5         67.91         75.96         9.67 o                         
  -9  16   5         25.46         17.88         5.67 o                         
  -8  16   5          0.54          6.67         9.90 o                         
  -7  16   5         11.63         26.10         7.64 o                         
  -6  16   5         19.87         21.89         6.88 o                         
  -5  16   5          6.56         13.94         6.50 o                         
  -4  16   5          5.96         11.70         6.69 o                         
  -3  16   5          0.11          0.46         5.48 o                         
  -2  16   5          4.00         -0.39         5.30 o                         
  -1  16   5         30.84         32.33         6.65 o                         
   0  16   5        137.72        140.39        11.18 o                         
   1  16   5         74.30         95.98         9.41 o                         
   2  16   5         24.88         19.11         6.23 o                         
   3  16   5         71.63         59.66        11.31 o                         
   4  16   5         95.66         89.66        11.40 o                         
   5  16   5         50.24         51.48         9.34 o                         
   6  16   5         21.52         29.84         8.17 o                         
   7  16   5         31.13         33.40         8.69 o                         
   8  16   5         24.28          7.66         6.17 o                         
   9  16   5         32.88         49.12         8.11 o                         
  10  16   5          6.31         10.47         6.07 o                         
  11  16   5          0.14         -7.13         7.17 o                         
  12  16   5         44.00         50.58         8.48 o                         
  13  16   5          2.49         -6.92         6.92 o                         
  14  16   5         46.01         62.30         9.20 o                         
 -12  17   5         16.18         23.61        10.93 o                         
 -11  17   5          0.47        -10.54        10.54 o                         
 -10  17   5         35.57         62.24        12.71 o                         
  -9  17   5          1.02         12.39         9.63 o                         
  -8  17   5          0.91          3.12         7.03 o                         
  -7  17   5         39.66         54.06         9.86 o                         
  -6  17   5          8.01         -0.15        10.80 o                         
  -5  17   5        254.48        282.62        16.90 o                         
  -4  17   5          0.06          8.03         6.28 o                         
  -3  17   5          1.34          4.85         6.34 o                         
  -2  17   5         51.82         63.01         8.53 o                         
  -1  17   5        156.96        175.37        12.77 o                         
   0  17   5         89.03        100.46        10.37 o                         
   1  17   5         71.07         94.78        10.07 o                         
   2  17   5          1.05         -4.81         5.90 o                         
   3  17   5         32.58         29.09         7.43 o                         
   4  17   5        165.94        151.38        13.13 o                         
   5  17   5          0.60         -5.16         6.57 o                         
   6  17   5          0.06         -6.88         6.88 o                         
   7  17   5         54.63         63.60        10.34 o                         
   8  17   5         14.66         10.25         7.62 o                         
   9  17   5         15.33         12.75         7.32 o                         
  10  17   5          0.62          2.02         7.69 o                         
  11  17   5          0.01         -6.90         7.49 o                         
  -9  18   5         16.15          6.24         8.82 o                         
  -8  18   5          0.40         -3.00        11.67 o                         
  -7  18   5          8.75          1.44         9.31 o                         
  -6  18   5         45.21         11.25        13.51 o                         
  -5  18   5          9.04          3.89         6.58 o                         
  -4  18   5          1.26         -7.27         7.27 o                         
  -3  18   5         17.70         15.87         6.78 o                         
  -2  18   5          0.50          0.72         7.45 o                         
  -1  18   5          7.32         -3.56         7.28 o                         
   0  18   5          0.00          1.11         7.58 o                         
   1  18   5          6.71         13.42         6.41 o                         
   2  18   5         12.78          3.63         7.79 o                         
   3  18   5          2.39          3.24         7.46 o                         
   4  18   5         32.99         41.12         9.87 o                         
   5  18   5          2.47        -10.79        11.38 o                         
   6  18   5         25.81         32.34        10.24 o                         
   7  18   5          0.12         -1.21        11.34 o                         
   8  18   5         10.38         -4.36         9.29 o                         
  -4  19   5          2.42          3.24         8.43 o                         
  -3  19   5         52.68         30.42        12.08 o                         
  -2  19   5          3.31          6.93         8.17 o                         
  -1  19   5         27.82         39.44         9.79 o                         
   0  19   5          6.15         12.56         9.57 o                         
   1  19   5         85.46         96.09        14.50 o                         
   2  19   5          8.96         12.27        10.31 o                         
   3  19   5         52.00         63.03        13.34 o                         
 -27   0   6         25.57         15.75        13.38 o                         
 -26   0   6         36.69         73.38        14.52 o                         
 -25   0   6         10.40          0.06        13.77 o                         
 -24   0   6         34.68         64.42        20.96 o                         
 -23   0   6         27.25         37.70        13.96 o                         
 -22   0   6         23.03         25.45        12.82 o                         
 -21   0   6        156.92        178.23        23.63 o                         
 -20   0   6        200.77        140.11        20.99 o                         
 -19   0   6         23.95          6.27        15.49 o                         
 -18   0   6        283.04        295.27        13.63 o                         
 -17   0   6        688.86        883.39        90.56 o                         
 -16   0   6        725.29        710.77        26.65 o                         
 -15   0   6        534.40        473.62        15.49 o                         
 -14   0   6        642.51        682.05        38.45 o                         
 -13   0   6        916.47        878.02        20.76 o                         
 -12   0   6        331.35        336.53        12.33 o                         
 -11   0   6        224.37        190.31        13.10 o                         
 -10   0   6        256.94        287.59         7.91 o                         
  -9   0   6       2131.12       2267.24        85.27 o                         
  -8   0   6       2050.64       2265.96        52.46 o                         
  -7   0   6       2640.34       2488.36        54.60 o                         
  -6   0   6       3128.94       3053.22        58.47 o                         
  -5   0   6          2.70          1.35         1.36 o                         
  -4   0   6        849.50        795.79        24.85 o                         
  -3   0   6       7157.96       8190.96        60.96 o                         
  -2   0   6         43.20         56.18         2.36 o                         
  -1   0   6       1903.88       1747.91        29.47 o                         
   0   0   6       2617.64       2744.28        33.31 o                         
   1   0   6      11947.15      12214.72       126.04 o                         
   2   0   6       7798.14       7940.67        70.69 o                         
   3   0   6       9446.20       9547.02       102.66 o                         
   4   0   6       7553.96       7416.45        98.28 o                         
   5   0   6         10.02         18.74         2.67 o                         
   6   0   6      16813.86      16228.41       205.68 o                         
   7   0   6      19910.30      22017.86       271.00 o                         
   8   0   6        870.64        648.15        27.45 o                         
   9   0   6       1040.55        960.42        79.43 o                         
  10   0   6        491.05        486.93        22.58 o                         
  11   0   6       6632.10       7210.14       188.19 o                         
  12   0   6       2376.22       2216.32        44.68 o                         
  13   0   6        669.67        765.54        15.93 o                         
  14   0   6        631.70        558.03        18.35 o                         
  15   0   6         43.77         56.12         5.73 o                         
  16   0   6        185.93        197.01         9.02 o                         
  17   0   6        634.91        716.56        31.19 o                         
  18   0   6         71.86         63.84         8.03 o                         
  19   0   6         11.13         19.68         6.89 o                         
  20   0   6        413.68        429.60        26.46 o                         
  21   0   6         96.19         89.13        14.06 o                         
  22   0   6          2.77          8.28         8.45 o                         
  23   0   6        522.90        570.94        32.26 o                         
  24   0   6        134.17        174.90        19.33 o                         
  25   0   6          3.66          7.56        11.33 o                         
 -27   1   6         36.10         36.47         8.46 o                         
 -26   1   6          6.40         11.80         7.86 o                         
 -25   1   6         10.32         19.77         9.10 o                         
 -24   1   6          5.37         11.63         9.15 o                         
 -23   1   6         10.08         11.97        10.92 o                         
 -22   1   6          1.14         -3.32         7.48 o                         
 -21   1   6         81.22         66.80        10.54 o                         
 -20   1   6          1.55          5.42         7.22 o                         
 -19   1   6         65.59         70.90        11.60 o                         
 -18   1   6         11.62         11.96         4.94 o                         
 -17   1   6          4.78          3.50         2.65 o                         
 -16   1   6         21.13         19.72         2.57 o                         
 -15   1   6        769.44        742.31        12.45 o                         
 -14   1   6         20.23         10.79         2.36 o                         
 -13   1   6         20.83         26.26         2.36 o                         
 -12   1   6         52.27         59.59         3.49 o                         
 -11   1   6        191.81        165.86        11.10 o                         
 -10   1   6        156.00        176.26        12.88 o                         
  -9   1   6        314.07        285.27         8.38 o                         
  -8   1   6         16.54         25.07         2.42 o                         
  -7   1   6         24.32         29.35         2.60 o                         
  -6   1   6        151.53        192.66         3.75 o                         
  -5   1   6          0.72         -0.40         0.95 o                         
  -4   1   6       1703.89       1803.93        21.29 o                         
  -3   1   6       2369.91       2414.41        39.28 o                         
  -2   1   6       6718.48       7159.66        46.18 o                         
  -1   1   6        426.56        470.62         5.42 o                         
   0   1   6       1426.08       1488.23        14.81 o                         
   1   1   6       3125.14       3638.66        20.21 o                         
   2   1   6       3890.78       4285.17        26.48 o                         
   3   1   6       5257.58       5340.81        39.49 o                         
   4   1   6       1249.06       1332.93        13.31 o                         
   5   1   6       2370.66       2090.87        55.74 o                         
   6   1   6       7535.51       8037.23       133.44 o                         
   7   1   6        179.15        218.82         5.08 o                         
   8   1   6          0.05          2.45         1.33 o                         
   9   1   6         67.37         63.73         3.11 o                         
  10   1   6        285.35        297.73         7.51 o                         
  11   1   6       1207.52       1250.15        18.34 o                         
  12   1   6         81.19         67.67         4.19 o                         
  13   1   6        449.43        384.25         8.72 o                         
  14   1   6        117.43         94.29         5.01 o                         
  15   1   6        285.73        280.67         8.06 o                         
  16   1   6        102.95         96.65         4.72 o                         
  17   1   6        197.53        204.72         9.89 o                         
  18   1   6         46.80         54.98         6.03 o                         
  19   1   6        282.37        270.48        12.61 o                         
  20   1   6          9.02         26.68         5.93 o                         
  21   1   6         71.34         78.50         9.33 o                         
  22   1   6        169.14        168.95        12.84 o                         
  23   1   6          1.38          3.60         9.01 o                         
  24   1   6          5.58          6.43         7.15 o                         
  25   1   6          4.64          8.49         8.53 o                         
 -26   2   6         33.37         41.11        10.32 o                         
 -25   2   6          5.25          6.38         8.70 o                         
 -24   2   6          8.73         12.15         9.68 o                         
 -23   2   6          0.24          1.46         8.39 o                         
 -22   2   6         19.49         23.78         7.94 o                         
 -21   2   6         84.78        112.92        14.04 o                         
 -20   2   6        419.77        364.21        19.74 o                         
 -19   2   6        109.74         99.47         8.58 o                         
 -18   2   6          1.06         -3.50         4.92 o                         
 -17   2   6        365.74        375.56         9.13 o                         
 -16   2   6        318.07        325.93         7.86 o                         
 -15   2   6        142.44        169.74         6.28 o                         
 -14   2   6         24.40         15.97         3.15 o                         
 -13   2   6          2.43          5.64         2.78 o                         
 -12   2   6        287.58        334.78        10.06 o                         
 -11   2   6          6.53         27.94         3.25 o                         
 -10   2   6         32.37         21.14         3.01 o                         
  -9   2   6       2897.62       3222.93        48.26 o                         
  -8   2   6         23.87         25.24         3.39 o                         
  -7   2   6       2388.75       2463.77        32.77 o                         
  -6   2   6       3175.93       3418.26        68.14 o                         
  -5   2   6        663.01        608.97         7.30 o                         
  -4   2   6        359.33        324.54         4.73 o                         
  -3   2   6       6589.34       6816.12        49.77 o                         
  -2   2   6       1130.73       1125.45        26.32 o                         
  -1   2   6       2911.28       2753.97       143.47 o                         
   0   2   6        614.47        687.17        10.66 o                         
   1   2   6       1547.05       1570.62        21.97 o                         
   2   2   6          0.25         15.01         1.54 o                         
   3   2   6        160.98        149.20         5.13 o                         
   4   2   6        161.35        213.97         4.48 o                         
   5   2   6       1007.43       1031.99        11.52 o                         
   6   2   6        629.81        620.59        12.66 o                         
   7   2   6         47.67         58.02         2.68 o                         
   8   2   6       4010.67       4548.71        29.96 o                         
   9   2   6         67.78         73.96         3.69 o                         
  10   2   6        745.90        797.96        12.19 o                         
  11   2   6        263.18        276.21         6.24 o                         
  12   2   6       1002.21       1084.16        15.28 o                         
  13   2   6          6.77          9.30         2.88 o                         
  14   2   6        773.81        828.43        15.18 o                         
  15   2   6       1291.59       1326.30        26.94 o                         
  16   2   6        311.88        393.34        16.10 o                         
  17   2   6         37.44         25.40         4.73 o                         
  18   2   6          2.48          2.40         5.11 o                         
  19   2   6        224.91        212.42        11.43 o                         
  20   2   6         10.61         15.68         4.94 o                         
  21   2   6        170.43        196.93        11.50 o                         
  22   2   6          0.68          9.32         5.83 o                         
  23   2   6         17.26         24.13         7.28 o                         
  24   2   6          0.06         -0.25         6.97 o                         
  25   2   6          2.09         -0.02         6.76 o                         
 -26   3   6          1.64        -10.56        11.20 o                         
 -25   3   6         48.29         55.41        10.80 o                         
 -24   3   6         42.17         63.67        11.57 o                         
 -23   3   6          0.64          1.80         8.93 o                         
 -22   3   6          5.77         12.16         6.32 o                         
 -21   3   6          4.43         -1.79         7.77 o                         
 -20   3   6          0.61         -3.44         4.94 o                         
 -19   3   6        771.23        845.78        22.58 o                         
 -18   3   6        390.39        364.62        31.55 o                         
 -17   3   6         88.92         79.18         4.75 o                         
 -16   3   6         71.28         70.07         4.54 o                         
 -15   3   6        346.80        382.91         9.56 o                         
 -14   3   6        926.08        924.77        16.79 o                         
 -13   3   6        428.75        471.80        13.87 o                         
 -12   3   6        173.20        175.53         8.66 o                         
 -11   3   6          0.27          5.68         2.91 o                         
 -10   3   6         14.83         19.04         3.13 o                         
  -9   3   6        599.05        567.03        12.14 o                         
  -8   3   6       3747.02       4318.40        31.33 o                         
  -7   3   6       1851.33       1939.99        24.98 o                         
  -6   3   6         30.81         24.35         2.18 o                         
  -5   3   6       1036.01       1078.25        14.73 o                         
  -4   3   6       3618.27       4091.17        34.67 o                         
  -3   3   6       2878.31       2924.90        23.21 o                         
  -2   3   6       3035.55       3592.34        38.02 o                         
  -1   3   6      26436.41      28114.54       268.66 o                         
   0   3   6       2612.14       2729.38        25.06 o                         
   1   3   6       7735.77       8473.38        84.53 o                         
   2   3   6       3297.53       3654.40        52.85 o                         
   3   3   6         25.56         24.83         2.42 o                         
   4   3   6       3714.78       3559.29        38.80 o                         
   5   3   6       2443.70       2401.04       175.52 o                         
   6   3   6      16058.42      17332.97       109.97 o                         
   7   3   6        488.35        537.44         9.23 o                         
   8   3   6       1992.96       2159.01        28.17 o                         
   9   3   6       1406.23       1232.05        37.76 o                         
  10   3   6        125.68        160.97         6.61 o                         
  11   3   6         54.78         39.46         2.79 o                         
  12   3   6         86.59         74.75         3.52 o                         
  13   3   6        106.70         79.42         4.63 o                         
  14   3   6         17.39         31.94         3.67 o                         
  15   3   6        604.78        548.27        11.99 o                         
  16   3   6        277.09        249.40         9.50 o                         
  17   3   6         16.31         22.58         5.72 o                         
  18   3   6        161.19        169.32        10.69 o                         
  19   3   6          0.43          2.52         4.77 o                         
  20   3   6          1.28          4.48         4.92 o                         
  21   3   6        330.72        323.73        14.53 o                         
  22   3   6         10.19         11.91         6.41 o                         
  23   3   6          9.27         20.90         6.24 o                         
  24   3   6          1.42         -1.53         6.80 o                         
  25   3   6         52.76         47.18         9.25 o                         
 -26   4   6          4.81          3.22         8.79 o                         
 -25   4   6          0.47          2.39         8.38 o                         
 -24   4   6          9.81          9.01         8.53 o                         
 -23   4   6         70.45         76.17         9.98 o                         
 -22   4   6         27.11         26.05         7.57 o                         
 -21   4   6          7.42          6.69         5.39 o                         
 -20   4   6        176.13        199.67        12.05 o                         
 -19   4   6        316.70        336.89        14.80 o                         
 -18   4   6          1.52         -4.94         5.18 o                         
 -17   4   6          9.04         18.59         5.31 o                         
 -16   4   6         62.81         61.15         5.18 o                         
 -15   4   6         26.02         24.80         4.64 o                         
 -14   4   6        718.52        677.44        17.36 o                         
 -13   4   6        549.78        556.11        15.42 o                         
 -12   4   6          8.59          3.81         3.61 o                         
 -11   4   6          9.77          5.59         3.58 o                         
 -10   4   6        115.43        142.70         7.18 o                         
  -9   4   6       1631.06       1715.39        23.57 o                         
  -8   4   6       3990.66       3845.10        75.85 o                         
  -7   4   6       4358.50       4317.75       102.73 o                         
  -6   4   6        327.45        279.00         6.42 o                         
  -5   4   6        730.04        798.90        14.70 o                         
  -4   4   6        768.23        679.82        13.40 o                         
  -3   4   6       6383.89       6993.51        63.33 o                         
  -2   4   6      12349.64      11903.13       307.45 o                         
  -1   4   6       1402.35       1375.23        22.90 o                         
   0   4   6         79.68        112.86         5.89 o                         
   1   4   6       3973.00       4189.44        61.98 o                         
   2   4   6        411.30        301.33        23.00 o                         
   3   4   6       2702.88       2842.34        21.29 o                         
   4   4   6       4150.36       3835.84       271.27 o                         
   5   4   6        458.10        425.69        32.58 o                         
   6   4   6        433.84        441.11         8.43 o                         
   7   4   6       1292.80       1488.98        17.51 o                         
   8   4   6        248.95        240.63         6.58 o                         
   9   4   6         93.04         88.79         4.75 o                         
  10   4   6        333.07        298.47         8.82 o                         
  11   4   6         26.10         16.06         2.96 o                         
  12   4   6          0.52         -1.27         2.45 o                         
  13   4   6        911.63        892.21        14.85 o                         
  14   4   6        109.51        101.95         6.24 o                         
  15   4   6          0.02          2.87         4.72 o                         
  16   4   6         11.75         14.28         4.55 o                         
  17   4   6         35.78         31.44         5.68 o                         
  18   4   6          0.92          0.68         4.94 o                         
  19   4   6        106.57        127.45         9.81 o                         
  20   4   6         41.31         25.84         5.57 o                         
  21   4   6         66.11         63.31         7.63 o                         
  22   4   6          5.94          9.17         5.43 o                         
  23   4   6          7.45          3.61         8.05 o                         
  24   4   6         20.23         17.47         9.50 o                         
  25   4   6          4.78         33.15        10.28 o                         
 -26   5   6          4.28          3.20        10.70 o                         
 -25   5   6          9.21         -2.11        10.57 o                         
 -24   5   6          3.58         -7.56         7.72 o                         
 -23   5   6         74.13         82.94         9.80 o                         
 -22   5   6          1.12          5.87         6.68 o                         
 -21   5   6         30.16         32.59         5.94 o                         
 -20   5   6         68.72         75.09         7.85 o                         
 -19   5   6        326.36        326.49        14.27 o                         
 -18   5   6          0.87         -2.50         5.49 o                         
 -17   5   6          0.23         -2.48         6.11 o                         
 -16   5   6        178.44        177.09        11.98 o                         
 -15   5   6        355.33        366.89        15.73 o                         
 -14   5   6        392.22        334.75        20.91 o                         
 -13   5   6        266.13        300.97        11.71 o                         
 -12   5   6          0.00          1.76         3.82 o                         
 -11   5   6        220.72        231.13         9.29 o                         
 -10   5   6          4.90          5.84         3.30 o                         
  -9   5   6        929.37       1015.66        14.64 o                         
  -8   5   6        102.34        103.92         7.76 o                         
  -7   5   6       1182.92        957.91       103.29 o                         
  -6   5   6         31.79         29.50         4.70 o                         
  -5   5   6        781.09        875.46        21.32 o                         
  -4   5   6        777.62        734.97        31.20 o                         
  -3   5   6       1082.12       1074.26        20.21 o                         
  -2   5   6          2.64          0.26         1.88 o                         
  -1   5   6        511.40        387.16        52.44 o                         
   0   5   6         28.48          9.71         3.76 o                         
   1   5   6        274.08        169.08        29.09 o                         
   2   5   6        592.76        476.18        58.84 o                         
   3   5   6       1332.73       1348.66        17.57 o                         
   4   5   6       1366.25       1484.72        19.16 o                         
   5   5   6       1646.99       1561.29        31.49 o                         
   6   5   6       1380.62       1532.68        61.00 o                         
   7   5   6        212.21        192.59         7.18 o                         
   8   5   6         51.08         53.91         4.50 o                         
   9   5   6       2342.85       2288.83        56.47 o                         
  10   5   6       1985.55       2117.79        34.11 o                         
  11   5   6        349.70        363.02         9.39 o                         
  12   5   6        142.27        153.05         6.58 o                         
  13   5   6        292.05        284.17         8.71 o                         
  14   5   6          6.86         15.74         2.95 o                         
  15   5   6        226.18        253.38        10.78 o                         
  16   5   6         58.88         61.83         6.36 o                         
  17   5   6         16.36         19.69         4.58 o                         
  18   5   6        189.78        210.49        11.95 o                         
  19   5   6          3.47         -0.60         5.22 o                         
  20   5   6          0.10          6.52         5.16 o                         
  21   5   6         59.16         71.15         7.90 o                         
  22   5   6         27.48         24.66         7.92 o                         
  23   5   6          5.37         12.85         6.75 o                         
  24   5   6          6.19          6.09         6.70 o                         
 -25   6   6          0.42         -3.07         6.58 o                         
 -24   6   6         12.35         11.93         7.04 o                         
 -23   6   6          2.60         -7.05         7.05 o                         
 -22   6   6         64.72         58.20         8.22 o                         
 -21   6   6         26.93         39.16         6.73 o                         
 -20   6   6          7.94          2.73         5.46 o                         
 -19   6   6        115.75         96.81         8.57 o                         
 -18   6   6        222.88        238.32        13.55 o                         
 -17   6   6          0.59          1.82         5.68 o                         
 -16   6   6          1.23          0.34         6.27 o                         
 -15   6   6       1094.81       1046.35        29.10 o                         
 -14   6   6         50.27         52.94         7.28 o                         
 -13   6   6       1038.28       1080.43        22.62 o                         
 -12   6   6         17.69         28.26         5.11 o                         
 -11   6   6       1439.47       1367.23        51.38 o                         
 -10   6   6       1538.88       1425.31        52.02 o                         
  -9   6   6        202.36        186.45         7.39 o                         
  -8   6   6        122.86        132.79        17.62 o                         
  -7   6   6         89.74        105.85         4.92 o                         
  -6   6   6         28.14          4.73         1.54 o                         
  -5   6   6        328.83        360.82         8.77 o                         
  -4   6   6        428.58        569.77        14.36 o                         
  -3   6   6          1.71          3.29         1.93 o                         
  -2   6   6      15720.11      14545.01      1886.12 o                         
  -1   6   6       7483.79       5903.30       806.00 o                         
   0   6   6       7874.50       7599.22       951.09 o                         
   1   6   6       4735.22       3819.54       419.22 o                         
   2   6   6      18783.78      19999.55      1028.18 o                         
   3   6   6       8299.33       8634.36       129.93 o                         
   4   6   6         29.13         60.98         4.30 o                         
   5   6   6        155.85        135.32         9.37 o                         
   6   6   6        127.22        150.56         7.59 o                         
   7   6   6        832.34        795.88        19.63 o                         
   8   6   6       1436.70       1407.13        23.07 o                         
   9   6   6        336.27        390.42         9.37 o                         
  10   6   6        346.95        347.20         8.37 o                         
  11   6   6         45.17         44.44         3.60 o                         
  12   6   6        454.85        463.97        11.24 o                         
  13   6   6         41.95         31.08         3.72 o                         
  14   6   6        119.41        134.84         7.07 o                         
  15   6   6        232.16        255.77        10.93 o                         
  16   6   6         16.06         17.73         4.96 o                         
  17   6   6          5.86         10.16         4.34 o                         
  18   6   6         75.67         68.85         6.64 o                         
  19   6   6         38.78         39.67         6.67 o                         
  20   6   6         15.86          9.68         7.16 o                         
  21   6   6          1.74          0.47         5.44 o                         
  22   6   6          2.15          2.45         6.59 o                         
  23   6   6         16.24         13.10         7.14 o                         
  24   6   6          2.89          3.59        10.38 o                         
 -25   7   6         20.28         33.77         8.46 o                         
 -24   7   6         79.40         90.48        10.38 o                         
 -23   7   6         14.13          8.40         8.76 o                         
 -22   7   6          0.27         -6.75         6.75 o                         
 -21   7   6         70.67         82.46         8.87 o                         
 -20   7   6         20.03         19.37         5.71 o                         
 -19   7   6         43.02         41.60         6.55 o                         
 -18   7   6          2.48          3.91         5.65 o                         
 -17   7   6          0.06         -6.13         6.13 o                         
 -16   7   6         70.90         72.35         7.98 o                         
 -15   7   6          1.72         -5.97         5.97 o                         
 -14   7   6          1.38          4.43         5.47 o                         
 -13   7   6        302.12        281.77        12.90 o                         
 -12   7   6         61.02         41.24         3.72 o                         
 -11   7   6        623.32        630.47        12.57 o                         
 -10   7   6        104.33         92.00         5.24 o                         
  -9   7   6        512.14        466.32        17.31 o                         
  -8   7   6        242.93        180.81        11.52 o                         
  -7   7   6         81.98         76.96         3.90 o                         
  -6   7   6        111.27         98.47         4.12 o                         
  -5   7   6       1189.54       1271.28        16.50 o                         
  -4   7   6         10.41         25.25         2.45 o                         
  -3   7   6         44.80         44.57         4.65 o                         
  -2   7   6        360.88        368.80        11.19 o                         
  -1   7   6       1113.48        943.54        20.58 o                         
   0   7   6        706.06        613.05        83.22 o                         
   1   7   6         42.85         44.30         3.49 o                         
   2   7   6        500.91        477.30        16.40 o                         
   3   7   6          6.20          3.84         2.01 o                         
   4   7   6          0.05          0.14         2.04 o
[truncated: 794,935 more chars]
